# Supplementary material for: Global variation in plant-beneficial bacteria in soil under pesticide stress
Source: Nat Commun. 2025 Nov 27;16:10685. doi: 10.1038/s41467-025-65719-7 (PMC12661013; doi:10.1038/s41467-025-65719-7)
Supplement: Supplementary file 3 — Supplementary Data [file 41467_2025_65719_MOESM3_ESM.xlsx]

## Sheet: Supplementary data 1
Supplementary data 1: Metadata of 1,919 soil metagenomic samples from 88 independent experiments across 237 global sites. Each entry includes BioProject ID, ENA Run ID, habitat type, collection date, geographic coordinates (latitude, longitude), soil type, pesticide risk index (numeric value), pesticide risk class (low, medium, high), country, continent, data source, and DOI. These metadata were …
BioProject	ENA_Run_ID	Habitat	Collected Date	Latitude	Longitude	Soil type	Pesiticide Risk	PR class	Country	Continent	Source	DOI
PRJEB9549	ERR911201	Grassland	2013-04-09	34.51	148.33	Non-agricultural	0	No pesiticide risk	Australia	Oceania	https://ddbj.nig.ac.jp/resource/bioproject/PRJEB9549	NA
PRJEB9549	ERR911202	Grassland	2013-04-09	34.51	148.33	Non-agricultural	0	No pesiticide risk	Australia	Oceania	https://ddbj.nig.ac.jp/resource/bioproject/PRJEB9549	NA
PRJEB9549	ERR911203	Grassland	2013-04-09	34.51	148.33	Non-agricultural	0	No pesiticide risk	Australia	Oceania	https://ddbj.nig.ac.jp/resource/bioproject/PRJEB9549	NA
PRJEB9549	ERR911204	Grassland	2013-04-09	34.51	148.33	Non-agricultural	0	No pesiticide risk	Australia	Oceania	https://ddbj.nig.ac.jp/resource/bioproject/PRJEB9549	NA
PRJEB9549	ERR911205	Grassland	2013-04-09	34.51	148.33	Non-agricultural	0	No pesiticide risk	Australia	Oceania	https://ddbj.nig.ac.jp/resource/bioproject/PRJEB9549	NA
PRJEB9549	ERR911206	Grassland	2013-04-09	34.51	148.33	Non-agricultural	0	No pesiticide risk	Australia	Oceania	https://ddbj.nig.ac.jp/resource/bioproject/PRJEB9549	NA
PRJEB9549	ERR911207	Grassland	2013-04-09	34.51	148.33	Non-agricultural	0	No pesiticide risk	Australia	Oceania	https://ddbj.nig.ac.jp/resource/bioproject/PRJEB9549	NA
PRJEB9549	ERR911208	Grassland	2013-04-09	34.51	148.33	Non-agricultural	0	No pesiticide risk	Australia	Oceania	https://ddbj.nig.ac.jp/resource/bioproject/PRJEB9549	NA
PRJEB9549	ERR911217	Grassland	2012-12-17	34.51	148.33	Non-agricultural	0	No pesiticide risk	Australia	Oceania	https://ddbj.nig.ac.jp/resource/bioproject/PRJEB9549	NA
PRJEB9549	ERR911218	Grassland	2012-12-17	34.51	148.33	Non-agricultural	0	No pesiticide risk	Australia	Oceania	https://ddbj.nig.ac.jp/resource/bioproject/PRJEB9549	NA
PRJEB9549	ERR911219	Grassland	2012-12-17	34.51	148.33	Non-agricultural	0	No pesiticide risk	Australia	Oceania	https://ddbj.nig.ac.jp/resource/bioproject/PRJEB9549	NA
PRJEB21930	ERR2041960	Farmland	2013-10-01	4.99	-52.45	Agricultural	0	Low	French Guiana	South America	Differences in microbial community structure and nitrogen cycling in natural and drained tropical peatland soils	10.1038/s41598-018-23032-y
PRJEB21930	ERR2041961	Farmland	2013-10-01	4.99	-52.45	Agricultural	0	Low	French Guiana	South America	Differences in microbial community structure and nitrogen cycling in natural and drained tropical peatland soils	10.1038/s41598-018-23032-y
PRJEB21930	ERR2041962	Farmland	2013-10-01	4.99	-52.45	Agricultural	0	Low	French Guiana	South America	Differences in microbial community structure and nitrogen cycling in natural and drained tropical peatland soils	10.1038/s41598-018-23032-y
PRJEB21930	ERR2041963	Farmland	2013-10-01	4.99	-52.45	Agricultural	0	Low	French Guiana	South America	Differences in microbial community structure and nitrogen cycling in natural and drained tropical peatland soils	10.1038/s41598-018-23032-y
PRJEB21930	ERR2041964	Farmland	2013-10-01	4.99	-52.45	Agricultural	0	Low	French Guiana	South America	Differences in microbial community structure and nitrogen cycling in natural and drained tropical peatland soils	10.1038/s41598-018-23032-y
PRJEB21930	ERR2041965	Farmland	2013-10-01	4.99	-52.45	Agricultural	0	Low	French Guiana	South America	Differences in microbial community structure and nitrogen cycling in natural and drained tropical peatland soils	10.1038/s41598-018-23032-y
PRJEB21930	ERR2041966	Farmland	2013-10-01	4.99	-52.45	Agricultural	0	Low	French Guiana	South America	Differences in microbial community structure and nitrogen cycling in natural and drained tropical peatland soils	10.1038/s41598-018-23032-y
PRJEB21930	ERR2041967	Farmland	2013-10-01	4.99	-52.45	Agricultural	0	Low	French Guiana	South America	Differences in microbial community structure and nitrogen cycling in natural and drained tropical peatland soils	10.1038/s41598-018-23032-y
PRJEB21930	ERR2041968	Farmland	2013-10-01	4.99	-52.45	Agricultural	0	Low	French Guiana	South America	Differences in microbial community structure and nitrogen cycling in natural and drained tropical peatland soils	10.1038/s41598-018-23032-y
PRJEB21930	ERR2041969	Farmland	2013-10-01	5.16	-52.65	Agricultural	0	Low	French Guiana	South America	Differences in microbial community structure and nitrogen cycling in natural and drained tropical peatland soils	10.1038/s41598-018-23032-y
PRJEB21930	ERR2041970	Farmland	2013-10-01	5.16	-52.65	Agricultural	0	Low	French Guiana	South America	Differences in microbial community structure and nitrogen cycling in natural and drained tropical peatland soils	10.1038/s41598-018-23032-y
PRJEB21930	ERR2041971	Farmland	2013-10-01	5.16	-52.65	Agricultural	0	Low	French Guiana	South America	Differences in microbial community structure and nitrogen cycling in natural and drained tropical peatland soils	10.1038/s41598-018-23032-y
PRJEB21930	ERR2041972	Farmland	2013-10-01	5.16	-52.65	Agricultural	0	Low	French Guiana	South America	Differences in microbial community structure and nitrogen cycling in natural and drained tropical peatland soils	10.1038/s41598-018-23032-y
PRJEB21930	ERR2041973	Farmland	2013-10-01	5.16	-52.65	Agricultural	0	Low	French Guiana	South America	Differences in microbial community structure and nitrogen cycling in natural and drained tropical peatland soils	10.1038/s41598-018-23032-y
PRJEB21930	ERR2041974	Farmland	2013-10-01	5.16	-52.65	Agricultural	0	Low	French Guiana	South America	Differences in microbial community structure and nitrogen cycling in natural and drained tropical peatland soils	10.1038/s41598-018-23032-y
PRJEB21930	ERR2041975	Farmland	2013-10-01	5.16	-52.65	Agricultural	0	Low	French Guiana	South America	Differences in microbial community structure and nitrogen cycling in natural and drained tropical peatland soils	10.1038/s41598-018-23032-y
PRJEB21930	ERR2041976	Farmland	2013-10-01	5.16	-52.65	Agricultural	0	Low	French Guiana	South America	Differences in microbial community structure and nitrogen cycling in natural and drained tropical peatland soils	10.1038/s41598-018-23032-y
PRJEB21930	ERR2041977	Farmland	2013-10-01	5.16	-52.65	Agricultural	0	Low	French Guiana	South America	Differences in microbial community structure and nitrogen cycling in natural and drained tropical peatland soils	10.1038/s41598-018-23032-y
PRJEB9549	ERR911220	Grassland	2012-12-17	34.51	148.33	Non-agricultural	0	No pesiticide risk	Australia	Oceania	https://ddbj.nig.ac.jp/resource/bioproject/PRJEB9549	NA
PRJEB9549	ERR911221	Grassland	2012-12-17	34.51	148.33	Non-agricultural	0	No pesiticide risk	Australia	Oceania	https://ddbj.nig.ac.jp/resource/bioproject/PRJEB9549	NA
PRJEB9549	ERR911222	Grassland	2012-12-17	34.51	148.33	Non-agricultural	0	No pesiticide risk	Australia	Oceania	https://ddbj.nig.ac.jp/resource/bioproject/PRJEB9549	NA
PRJEB9549	ERR911223	Grassland	2012-12-17	34.51	148.33	Non-agricultural	0	No pesiticide risk	Australia	Oceania	https://ddbj.nig.ac.jp/resource/bioproject/PRJEB9549	NA
PRJEB9549	ERR911224	Grassland	2012-12-17	34.51	148.33	Non-agricultural	0	No pesiticide risk	Australia	Oceania	https://ddbj.nig.ac.jp/resource/bioproject/PRJEB9549	NA
PRJEB9549	ERR911233	Grassland	2012-12-17	34.56	148.37	Non-agricultural	0	No pesiticide risk	Australia	Oceania	https://ddbj.nig.ac.jp/resource/bioproject/PRJEB9549	NA
PRJEB9549	ERR911234	Grassland	2012-12-17	34.56	148.37	Non-agricultural	0	No pesiticide risk	Australia	Oceania	https://ddbj.nig.ac.jp/resource/bioproject/PRJEB9549	NA
PRJEB9549	ERR911235	Grassland	2012-12-17	34.56	148.37	Non-agricultural	0	No pesiticide risk	Australia	Oceania	https://ddbj.nig.ac.jp/resource/bioproject/PRJEB9549	NA
PRJEB9549	ERR911236	Grassland	2012-12-17	34.56	148.37	Non-agricultural	0	No pesiticide risk	Australia	Oceania	https://ddbj.nig.ac.jp/resource/bioproject/PRJEB9549	NA
PRJEB9549	ERR911237	Grassland	2012-12-17	34.56	148.37	Non-agricultural	0	No pesiticide risk	Australia	Oceania	https://ddbj.nig.ac.jp/resource/bioproject/PRJEB9549	NA
PRJEB9549	ERR911238	Grassland	2012-12-17	34.56	148.37	Non-agricultural	0	No pesiticide risk	Australia	Oceania	https://ddbj.nig.ac.jp/resource/bioproject/PRJEB9549	NA
PRJEB9549	ERR911239	Grassland	2012-12-17	34.56	148.37	Non-agricultural	0	No pesiticide risk	Australia	Oceania	https://ddbj.nig.ac.jp/resource/bioproject/PRJEB9549	NA
PRJEB28446	ERR2767294	Farmland	2014-10-03	42.43	-76.23	Agricultural	3.34745	High	USA	North America	Metagenomic analysis reveals distinct patterns of denitrification gene abundance across soil moisture, nitrate gradients	10.1111/1462-2920.14587
PRJEB28446	ERR2767295	Farmland	2014-10-03	42.43	-76.23	Agricultural	3.34745	High	USA	North America	Metagenomic analysis reveals distinct patterns of denitrification gene abundance across soil moisture, nitrate gradients	10.1111/1462-2920.14587
PRJEB28446	ERR2767296	Farmland	2014-10-03	42.43	-76.23	Agricultural	3.34745	High	USA	North America	Metagenomic analysis reveals distinct patterns of denitrification gene abundance across soil moisture, nitrate gradients	10.1111/1462-2920.14587
PRJEB30524	ERR3029102	Farmland	2015-01-15	-34.54	138.69	Agricultural	3.83652	High	Australia	Oceania	The preceding root system drives the composition and function of the rhizosphere microbiome	10.1186/s13059-020-01999-0
PRJEB30524	ERR3029103	Farmland	2015-01-15	-34.54	138.69	Agricultural	3.83652	High	Australia	Oceania	The preceding root system drives the composition and function of the rhizosphere microbiome	10.1186/s13059-020-01999-0
PRJEB30524	ERR3029104	Farmland	2015-01-15	-34.54	138.69	Agricultural	3.83652	High	Australia	Oceania	The preceding root system drives the composition and function of the rhizosphere microbiome	10.1186/s13059-020-01999-0
PRJEB30524	ERR3029105	Farmland	2015-01-15	-34.54	138.69	Agricultural	3.83652	High	Australia	Oceania	The preceding root system drives the composition and function of the rhizosphere microbiome	10.1186/s13059-020-01999-0
PRJEB30524	ERR3029106	Farmland	2015-01-15	-34.54	138.69	Agricultural	3.83652	High	Australia	Oceania	The preceding root system drives the composition and function of the rhizosphere microbiome	10.1186/s13059-020-01999-0
PRJEB30524	ERR3029107	Farmland	2015-01-15	-34.54	138.69	Agricultural	3.83652	High	Australia	Oceania	The preceding root system drives the composition and function of the rhizosphere microbiome	10.1186/s13059-020-01999-0
PRJEB30524	ERR3029108	Farmland	2015-01-15	-34.54	138.69	Agricultural	3.83652	High	Australia	Oceania	The preceding root system drives the composition and function of the rhizosphere microbiome	10.1186/s13059-020-01999-0
PRJEB30524	ERR3029109	Farmland	2015-01-15	-34.54	138.69	Agricultural	3.83652	High	Australia	Oceania	The preceding root system drives the composition and function of the rhizosphere microbiome	10.1186/s13059-020-01999-0
PRJEB30524	ERR3029110	Farmland	2015-01-15	-34.54	138.69	Agricultural	3.83652	High	Australia	Oceania	The preceding root system drives the composition and function of the rhizosphere microbiome	10.1186/s13059-020-01999-0
PRJEB30524	ERR3029111	Farmland	2015-01-15	-34.54	138.69	Agricultural	3.83652	High	Australia	Oceania	The preceding root system drives the composition and function of the rhizosphere microbiome	10.1186/s13059-020-01999-0
PRJEB30524	ERR3029112	Farmland	2015-01-15	-34.54	138.69	Agricultural	3.83652	High	Australia	Oceania	The preceding root system drives the composition and function of the rhizosphere microbiome	10.1186/s13059-020-01999-0
PRJEB30524	ERR3029113	Farmland	2015-01-15	-34.54	138.69	Agricultural	3.83652	High	Australia	Oceania	The preceding root system drives the composition and function of the rhizosphere microbiome	10.1186/s13059-020-01999-0
PRJEB30524	ERR3029114	Farmland	2015-01-15	-34.54	138.69	Agricultural	3.83652	High	Australia	Oceania	The preceding root system drives the composition and function of the rhizosphere microbiome	10.1186/s13059-020-01999-0
PRJEB30524	ERR3029115	Farmland	2015-01-15	-34.54	138.69	Agricultural	3.83652	High	Australia	Oceania	The preceding root system drives the composition and function of the rhizosphere microbiome	10.1186/s13059-020-01999-0
PRJEB30524	ERR3029116	Farmland	2015-01-15	-34.54	138.69	Agricultural	3.83652	High	Australia	Oceania	The preceding root system drives the composition and function of the rhizosphere microbiome	10.1186/s13059-020-01999-0
PRJEB30524	ERR3029117	Farmland	2015-01-15	-34.54	138.69	Agricultural	3.83652	High	Australia	Oceania	The preceding root system drives the composition and function of the rhizosphere microbiome	10.1186/s13059-020-01999-0
PRJEB30524	ERR3029118	Farmland	2015-01-15	-34.54	138.69	Agricultural	3.83652	High	Australia	Oceania	The preceding root system drives the composition and function of the rhizosphere microbiome	10.1186/s13059-020-01999-0
PRJEB30524	ERR3029119	Farmland	2015-01-15	-34.54	138.69	Agricultural	3.83652	High	Australia	Oceania	The preceding root system drives the composition and function of the rhizosphere microbiome	10.1186/s13059-020-01999-0
PRJEB30524	ERR3029120	Farmland	2015-01-15	-34.54	138.69	Agricultural	3.83652	High	Australia	Oceania	The preceding root system drives the composition and function of the rhizosphere microbiome	10.1186/s13059-020-01999-0
PRJEB30524	ERR3029121	Farmland	2015-01-15	-34.54	138.69	Agricultural	3.83652	High	Australia	Oceania	The preceding root system drives the composition and function of the rhizosphere microbiome	10.1186/s13059-020-01999-0
PRJEB30524	ERR3029122	Farmland	2015-01-15	-34.54	138.69	Agricultural	3.83652	High	Australia	Oceania	The preceding root system drives the composition and function of the rhizosphere microbiome	10.1186/s13059-020-01999-0
PRJEB30524	ERR3029123	Farmland	2015-01-15	-34.54	138.69	Agricultural	3.83652	High	Australia	Oceania	The preceding root system drives the composition and function of the rhizosphere microbiome	10.1186/s13059-020-01999-0
PRJEB30524	ERR3029124	Farmland	2015-01-15	-34.54	138.69	Agricultural	3.83652	High	Australia	Oceania	The preceding root system drives the composition and function of the rhizosphere microbiome	10.1186/s13059-020-01999-0
PRJEB30524	ERR3029125	Farmland	2015-01-15	-34.54	138.69	Agricultural	3.83652	High	Australia	Oceania	The preceding root system drives the composition and function of the rhizosphere microbiome	10.1186/s13059-020-01999-0
PRJEB30524	ERR3029126	Farmland	2015-01-15	-34.54	138.69	Agricultural	3.83652	High	Australia	Oceania	The preceding root system drives the composition and function of the rhizosphere microbiome	10.1186/s13059-020-01999-0
PRJEB30524	ERR3029127	Farmland	2015-01-15	-34.54	138.69	Agricultural	3.83652	High	Australia	Oceania	The preceding root system drives the composition and function of the rhizosphere microbiome	10.1186/s13059-020-01999-0
PRJEB30524	ERR3029128	Farmland	2015-01-15	-34.54	138.69	Agricultural	3.83652	High	Australia	Oceania	The preceding root system drives the composition and function of the rhizosphere microbiome	10.1186/s13059-020-01999-0
PRJEB30524	ERR3029129	Farmland	2015-01-15	-34.54	138.69	Agricultural	3.83652	High	Australia	Oceania	The preceding root system drives the composition and function of the rhizosphere microbiome	10.1186/s13059-020-01999-0
PRJEB30524	ERR3029160	Farmland	2015-01-15	-34.54	138.69	Agricultural	3.83652	High	Australia	Oceania	The preceding root system drives the composition and function of the rhizosphere microbiome	10.1186/s13059-020-01999-0
PRJEB30524	ERR3029161	Farmland	2015-01-15	-34.54	138.69	Agricultural	3.83652	High	Australia	Oceania	The preceding root system drives the composition and function of the rhizosphere microbiome	10.1186/s13059-020-01999-0
PRJEB30524	ERR3029162	Farmland	2015-01-15	-34.54	138.69	Agricultural	3.83652	High	Australia	Oceania	The preceding root system drives the composition and function of the rhizosphere microbiome	10.1186/s13059-020-01999-0
PRJEB30524	ERR3029163	Farmland	2015-01-15	-34.54	138.69	Agricultural	3.83652	High	Australia	Oceania	The preceding root system drives the composition and function of the rhizosphere microbiome	10.1186/s13059-020-01999-0
PRJEB30524	ERR3029164	Farmland	2015-01-15	-34.54	138.69	Agricultural	3.83652	High	Australia	Oceania	The preceding root system drives the composition and function of the rhizosphere microbiome	10.1186/s13059-020-01999-0
PRJEB30524	ERR3029165	Farmland	2015-01-15	-34.54	138.69	Agricultural	3.83652	High	Australia	Oceania	The preceding root system drives the composition and function of the rhizosphere microbiome	10.1186/s13059-020-01999-0
PRJEB30524	ERR3029166	Farmland	2015-01-15	-34.54	138.69	Agricultural	3.83652	High	Australia	Oceania	The preceding root system drives the composition and function of the rhizosphere microbiome	10.1186/s13059-020-01999-0
PRJEB30524	ERR3029167	Farmland	2015-01-15	-34.54	138.69	Agricultural	3.83652	High	Australia	Oceania	The preceding root system drives the composition and function of the rhizosphere microbiome	10.1186/s13059-020-01999-0
PRJEB30524	ERR3029168	Farmland	2015-01-15	-34.54	138.69	Agricultural	3.83652	High	Australia	Oceania	The preceding root system drives the composition and function of the rhizosphere microbiome	10.1186/s13059-020-01999-0
PRJEB30524	ERR3029169	Farmland	2015-01-15	-34.54	138.69	Agricultural	3.83652	High	Australia	Oceania	The preceding root system drives the composition and function of the rhizosphere microbiome	10.1186/s13059-020-01999-0
PRJEB30524	ERR3029170	Farmland	2015-01-15	-34.54	138.69	Agricultural	3.83652	High	Australia	Oceania	The preceding root system drives the composition and function of the rhizosphere microbiome	10.1186/s13059-020-01999-0
PRJEB30524	ERR3029171	Farmland	2015-01-15	-34.54	138.69	Agricultural	3.83652	High	Australia	Oceania	The preceding root system drives the composition and function of the rhizosphere microbiome	10.1186/s13059-020-01999-0
PRJEB31111	ERR4245117	Farmland	2015-07-30	51.82	11.7	Agricultural	1.86262	Medium	Germany	Europe	Effect of Long-Term Farming Practices on Agricultural Soil Microbiome Members Represented by Metagenomically Assembled Genomes (MAGs) and Their Predicted Plant-Beneficial Genes	10.3390/genes10060424
PRJEB31111	ERR4245118	Farmland	2015-07-30	51.82	11.7	Agricultural	1.86262	Medium	Germany	Europe	Effect of Long-Term Farming Practices on Agricultural Soil Microbiome Members Represented by Metagenomically Assembled Genomes (MAGs) and Their Predicted Plant-Beneficial Genes	10.3390/genes10060424
PRJEB31111	ERR4245119	Farmland	2015-07-30	51.82	11.7	Agricultural	1.86262	Medium	Germany	Europe	Effect of Long-Term Farming Practices on Agricultural Soil Microbiome Members Represented by Metagenomically Assembled Genomes (MAGs) and Their Predicted Plant-Beneficial Genes	10.3390/genes10060424
PRJEB31111	ERR4245120	Farmland	2015-07-30	51.82	11.7	Agricultural	1.86262	Medium	Germany	Europe	Effect of Long-Term Farming Practices on Agricultural Soil Microbiome Members Represented by Metagenomically Assembled Genomes (MAGs) and Their Predicted Plant-Beneficial Genes	10.3390/genes10060424
PRJEB31111	ERR4245121	Farmland	2015-07-30	51.82	11.7	Agricultural	1.86262	Medium	Germany	Europe	Effect of Long-Term Farming Practices on Agricultural Soil Microbiome Members Represented by Metagenomically Assembled Genomes (MAGs) and Their Predicted Plant-Beneficial Genes	10.3390/genes10060424
PRJEB31111	ERR4245122	Farmland	2015-07-30	51.82	11.7	Agricultural	1.86262	Medium	Germany	Europe	Effect of Long-Term Farming Practices on Agricultural Soil Microbiome Members Represented by Metagenomically Assembled Genomes (MAGs) and Their Predicted Plant-Beneficial Genes	10.3390/genes10060424
PRJEB31111	ERR4245123	Farmland	2015-07-30	51.82	11.7	Agricultural	1.86262	Medium	Germany	Europe	Effect of Long-Term Farming Practices on Agricultural Soil Microbiome Members Represented by Metagenomically Assembled Genomes (MAGs) and Their Predicted Plant-Beneficial Genes	10.3390/genes10060424
PRJEB31111	ERR4245124	Farmland	2015-07-30	51.82	11.7	Agricultural	1.86262	Medium	Germany	Europe	Effect of Long-Term Farming Practices on Agricultural Soil Microbiome Members Represented by Metagenomically Assembled Genomes (MAGs) and Their Predicted Plant-Beneficial Genes	10.3390/genes10060424
PRJEB31111	ERR4245125	Farmland	2015-07-30	51.82	11.7	Agricultural	1.86262	Medium	Germany	Europe	Effect of Long-Term Farming Practices on Agricultural Soil Microbiome Members Represented by Metagenomically Assembled Genomes (MAGs) and Their Predicted Plant-Beneficial Genes	10.3390/genes10060424
PRJEB31111	ERR4245126	Farmland	2015-07-30	51.82	11.7	Agricultural	1.86262	Medium	Germany	Europe	Effect of Long-Term Farming Practices on Agricultural Soil Microbiome Members Represented by Metagenomically Assembled Genomes (MAGs) and Their Predicted Plant-Beneficial Genes	10.3390/genes10060424
PRJEB31111	ERR4245127	Farmland	2015-07-30	51.82	11.7	Agricultural	1.86262	Medium	Germany	Europe	Effect of Long-Term Farming Practices on Agricultural Soil Microbiome Members Represented by Metagenomically Assembled Genomes (MAGs) and Their Predicted Plant-Beneficial Genes	10.3390/genes10060424
PRJEB31111	ERR4245128	Farmland	2015-07-30	51.82	11.7	Agricultural	1.86262	Medium	Germany	Europe	Effect of Long-Term Farming Practices on Agricultural Soil Microbiome Members Represented by Metagenomically Assembled Genomes (MAGs) and Their Predicted Plant-Beneficial Genes	10.3390/genes10060424
PRJEB31111	ERR4245129	Farmland	2015-07-30	51.82	11.7	Agricultural	1.86262	Medium	Germany	Europe	Effect of Long-Term Farming Practices on Agricultural Soil Microbiome Members Represented by Metagenomically Assembled Genomes (MAGs) and Their Predicted Plant-Beneficial Genes	10.3390/genes10060424
PRJEB31111	ERR4245130	Farmland	2015-07-30	51.82	11.7	Agricultural	1.86262	Medium	Germany	Europe	Effect of Long-Term Farming Practices on Agricultural Soil Microbiome Members Represented by Metagenomically Assembled Genomes (MAGs) and Their Predicted Plant-Beneficial Genes	10.3390/genes10060424
PRJEB31111	ERR4245131	Farmland	2015-07-30	51.82	11.7	Agricultural	1.86262	Medium	Germany	Europe	Effect of Long-Term Farming Practices on Agricultural Soil Microbiome Members Represented by Metagenomically Assembled Genomes (MAGs) and Their Predicted Plant-Beneficial Genes	10.3390/genes10060424
PRJEB31111	ERR4245132	Farmland	2015-07-30	51.82	11.7	Agricultural	1.86262	Medium	Germany	Europe	Effect of Long-Term Farming Practices on Agricultural Soil Microbiome Members Represented by Metagenomically Assembled Genomes (MAGs) and Their Predicted Plant-Beneficial Genes	10.3390/genes10060424
PRJEB31111	ERR4245133	Farmland	2015-07-30	51.82	11.7	Agricultural	1.86262	Medium	Germany	Europe	Effect of Long-Term Farming Practices on Agricultural Soil Microbiome Members Represented by Metagenomically Assembled Genomes (MAGs) and Their Predicted Plant-Beneficial Genes	10.3390/genes10060424
PRJEB31111	ERR4245134	Farmland	2015-07-30	51.82	11.7	Agricultural	1.86262	Medium	Germany	Europe	Effect of Long-Term Farming Practices on Agricultural Soil Microbiome Members Represented by Metagenomically Assembled Genomes (MAGs) and Their Predicted Plant-Beneficial Genes	10.3390/genes10060424
PRJEB31111	ERR4245135	Farmland	2015-07-30	51.82	11.7	Agricultural	1.86262	Medium	Germany	Europe	Effect of Long-Term Farming Practices on Agricultural Soil Microbiome Members Represented by Metagenomically Assembled Genomes (MAGs) and Their Predicted Plant-Beneficial Genes	10.3390/genes10060424
PRJEB31111	ERR4245136	Farmland	2015-07-30	51.82	11.7	Agricultural	1.86262	Medium	Germany	Europe	Effect of Long-Term Farming Practices on Agricultural Soil Microbiome Members Represented by Metagenomically Assembled Genomes (MAGs) and Their Predicted Plant-Beneficial Genes	10.3390/genes10060424
PRJEB31111	ERR4245137	Farmland	2015-07-30	51.82	11.7	Agricultural	1.86262	Medium	Germany	Europe	Effect of Long-Term Farming Practices on Agricultural Soil Microbiome Members Represented by Metagenomically Assembled Genomes (MAGs) and Their Predicted Plant-Beneficial Genes	10.3390/genes10060424
PRJEB31111	ERR4245138	Farmland	2015-07-30	51.82	11.7	Agricultural	1.86262	Medium	Germany	Europe	Effect of Long-Term Farming Practices on Agricultural Soil Microbiome Members Represented by Metagenomically Assembled Genomes (MAGs) and Their Predicted Plant-Beneficial Genes	10.3390/genes10060424
PRJEB31111	ERR4245139	Farmland	2015-07-30	51.82	11.7	Agricultural	1.86262	Medium	Germany	Europe	Effect of Long-Term Farming Practices on Agricultural Soil Microbiome Members Represented by Metagenomically Assembled Genomes (MAGs) and Their Predicted Plant-Beneficial Genes	10.3390/genes10060424
PRJEB31111	ERR4245140	Farmland	2015-07-30	51.82	11.7	Agricultural	1.86262	Medium	Germany	Europe	Effect of Long-Term Farming Practices on Agricultural Soil Microbiome Members Represented by Metagenomically Assembled Genomes (MAGs) and Their Predicted Plant-Beneficial Genes	10.3390/genes10060424
PRJEB31111	ERR4245141	Farmland	2015-07-30	51.82	11.7	Agricultural	1.86262	Medium	Germany	Europe	Effect of Long-Term Farming Practices on Agricultural Soil Microbiome Members Represented by Metagenomically Assembled Genomes (MAGs) and Their Predicted Plant-Beneficial Genes	10.3390/genes10060424
PRJEB31111	ERR4245142	Farmland	2015-07-30	51.82	11.7	Agricultural	1.86262	Medium	Germany	Europe	Effect of Long-Term Farming Practices on Agricultural Soil Microbiome Members Represented by Metagenomically Assembled Genomes (MAGs) and Their Predicted Plant-Beneficial Genes	10.3390/genes10060424
PRJEB31111	ERR4245143	Farmland	2015-07-30	51.82	11.7	Agricultural	1.86262	Medium	Germany	Europe	Effect of Long-Term Farming Practices on Agricultural Soil Microbiome Members Represented by Metagenomically Assembled Genomes (MAGs) and Their Predicted Plant-Beneficial Genes	10.3390/genes10060424
PRJEB31111	ERR4245144	Farmland	2015-07-30	51.82	11.7	Agricultural	1.86262	Medium	Germany	Europe	Effect of Long-Term Farming Practices on Agricultural Soil Microbiome Members Represented by Metagenomically Assembled Genomes (MAGs) and Their Predicted Plant-Beneficial Genes	10.3390/genes10060424
PRJEB31111	ERR4245145	Farmland	2015-07-30	51.82	11.7	Agricultural	1.86262	Medium	Germany	Europe	Effect of Long-Term Farming Practices on Agricultural Soil Microbiome Members Represented by Metagenomically Assembled Genomes (MAGs) and Their Predicted Plant-Beneficial Genes	10.3390/genes10060424
PRJEB31111	ERR4245146	Farmland	2015-07-30	51.82	11.7	Agricultural	1.86262	Medium	Germany	Europe	Effect of Long-Term Farming Practices on Agricultural Soil Microbiome Members Represented by Metagenomically Assembled Genomes (MAGs) and Their Predicted Plant-Beneficial Genes	10.3390/genes10060424
PRJEB31111	ERR4245147	Farmland	2015-07-30	51.82	11.7	Agricultural	1.86262	Medium	Germany	Europe	Effect of Long-Term Farming Practices on Agricultural Soil Microbiome Members Represented by Metagenomically Assembled Genomes (MAGs) and Their Predicted Plant-Beneficial Genes	10.3390/genes10060424
PRJEB31111	ERR4245148	Farmland	2015-07-30	51.82	11.7	Agricultural	1.86262	Medium	Germany	Europe	Effect of Long-Term Farming Practices on Agricultural Soil Microbiome Members Represented by Metagenomically Assembled Genomes (MAGs) and Their Predicted Plant-Beneficial Genes	10.3390/genes10060424
PRJEB31111	ERR911240	Grassland	2012-12-17	34.56	148.37	Non-agricultural	0	No pesiticide risk	Australia	Oceania	https://ddbj.nig.ac.jp/resource/bioproject/PRJEB9549	NA
PRJEB31111	ERR911249	Grassland	2012-12-17	34.48	148.42	Non-agricultural	0	No pesiticide risk	Australia	Oceania	https://ddbj.nig.ac.jp/resource/bioproject/PRJEB9549	NA
PRJEB31111	ERR911250	Grassland	2012-12-17	34.48	148.42	Non-agricultural	0	No pesiticide risk	Australia	Oceania	https://ddbj.nig.ac.jp/resource/bioproject/PRJEB9549	NA
PRJEB31111	ERR911251	Grassland	2012-12-17	34.48	148.42	Non-agricultural	0	No pesiticide risk	Australia	Oceania	https://ddbj.nig.ac.jp/resource/bioproject/PRJEB9549	NA
PRJEB31111	ERR911252	Grassland	2012-12-17	34.48	148.42	Non-agricultural	0	No pesiticide risk	Australia	Oceania	https://ddbj.nig.ac.jp/resource/bioproject/PRJEB9549	NA
PRJEB31111	ERR911253	Grassland	2012-12-17	34.48	148.42	Non-agricultural	0	No pesiticide risk	Australia	Oceania	https://ddbj.nig.ac.jp/resource/bioproject/PRJEB9549	NA
PRJEB31111	ERR911254	Grassland	2012-12-17	34.48	148.42	Non-agricultural	0	No pesiticide risk	Australia	Oceania	https://ddbj.nig.ac.jp/resource/bioproject/PRJEB9549	NA
PRJEB31111	ERR911255	Grassland	2012-12-17	34.48	148.42	Non-agricultural	0	No pesiticide risk	Australia	Oceania	https://ddbj.nig.ac.jp/resource/bioproject/PRJEB9549	NA
PRJEB31111	ERR911256	Grassland	2012-12-17	34.48	148.42	Non-agricultural	0	No pesiticide risk	Australia	Oceania	https://ddbj.nig.ac.jp/resource/bioproject/PRJEB9549	NA
PRJEB31111	ERR911265	Grassland	2013-04-09	34.56	148.37	Non-agricultural	0	No pesiticide risk	Australia	Oceania	https://ddbj.nig.ac.jp/resource/bioproject/PRJEB9549	NA
PRJEB31111	ERR911266	Grassland	2013-04-09	34.56	148.37	Non-agricultural	0	No pesiticide risk	Australia	Oceania	https://ddbj.nig.ac.jp/resource/bioproject/PRJEB9549	NA
PRJEB31111	ERR911267	Grassland	2013-04-09	34.56	148.37	Non-agricultural	0	No pesiticide risk	Australia	Oceania	https://ddbj.nig.ac.jp/resource/bioproject/PRJEB9549	NA
PRJEB31111	ERR911268	Grassland	2013-04-09	34.56	148.37	Non-agricultural	0	No pesiticide risk	Australia	Oceania	https://ddbj.nig.ac.jp/resource/bioproject/PRJEB9549	NA
PRJEB31111	ERR911269	Grassland	2013-04-09	34.56	148.37	Non-agricultural	0	No pesiticide risk	Australia	Oceania	https://ddbj.nig.ac.jp/resource/bioproject/PRJEB9549	NA
PRJEB31111	ERR911270	Grassland	2013-04-09	34.56	148.37	Non-agricultural	0	No pesiticide risk	Australia	Oceania	https://ddbj.nig.ac.jp/resource/bioproject/PRJEB9549	NA
PRJEB31111	ERR911271	Grassland	2013-04-09	34.56	148.37	Non-agricultural	0	No pesiticide risk	Australia	Oceania	https://ddbj.nig.ac.jp/resource/bioproject/PRJEB9549	NA
PRJEB31111	ERR911272	Grassland	2013-04-09	34.56	148.37	Non-agricultural	0	No pesiticide risk	Australia	Oceania	https://ddbj.nig.ac.jp/resource/bioproject/PRJEB9549	NA
PRJEB31111	ERR911282	Grassland	2013-04-09	34.48	148.42	Non-agricultural	0	No pesiticide risk	Australia	Oceania	https://ddbj.nig.ac.jp/resource/bioproject/PRJEB9549	NA
PRJEB31111	ERR911283	Grassland	2013-04-09	34.48	148.42	Non-agricultural	0	No pesiticide risk	Australia	Oceania	https://ddbj.nig.ac.jp/resource/bioproject/PRJEB9549	NA
PRJEB31111	ERR911284	Grassland	2013-04-09	34.48	148.42	Non-agricultural	0	No pesiticide risk	Australia	Oceania	https://ddbj.nig.ac.jp/resource/bioproject/PRJEB9549	NA
PRJEB31111	ERR911285	Grassland	2013-04-09	34.48	148.42	Non-agricultural	0	No pesiticide risk	Australia	Oceania	https://ddbj.nig.ac.jp/resource/bioproject/PRJEB9549	NA
PRJEB31111	ERR911286	Grassland	2013-04-09	34.48	148.42	Non-agricultural	0	No pesiticide risk	Australia	Oceania	https://ddbj.nig.ac.jp/resource/bioproject/PRJEB9549	NA
PRJEB31111	ERR911296	Grassland	2013-07-03	34.51	148.33	Non-agricultural	0	No pesiticide risk	Australia	Oceania	https://ddbj.nig.ac.jp/resource/bioproject/PRJEB9549	NA
PRJEB31111	ERR911297	Grassland	2013-07-03	34.51	148.33	Non-agricultural	0	No pesiticide risk	Australia	Oceania	https://ddbj.nig.ac.jp/resource/bioproject/PRJEB9549	NA
PRJEB31111	ERR911298	Grassland	2013-07-03	34.51	148.33	Non-agricultural	0	No pesiticide risk	Australia	Oceania	https://ddbj.nig.ac.jp/resource/bioproject/PRJEB9549	NA
PRJEB31111	ERR911307	Grassland	2013-07-03	34.56	148.37	Non-agricultural	0	No pesiticide risk	Australia	Oceania	https://ddbj.nig.ac.jp/resource/bioproject/PRJEB9549	NA
PRJEB31111	ERR911308	Grassland	2013-07-03	34.56	148.37	Non-agricultural	0	No pesiticide risk	Australia	Oceania	https://ddbj.nig.ac.jp/resource/bioproject/PRJEB9549	NA
PRJEB31111	ERR911309	Grassland	2013-07-03	34.56	148.37	Non-agricultural	0	No pesiticide risk	Australia	Oceania	https://ddbj.nig.ac.jp/resource/bioproject/PRJEB9549	NA
PRJEB31111	ERR911310	Grassland	2013-07-03	34.56	148.37	Non-agricultural	0	No pesiticide risk	Australia	Oceania	https://ddbj.nig.ac.jp/resource/bioproject/PRJEB9549	NA
PRJEB31111	ERR911311	Grassland	2013-07-03	34.56	148.37	Non-agricultural	0	No pesiticide risk	Australia	Oceania	https://ddbj.nig.ac.jp/resource/bioproject/PRJEB9549	NA
PRJEB31111	ERR911312	Grassland	2013-07-03	34.56	148.37	Non-agricultural	0	No pesiticide risk	Australia	Oceania	https://ddbj.nig.ac.jp/resource/bioproject/PRJEB9549	NA
PRJEB31111	ERR911313	Grassland	2013-07-03	34.56	148.37	Non-agricultural	0	No pesiticide risk	Australia	Oceania	https://ddbj.nig.ac.jp/resource/bioproject/PRJEB9549	NA
PRJEB31111	ERR911314	Grassland	2013-07-03	34.56	148.37	Non-agricultural	0	No pesiticide risk	Australia	Oceania	https://ddbj.nig.ac.jp/resource/bioproject/PRJEB9549	NA
PRJEB31111	ERR911323	Grassland	2013-07-03	34.48	148.42	Non-agricultural	0	No pesiticide risk	Australia	Oceania	https://ddbj.nig.ac.jp/resource/bioproject/PRJEB9549	NA
PRJEB31111	ERR911324	Grassland	2013-07-03	34.48	148.42	Non-agricultural	0	No pesiticide risk	Australia	Oceania	https://ddbj.nig.ac.jp/resource/bioproject/PRJEB9549	NA
PRJEB31111	ERR911325	Grassland	2013-07-03	34.48	148.42	Non-agricultural	0	No pesiticide risk	Australia	Oceania	https://ddbj.nig.ac.jp/resource/bioproject/PRJEB9549	NA
PRJEB31111	ERR911326	Grassland	2013-07-03	34.48	148.42	Non-agricultural	0	No pesiticide risk	Australia	Oceania	https://ddbj.nig.ac.jp/resource/bioproject/PRJEB9549	NA
PRJEB31111	ERR911327	Grassland	2013-07-03	34.48	148.42	Non-agricultural	0	No pesiticide risk	Australia	Oceania	https://ddbj.nig.ac.jp/resource/bioproject/PRJEB9549	NA
PRJEB31111	ERR911328	Grassland	2013-07-03	34.48	148.42	Non-agricultural	0	No pesiticide risk	Australia	Oceania	https://ddbj.nig.ac.jp/resource/bioproject/PRJEB9549	NA
PRJEB31111	ERR911329	Grassland	2013-07-03	34.48	148.42	Non-agricultural	0	No pesiticide risk	Australia	Oceania	https://ddbj.nig.ac.jp/resource/bioproject/PRJEB9549	NA
PRJEB31111	ERR911330	Grassland	2013-07-03	34.48	148.42	Non-agricultural	0	No pesiticide risk	Australia	Oceania	https://ddbj.nig.ac.jp/resource/bioproject/PRJEB9549	NA
PRJEB31111	ERR911339	Grassland	2013-11-06	34.51	148.33	Non-agricultural	0	No pesiticide risk	Australia	Oceania	https://ddbj.nig.ac.jp/resource/bioproject/PRJEB9549	NA
PRJEB31111	ERR911340	Grassland	2013-11-06	34.51	148.33	Non-agricultural	0	No pesiticide risk	Australia	Oceania	https://ddbj.nig.ac.jp/resource/bioproject/PRJEB9549	NA
PRJEB31111	ERR911341	Grassland	2013-11-06	34.51	148.33	Non-agricultural	0	No pesiticide risk	Australia	Oceania	https://ddbj.nig.ac.jp/resource/bioproject/PRJEB9549	NA
PRJEB31111	ERR911342	Grassland	2013-11-06	34.51	148.33	Non-agricultural	0	No pesiticide risk	Australia	Oceania	https://ddbj.nig.ac.jp/resource/bioproject/PRJEB9549	NA
PRJEB31111	ERR911343	Grassland	2013-11-06	34.51	148.33	Non-agricultural	0	No pesiticide risk	Australia	Oceania	https://ddbj.nig.ac.jp/resource/bioproject/PRJEB9549	NA
PRJEB31111	ERR911344	Grassland	2013-11-06	34.56	148.37	Non-agricultural	0	No pesiticide risk	Australia	Oceania	https://ddbj.nig.ac.jp/resource/bioproject/PRJEB9549	NA
PRJEB31111	ERR911345	Grassland	2013-11-06	34.56	148.37	Non-agricultural	0	No pesiticide risk	Australia	Oceania	https://ddbj.nig.ac.jp/resource/bioproject/PRJEB9549	NA
PRJEB31111	ERR911346	Grassland	2013-11-06	34.56	148.37	Non-agricultural	0	No pesiticide risk	Australia	Oceania	https://ddbj.nig.ac.jp/resource/bioproject/PRJEB9549	NA
PRJEB31111	ERR911347	Grassland	2013-11-06	34.56	148.37	Non-agricultural	0	No pesiticide risk	Australia	Oceania	https://ddbj.nig.ac.jp/resource/bioproject/PRJEB9549	NA
PRJEB31111	ERR911348	Grassland	2013-11-06	34.56	148.37	Non-agricultural	0	No pesiticide risk	Australia	Oceania	https://ddbj.nig.ac.jp/resource/bioproject/PRJEB9549	NA
PRJEB31111	ERR911349	Grassland	2013-11-06	34.56	148.37	Non-agricultural	0	No pesiticide risk	Australia	Oceania	https://ddbj.nig.ac.jp/resource/bioproject/PRJEB9549	NA
PRJEB31111	ERR911350	Grassland	2013-11-06	34.56	148.37	Non-agricultural	0	No pesiticide risk	Australia	Oceania	https://ddbj.nig.ac.jp/resource/bioproject/PRJEB9549	NA
PRJEB31111	ERR911351	Grassland	2013-11-06	34.56	148.37	Non-agricultural	0	No pesiticide risk	Australia	Oceania	https://ddbj.nig.ac.jp/resource/bioproject/PRJEB9549	NA
PRJEB31111	ERR911352	Grassland	2013-11-06	34.48	148.42	Non-agricultural	0	No pesiticide risk	Australia	Oceania	https://ddbj.nig.ac.jp/resource/bioproject/PRJEB9549	NA
PRJEB31111	ERR911353	Grassland	2013-11-06	34.48	148.42	Non-agricultural	0	No pesiticide risk	Australia	Oceania	https://ddbj.nig.ac.jp/resource/bioproject/PRJEB9549	NA
PRJEB31111	ERR911354	Grassland	2013-11-06	34.48	148.42	Non-agricultural	0	No pesiticide risk	Australia	Oceania	https://ddbj.nig.ac.jp/resource/bioproject/PRJEB9549	NA
PRJEB31111	ERR911355	Grassland	2013-11-06	34.48	148.42	Non-agricultural	0	No pesiticide risk	Australia	Oceania	https://ddbj.nig.ac.jp/resource/bioproject/PRJEB9549	NA
PRJEB31111	ERR911356	Grassland	2013-11-06	34.48	148.42	Non-agricultural	0	No pesiticide risk	Australia	Oceania	https://ddbj.nig.ac.jp/resource/bioproject/PRJEB9549	NA
PRJEB31111	ERR911357	Grassland	2013-11-06	34.48	148.42	Non-agricultural	0	No pesiticide risk	Australia	Oceania	https://ddbj.nig.ac.jp/resource/bioproject/PRJEB9549	NA
PRJEB31111	ERR911358	Grassland	2013-11-06	34.48	148.42	Non-agricultural	0	No pesiticide risk	Australia	Oceania	https://ddbj.nig.ac.jp/resource/bioproject/PRJEB9549	NA
PRJEB31111	ERR911359	Grassland	2013-11-06	34.48	148.42	Non-agricultural	0	No pesiticide risk	Australia	Oceania	https://ddbj.nig.ac.jp/resource/bioproject/PRJEB9549	NA
PRJNA573913	SRR10186383	Wetland	2018-06-02	20.31	-68.88	Non-agricultural	0	No pesiticide risk	Chile	South America	Living to the High Extreme: Unraveling the Composition, Structure, and Functional Insights of Bacterial Communities Thriving in the Arsenic-Rich Salar de Huasco Altiplanic Ecosystem	10.1128/spectrum.00444-21
PRJNA573913	SRR10186384	Wetland	2018-06-02	20.29	-68.89	Non-agricultural	0	No pesiticide risk	Chile	South America	Living to the High Extreme: Unraveling the Composition, Structure, and Functional Insights of Bacterial Communities Thriving in the Arsenic-Rich Salar de Huasco Altiplanic Ecosystem	10.1128/spectrum.00444-21
PRJNA573913	SRR10186385	Wetland	2018-06-02	20.28	-68.89	Non-agricultural	0	No pesiticide risk	Chile	South America	Living to the High Extreme: Unraveling the Composition, Structure, and Functional Insights of Bacterial Communities Thriving in the Arsenic-Rich Salar de Huasco Altiplanic Ecosystem	10.1128/spectrum.00444-21
PRJNA573913	SRR10186386	Wetland	2018-06-02	20.27	-68.88	Non-agricultural	0	No pesiticide risk	Chile	South America	Living to the High Extreme: Unraveling the Composition, Structure, and Functional Insights of Bacterial Communities Thriving in the Arsenic-Rich Salar de Huasco Altiplanic Ecosystem	10.1128/spectrum.00444-21
PRJNA573913	SRR10186387	Wetland	2018-06-02	20.26	-68.87	Non-agricultural	0	No pesiticide risk	Chile	South America	Living to the High Extreme: Unraveling the Composition, Structure, and Functional Insights of Bacterial Communities Thriving in the Arsenic-Rich Salar de Huasco Altiplanic Ecosystem	10.1128/spectrum.00444-21
PRJNA225837	SRR1022653	Grassland	2011-08-25	30.1	92.23	Non-agricultural	1.33807	No pesiticide risk	China	Asia	Soil bacterial communities shaped by geochemical factors and land use in a less-explored area, Tibetan Plateau	10.1186/1471-2164-14-820
PRJNA225837	SRR1023222	Grassland	2011-08-25	30.1	92.23	Non-agricultural	1.33807	No pesiticide risk	China	Asia	Soil bacterial communities shaped by geochemical factors and land use in a less-explored area, Tibetan Plateau	10.1186/1471-2164-14-820
PRJNA225837	SRR1023760	Grassland	2011-08-25	30.1	92.23	Non-agricultural	1.33807	No pesiticide risk	China	Asia	Soil bacterial communities shaped by geochemical factors and land use in a less-explored area, Tibetan Plateau	10.1186/1471-2164-14-820
PRJNA225837	SRR1024100	Grassland	2011-08-25	30.1	92.23	Non-agricultural	1.33807	No pesiticide risk	China	Asia	Soil bacterial communities shaped by geochemical factors and land use in a less-explored area, Tibetan Plateau	10.1186/1471-2164-14-820
PRJNA225837	SRR1024104	Grassland	2011-08-25	30.1	92.23	Non-agricultural	1.33807	No pesiticide risk	China	Asia	Soil bacterial communities shaped by geochemical factors and land use in a less-explored area, Tibetan Plateau	10.1186/1471-2164-14-820
PRJNA225837	SRR1026849	Grassland	2011-08-25	30.1	92.23	Non-agricultural	1.33807	No pesiticide risk	China	Asia	Soil bacterial communities shaped by geochemical factors and land use in a less-explored area, Tibetan Plateau	10.1186/1471-2164-14-820
PRJNA225837	SRR1026852	Grassland	2011-08-25	30.1	92.23	Non-agricultural	1.33807	No pesiticide risk	China	Asia	Soil bacterial communities shaped by geochemical factors and land use in a less-explored area, Tibetan Plateau	10.1186/1471-2164-14-820
PRJNA225837	SRR1026853	Grassland	2011-08-25	30.1	92.23	Non-agricultural	1.33807	No pesiticide risk	China	Asia	Soil bacterial communities shaped by geochemical factors and land use in a less-explored area, Tibetan Plateau	10.1186/1471-2164-14-820
PRJNA225837	SRR1026854	Grassland	2011-08-25	30.1	92.23	Non-agricultural	1.33807	No pesiticide risk	China	Asia	Soil bacterial communities shaped by geochemical factors and land use in a less-explored area, Tibetan Plateau	10.1186/1471-2164-14-820
PRJNA225837	SRR1026855	Grassland	2011-08-25	30.1	92.23	Non-agricultural	1.33807	No pesiticide risk	China	Asia	Soil bacterial communities shaped by geochemical factors and land use in a less-explored area, Tibetan Plateau	10.1186/1471-2164-14-820
PRJNA225837	SRR10360602	Grassland	2015-09-18	39.74	-123.63	Non-agricultural	2.35965	No pesiticide risk	USA	North America	Ecological and evolutionary patterns of virus-host interactions throughout a grassland soil depth profile	10.1101/2022.12.09.519740
PRJNA603437	SRR10985504	Wetland	2020-01-29	15.39	73.88	Non-agricultural	0	No pesiticide risk	India	Asia	Manganese oxides in Phragmites rhizosphere accelerates ammonia oxidation in constructed wetlands	10.1016/j.watres.2021.117688
PRJNA603437	SRR10985505	Wetland	2020-01-29	15.39	73.88	Non-agricultural	0	No pesiticide risk	India	Asia	Manganese oxides in Phragmites rhizosphere accelerates ammonia oxidation in constructed wetlands	10.1016/j.watres.2021.117688
PRJNA603437	SRR10985506	Wetland	2020-01-29	15.39	73.88	Non-agricultural	0	No pesiticide risk	India	Asia	Manganese oxides in Phragmites rhizosphere accelerates ammonia oxidation in constructed wetlands	10.1016/j.watres.2021.117688
PRJNA603437	SRR10985507	Wetland	2020-01-29	15.39	73.88	Non-agricultural	0	No pesiticide risk	India	Asia	Manganese oxides in Phragmites rhizosphere accelerates ammonia oxidation in constructed wetlands	10.1016/j.watres.2021.117688
PRJNA603437	SRR10985508	Wetland	2020-01-29	15.39	73.88	Non-agricultural	0	No pesiticide risk	India	Asia	Manganese oxides in Phragmites rhizosphere accelerates ammonia oxidation in constructed wetlands	10.1016/j.watres.2021.117688
PRJNA603437	SRR10985509	Wetland	2020-01-29	15.39	73.88	Non-agricultural	0	No pesiticide risk	India	Asia	Manganese oxides in Phragmites rhizosphere accelerates ammonia oxidation in constructed wetlands	10.1016/j.watres.2021.117688
PRJNA603437	SRR10985510	Wetland	2020-01-29	15.39	73.88	Non-agricultural	0	No pesiticide risk	India	Asia	Manganese oxides in Phragmites rhizosphere accelerates ammonia oxidation in constructed wetlands	10.1016/j.watres.2021.117688
PRJNA603437	SRR10985511	Wetland	2020-01-29	15.39	73.88	Non-agricultural	0	No pesiticide risk	India	Asia	Manganese oxides in Phragmites rhizosphere accelerates ammonia oxidation in constructed wetlands	10.1016/j.watres.2021.117688
PRJNA603437	SRR10985513	Wetland	2020-01-29	15.39	73.88	Non-agricultural	0	No pesiticide risk	India	Asia	Manganese oxides in Phragmites rhizosphere accelerates ammonia oxidation in constructed wetlands	10.1016/j.watres.2021.117688
PRJNA603437	SRR10985514	Wetland	2020-01-29	15.39	73.88	Non-agricultural	0	No pesiticide risk	India	Asia	Manganese oxides in Phragmites rhizosphere accelerates ammonia oxidation in constructed wetlands	10.1016/j.watres.2021.117688
PRJNA603437	SRR10985515	Wetland	2020-01-29	15.39	73.88	Non-agricultural	0	No pesiticide risk	India	Asia	Manganese oxides in Phragmites rhizosphere accelerates ammonia oxidation in constructed wetlands	10.1016/j.watres.2021.117688
PRJNA603437	SRR10985516	Wetland	2020-01-29	15.39	73.88	Non-agricultural	0	No pesiticide risk	India	Asia	Manganese oxides in Phragmites rhizosphere accelerates ammonia oxidation in constructed wetlands	10.1016/j.watres.2021.117688
PRJNA603437	SRR10985517	Wetland	2020-01-29	15.39	73.88	Non-agricultural	0	No pesiticide risk	India	Asia	Manganese oxides in Phragmites rhizosphere accelerates ammonia oxidation in constructed wetlands	10.1016/j.watres.2021.117688
PRJNA603437	SRR10985518	Wetland	2020-01-29	15.39	73.88	Non-agricultural	0	No pesiticide risk	India	Asia	Manganese oxides in Phragmites rhizosphere accelerates ammonia oxidation in constructed wetlands	10.1016/j.watres.2021.117688
PRJNA603437	SRR10985519	Wetland	2020-01-29	15.39	73.88	Non-agricultural	0	No pesiticide risk	India	Asia	Manganese oxides in Phragmites rhizosphere accelerates ammonia oxidation in constructed wetlands	10.1016/j.watres.2021.117688
PRJNA587831	SRR11241196	Wetland	2018-04-01	22.53	114.03	Non-agricultural	0	No pesiticide risk	China	Asia	Genomic and transcriptomic insights into methanogenesis potential of novel methanogens from mangrove sediments	10.1186/s40168-020-00877-z
PRJNA587831	SRR11241197	Wetland	2018-04-01	22.53	114.03	Non-agricultural	0	No pesiticide risk	China	Asia	Genomic and transcriptomic insights into methanogenesis potential of novel methanogens from mangrove sediments	10.1186/s40168-020-00876-z
PRJNA587831	SRR11241198	Wetland	2018-04-01	22.53	114.03	Non-agricultural	0	No pesiticide risk	China	Asia	Genomic and transcriptomic insights into methanogenesis potential of novel methanogens from mangrove sediments	10.1186/s40168-020-00878-z
PRJNA587831	SRR11241199	Wetland	2017-04-01	22.53	114.03	Non-agricultural	0	No pesiticide risk	China	Asia	Genomic and transcriptomic insights into methanogenesis potential of novel methanogens from mangrove sediments	10.1186/s40168-020-00879-z
PRJNA587831	SRR11241201	Wetland	2017-04-01	22.53	114.03	Non-agricultural	0	No pesiticide risk	China	Asia	Genomic and transcriptomic insights into methanogenesis potential of novel methanogens from mangrove sediments	10.1186/s40168-020-00881-z
PRJNA629394	SRR11734596	Wetland	2017-11-01	21.62	108.23	Non-agricultural	0	No pesiticide risk	China	Asia	Deciphering the Microbial Taxonomy and Functionality of Two Diverse Mangrove Ecosystems and Their Potential Abilities To Produce Bioactive Compounds	10.1128/mSystems.00851-19
PRJNA629394	SRR11734597	Wetland	2017-11-01	21.62	108.23	Non-agricultural	0	No pesiticide risk	China	Asia	Deciphering the Microbial Taxonomy and Functionality of Two Diverse Mangrove Ecosystems and Their Potential Abilities To Produce Bioactive Compounds	10.1128/mSystems.00851-19
PRJNA629394	SRR11734598	Wetland	2017-11-01	21.62	108.23	Non-agricultural	0	No pesiticide risk	China	Asia	Deciphering the Microbial Taxonomy and Functionality of Two Diverse Mangrove Ecosystems and Their Potential Abilities To Produce Bioactive Compounds	10.1128/mSystems.00851-19
PRJNA629394	SRR11734602	Wetland	2017-11-01	21.62	108.23	Non-agricultural	0	No pesiticide risk	China	Asia	Deciphering the Microbial Taxonomy and Functionality of Two Diverse Mangrove Ecosystems and Their Potential Abilities To Produce Bioactive Compounds	10.1128/mSystems.00851-19
PRJNA629394	SRR11734603	Wetland	2017-11-01	21.62	108.23	Non-agricultural	0	No pesiticide risk	China	Asia	Deciphering the Microbial Taxonomy and Functionality of Two Diverse Mangrove Ecosystems and Their Potential Abilities To Produce Bioactive Compounds	10.1128/mSystems.00851-19
PRJNA629394	SRR11734606	Wetland	2017-11-01	21.6	108.99	Non-agricultural	0	No pesiticide risk	China	Asia	Deciphering the Microbial Taxonomy and Functionality of Two Diverse Mangrove Ecosystems and Their Potential Abilities To Produce Bioactive Compounds	10.1128/mSystems.00851-19
PRJNA629394	SRR11734607	Wetland	2017-11-01	21.6	108.99	Non-agricultural	0	No pesiticide risk	China	Asia	Deciphering the Microbial Taxonomy and Functionality of Two Diverse Mangrove Ecosystems and Their Potential Abilities To Produce Bioactive Compounds	10.1128/mSystems.00851-19
PRJNA629394	SRR11734608	Wetland	2017-11-01	21.6	108.99	Non-agricultural	0	No pesiticide risk	China	Asia	Deciphering the Microbial Taxonomy and Functionality of Two Diverse Mangrove Ecosystems and Their Potential Abilities To Produce Bioactive Compounds	10.1128/mSystems.00851-19
PRJNA629394	SRR11734609	Wetland	2017-11-01	21.6	108.99	Non-agricultural	0	No pesiticide risk	China	Asia	Deciphering the Microbial Taxonomy and Functionality of Two Diverse Mangrove Ecosystems and Their Potential Abilities To Produce Bioactive Compounds	10.1128/mSystems.00851-19
PRJNA629394	SRR11734611	Wetland	2017-11-01	21.6	108.99	Non-agricultural	0	No pesiticide risk	China	Asia	Deciphering the Microbial Taxonomy and Functionality of Two Diverse Mangrove Ecosystems and Their Potential Abilities To Produce Bioactive Compounds	10.1128/mSystems.00851-19
PRJNA629394	SRR11734612	Wetland	2017-11-01	21.6	108.99	Non-agricultural	0	No pesiticide risk	China	Asia	Deciphering the Microbial Taxonomy and Functionality of Two Diverse Mangrove Ecosystems and Their Potential Abilities To Produce Bioactive Compounds	10.1128/mSystems.00851-19
PRJNA629394	SRR11734613	Wetland	2017-11-01	21.6	108.99	Non-agricultural	0	No pesiticide risk	China	Asia	Deciphering the Microbial Taxonomy and Functionality of Two Diverse Mangrove Ecosystems and Their Potential Abilities To Produce Bioactive Compounds	10.1128/mSystems.00851-19
PRJNA629394	SRR11734614	Wetland	2017-11-01	21.6	108.99	Non-agricultural	0	No pesiticide risk	China	Asia	Deciphering the Microbial Taxonomy and Functionality of Two Diverse Mangrove Ecosystems and Their Potential Abilities To Produce Bioactive Compounds	10.1128/mSystems.00851-19
PRJNA629394	SRR11734615	Wetland	2017-11-01	21.6	108.99	Non-agricultural	0	No pesiticide risk	China	Asia	Deciphering the Microbial Taxonomy and Functionality of Two Diverse Mangrove Ecosystems and Their Potential Abilities To Produce Bioactive Compounds	10.1128/mSystems.00851-19
PRJNA629394	SRR11734616	Wetland	2017-11-01	21.6	108.99	Non-agricultural	0	No pesiticide risk	China	Asia	Deciphering the Microbial Taxonomy and Functionality of Two Diverse Mangrove Ecosystems and Their Potential Abilities To Produce Bioactive Compounds	10.1128/mSystems.00851-19
PRJNA629394	SRR11734617	Wetland	2017-07-01	22.53	113.99	Non-agricultural	0	No pesiticide risk	China	Asia	Deciphering the Microbial Taxonomy and Functionality of Two Diverse Mangrove Ecosystems and Their Potential Abilities To Produce Bioactive Compounds	10.1128/mSystems.00851-19
PRJNA629394	SRR11734618	Wetland	2017-07-01	22.53	113.99	Non-agricultural	0	No pesiticide risk	China	Asia	Deciphering the Microbial Taxonomy and Functionality of Two Diverse Mangrove Ecosystems and Their Potential Abilities To Produce Bioactive Compounds	10.1128/mSystems.00851-19
PRJNA629394	SRR11734619	Wetland	2017-07-01	22.53	113.99	Non-agricultural	0	No pesiticide risk	China	Asia	Deciphering the Microbial Taxonomy and Functionality of Two Diverse Mangrove Ecosystems and Their Potential Abilities To Produce Bioactive Compounds	10.1128/mSystems.00851-19
PRJNA629394	SRR11734620	Wetland	2017-07-01	22.53	113.99	Non-agricultural	0	No pesiticide risk	China	Asia	Deciphering the Microbial Taxonomy and Functionality of Two Diverse Mangrove Ecosystems and Their Potential Abilities To Produce Bioactive Compounds	10.1128/mSystems.00851-19
PRJNA629394	SRR11734621	Wetland	2017-07-01	21.87	108.58	Non-agricultural	0	No pesiticide risk	China	Asia	Deciphering the Microbial Taxonomy and Functionality of Two Diverse Mangrove Ecosystems and Their Potential Abilities To Produce Bioactive Compounds	10.1128/mSystems.00851-19
PRJNA629394	SRR11734622	Wetland	2017-07-01	22.53	113.99	Non-agricultural	0	No pesiticide risk	China	Asia	Deciphering the Microbial Taxonomy and Functionality of Two Diverse Mangrove Ecosystems and Their Potential Abilities To Produce Bioactive Compounds	10.1128/mSystems.00851-19
PRJNA629394	SRR11734623	Wetland	2017-07-01	22.53	113.99	Non-agricultural	0	No pesiticide risk	China	Asia	Deciphering the Microbial Taxonomy and Functionality of Two Diverse Mangrove Ecosystems and Their Potential Abilities To Produce Bioactive Compounds	10.1128/mSystems.00851-19
PRJNA629394	SRR11734624	Wetland	2017-05-01	22.53	113.99	Non-agricultural	0	No pesiticide risk	China	Asia	Deciphering the Microbial Taxonomy and Functionality of Two Diverse Mangrove Ecosystems and Their Potential Abilities To Produce Bioactive Compounds	10.1128/mSystems.00851-19
PRJNA629394	SRR11734625	Wetland	2017-05-01	22.53	113.99	Non-agricultural	0	No pesiticide risk	China	Asia	Deciphering the Microbial Taxonomy and Functionality of Two Diverse Mangrove Ecosystems and Their Potential Abilities To Produce Bioactive Compounds	10.1128/mSystems.00851-19
PRJNA629394	SRR11734626	Wetland	2017-05-01	22.53	113.99	Non-agricultural	0	No pesiticide risk	China	Asia	Deciphering the Microbial Taxonomy and Functionality of Two Diverse Mangrove Ecosystems and Their Potential Abilities To Produce Bioactive Compounds	10.1128/mSystems.00851-19
PRJNA629394	SRR11734627	Wetland	2017-05-01	22.53	113.99	Non-agricultural	0	No pesiticide risk	China	Asia	Deciphering the Microbial Taxonomy and Functionality of Two Diverse Mangrove Ecosystems and Their Potential Abilities To Produce Bioactive Compounds	10.1128/mSystems.00851-19
PRJNA629394	SRR11734628	Wetland	2017-05-01	22.53	113.99	Non-agricultural	0	No pesiticide risk	China	Asia	Deciphering the Microbial Taxonomy and Functionality of Two Diverse Mangrove Ecosystems and Their Potential Abilities To Produce Bioactive Compounds	10.1128/mSystems.00851-19
PRJNA629394	SRR11734629	Wetland	2017-05-01	22.53	113.99	Non-agricultural	0	No pesiticide risk	China	Asia	Deciphering the Microbial Taxonomy and Functionality of Two Diverse Mangrove Ecosystems and Their Potential Abilities To Produce Bioactive Compounds	10.1128/mSystems.00851-19
PRJNA629394	SRR11734630	Wetland	2017-07-01	21.87	108.58	Non-agricultural	0	No pesiticide risk	China	Asia	Deciphering the Microbial Taxonomy and Functionality of Two Diverse Mangrove Ecosystems and Their Potential Abilities To Produce Bioactive Compounds	10.1128/mSystems.00851-19
PRJNA629394	SRR11734631	Wetland	2017-07-01	21.87	108.58	Non-agricultural	0	No pesiticide risk	China	Asia	Deciphering the Microbial Taxonomy and Functionality of Two Diverse Mangrove Ecosystems and Their Potential Abilities To Produce Bioactive Compounds	10.1128/mSystems.00851-19
PRJNA629394	SRR11734632	Wetland	2017-07-01	21.87	108.58	Non-agricultural	0	No pesiticide risk	China	Asia	Deciphering the Microbial Taxonomy and Functionality of Two Diverse Mangrove Ecosystems and Their Potential Abilities To Produce Bioactive Compounds	10.1128/mSystems.00851-19
PRJNA629394	SRR11734633	Wetland	2017-07-01	22.53	113.99	Non-agricultural	0	No pesiticide risk	China	Asia	Deciphering the Microbial Taxonomy and Functionality of Two Diverse Mangrove Ecosystems and Their Potential Abilities To Produce Bioactive Compounds	10.1128/mSystems.00851-19
PRJNA629394	SRR11734634	Wetland	2017-07-01	22.53	113.99	Non-agricultural	0	No pesiticide risk	China	Asia	Deciphering the Microbial Taxonomy and Functionality of Two Diverse Mangrove Ecosystems and Their Potential Abilities To Produce Bioactive Compounds	10.1128/mSystems.00851-19
PRJNA629394	SRR11734635	Wetland	2017-07-01	22.53	113.99	Non-agricultural	0	No pesiticide risk	China	Asia	Deciphering the Microbial Taxonomy and Functionality of Two Diverse Mangrove Ecosystems and Their Potential Abilities To Produce Bioactive Compounds	10.1128/mSystems.00851-19
PRJNA629394	SRR11734636	Wetland	2017-07-01	22.53	113.99	Non-agricultural	0	No pesiticide risk	China	Asia	Deciphering the Microbial Taxonomy and Functionality of Two Diverse Mangrove Ecosystems and Their Potential Abilities To Produce Bioactive Compounds	10.1128/mSystems.00851-19
PRJNA629394	SRR11734637	Wetland	2017-07-01	22.53	113.99	Non-agricultural	0	No pesiticide risk	China	Asia	Deciphering the Microbial Taxonomy and Functionality of Two Diverse Mangrove Ecosystems and Their Potential Abilities To Produce Bioactive Compounds	10.1128/mSystems.00851-19
PRJNA629394	SRR11734638	Wetland	2017-07-01	22.53	113.99	Non-agricultural	0	No pesiticide risk	China	Asia	Deciphering the Microbial Taxonomy and Functionality of Two Diverse Mangrove Ecosystems and Their Potential Abilities To Produce Bioactive Compounds	10.1128/mSystems.00851-19
PRJNA629394	SRR11734639	Wetland	2017-05-01	22.53	113.99	Non-agricultural	0	No pesiticide risk	China	Asia	Deciphering the Microbial Taxonomy and Functionality of Two Diverse Mangrove Ecosystems and Their Potential Abilities To Produce Bioactive Compounds	10.1128/mSystems.00851-19
PRJNA629394	SRR11734640	Wetland	2017-05-01	22.53	113.99	Non-agricultural	0	No pesiticide risk	China	Asia	Deciphering the Microbial Taxonomy and Functionality of Two Diverse Mangrove Ecosystems and Their Potential Abilities To Produce Bioactive Compounds	10.1128/mSystems.00851-19
PRJNA629394	SRR11734681	Wetland	2017-11-01	21.6	108.99	Non-agricultural	0	No pesiticide risk	China	Asia	Deciphering the Microbial Taxonomy and Functionality of Two Diverse Mangrove Ecosystems and Their Potential Abilities To Produce Bioactive Compounds	10.1128/mSystems.00851-19
PRJNA629394	SRR11734682	Wetland	2017-11-01	21.6	108.99	Non-agricultural	0	No pesiticide risk	China	Asia	Deciphering the Microbial Taxonomy and Functionality of Two Diverse Mangrove Ecosystems and Their Potential Abilities To Produce Bioactive Compounds	10.1128/mSystems.00851-19
PRJNA562849	SRR10034925	Farmland	2017-08-22	55.38	13.4	Agricultural	0	Low	Sweden	Europe	Long-term application of Swedish sewage sludge on farmland does not cause clear changes in the soil bacterial resistome	10.1016/j.envint.2019.105339
PRJNA562849	SRR10034926	Farmland	2017-08-22	55.38	13.4	Agricultural	0	Low	Sweden	Europe	Long-term application of Swedish sewage sludge on farmland does not cause clear changes in the soil bacterial resistome	10.1016/j.envint.2019.105339
PRJNA562849	SRR10034927	Farmland	2017-09-26	55.38	13.4	Agricultural	0	Low	Sweden	Europe	Long-term application of Swedish sewage sludge on farmland does not cause clear changes in the soil bacterial resistome	10.1016/j.envint.2019.105339
PRJNA562849	SRR10034928	Farmland	2017-09-26	55.38	13.4	Agricultural	0	Low	Sweden	Europe	Long-term application of Swedish sewage sludge on farmland does not cause clear changes in the soil bacterial resistome	10.1016/j.envint.2019.105339
PRJNA562849	SRR10034932	Farmland	2017-09-26	55.38	13.4	Agricultural	0	Low	Sweden	Europe	Long-term application of Swedish sewage sludge on farmland does not cause clear changes in the soil bacterial resistome	10.1016/j.envint.2019.105339
PRJNA562849	SRR10034943	Farmland	2017-09-26	55.38	13.4	Agricultural	0	Low	Sweden	Europe	Long-term application of Swedish sewage sludge on farmland does not cause clear changes in the soil bacterial resistome	10.1016/j.envint.2019.105339
PRJNA562849	SRR10034954	Farmland	2017-08-22	55.38	13.4	Agricultural	0	Low	Sweden	Europe	Long-term application of Swedish sewage sludge on farmland does not cause clear changes in the soil bacterial resistome	10.1016/j.envint.2019.105339
PRJNA562849	SRR10034965	Farmland	2017-08-22	55.38	13.4	Agricultural	0	Low	Sweden	Europe	Long-term application of Swedish sewage sludge on farmland does not cause clear changes in the soil bacterial resistome	10.1016/j.envint.2019.105339
PRJNA562849	SRR10034970	Farmland	2017-09-26	55.38	13.4	Agricultural	0	Low	Sweden	Europe	Long-term application of Swedish sewage sludge on farmland does not cause clear changes in the soil bacterial resistome	10.1016/j.envint.2019.105339
PRJNA562849	SRR10034971	Farmland	2017-09-26	55.38	13.4	Agricultural	0	Low	Sweden	Europe	Long-term application of Swedish sewage sludge on farmland does not cause clear changes in the soil bacterial resistome	10.1016/j.envint.2019.105339
PRJNA562849	SRR10034972	Farmland	2017-09-26	55.38	13.4	Agricultural	0	Low	Sweden	Europe	Long-term application of Swedish sewage sludge on farmland does not cause clear changes in the soil bacterial resistome	10.1016/j.envint.2019.105339
PRJNA562849	SRR10034973	Farmland	2017-09-26	55.38	13.4	Agricultural	0	Low	Sweden	Europe	Long-term application of Swedish sewage sludge on farmland does not cause clear changes in the soil bacterial resistome	10.1016/j.envint.2019.105339
PRJNA562849	SRR10034974	Farmland	2017-08-22	55.38	13.4	Agricultural	0	Low	Sweden	Europe	Long-term application of Swedish sewage sludge on farmland does not cause clear changes in the soil bacterial resistome	10.1016/j.envint.2019.105339
PRJNA562849	SRR10034975	Farmland	2017-08-22	55.38	13.4	Agricultural	0	Low	Sweden	Europe	Long-term application of Swedish sewage sludge on farmland does not cause clear changes in the soil bacterial resistome	10.1016/j.envint.2019.105339
PRJNA562849	SRR10034976	Farmland	2017-08-22	55.38	13.4	Agricultural	0	Low	Sweden	Europe	Long-term application of Swedish sewage sludge on farmland does not cause clear changes in the soil bacterial resistome	10.1016/j.envint.2019.105339
PRJNA562849	SRR10034977	Farmland	2017-08-22	55.38	13.4	Agricultural	0	Low	Sweden	Europe	Long-term application of Swedish sewage sludge on farmland does not cause clear changes in the soil bacterial resistome	10.1016/j.envint.2019.105339
PRJNA573580	SRR10161434	Farmland	2018-04-15	35.21	109.56	Agricultural	3.53873	High	China	Asia	The diversity of microbial community and function varied in response to different agricultural residues composting	10.1016/j.scitotenv.2020.136983
PRJNA573580	SRR10161435	Farmland	2018-04-15	35.21	109.56	Agricultural	3.53873	High	China	Asia	The diversity of microbial community and function varied in response to different agricultural residues composting	10.1016/j.scitotenv.2020.136983
PRJNA573580	SRR10161436	Farmland	2018-04-15	35.21	109.56	Agricultural	3.53873	High	China	Asia	The diversity of microbial community and function varied in response to different agricultural residues composting	10.1016/j.scitotenv.2020.136983
PRJNA573580	SRR10161437	Farmland	2018-04-15	35.21	109.56	Agricultural	3.53873	High	China	Asia	The diversity of microbial community and function varied in response to different agricultural residues composting	10.1016/j.scitotenv.2020.136983
PRJNA573580	SRR10161438	Farmland	2018-04-15	35.21	109.56	Agricultural	3.53873	High	China	Asia	The diversity of microbial community and function varied in response to different agricultural residues composting	10.1016/j.scitotenv.2020.136983
PRJNA573580	SRR10161439	Farmland	2018-04-15	35.21	109.56	Agricultural	3.53873	High	China	Asia	The diversity of microbial community and function varied in response to different agricultural residues composting	10.1016/j.scitotenv.2020.136983
PRJNA573580	SRR10161440	Farmland	2018-04-15	35.21	109.56	Agricultural	3.53873	High	China	Asia	The diversity of microbial community and function varied in response to different agricultural residues composting	10.1016/j.scitotenv.2020.136983
PRJNA573580	SRR10161441	Farmland	2018-04-15	35.21	109.56	Agricultural	3.53873	High	China	Asia	The diversity of microbial community and function varied in response to different agricultural residues composting	10.1016/j.scitotenv.2020.136983
PRJNA573580	SRR10161442	Farmland	2018-04-15	35.21	109.56	Agricultural	3.53873	High	China	Asia	The diversity of microbial community and function varied in response to different agricultural residues composting	10.1016/j.scitotenv.2020.136983
PRJNA573580	SRR10161443	Farmland	2018-04-15	35.21	109.56	Agricultural	3.53873	High	China	Asia	The diversity of microbial community and function varied in response to different agricultural residues composting	10.1016/j.scitotenv.2020.136983
PRJNA573580	SRR10161444	Farmland	2018-04-15	35.21	109.56	Agricultural	3.53873	High	China	Asia	The diversity of microbial community and function varied in response to different agricultural residues composting	10.1016/j.scitotenv.2020.136983
PRJNA573580	SRR10161445	Farmland	2018-04-15	35.21	109.56	Agricultural	3.53873	High	China	Asia	The diversity of microbial community and function varied in response to different agricultural residues composting	10.1016/j.scitotenv.2020.136983
PRJNA573580	SRR10161446	Farmland	2018-04-15	35.21	109.56	Agricultural	3.53873	High	China	Asia	The diversity of microbial community and function varied in response to different agricultural residues composting	10.1016/j.scitotenv.2020.136983
PRJNA573580	SRR10161447	Farmland	2018-04-15	35.21	109.56	Agricultural	3.53873	High	China	Asia	The diversity of microbial community and function varied in response to different agricultural residues composting	10.1016/j.scitotenv.2020.136983
PRJNA573580	SRR10161448	Farmland	2018-04-15	35.21	109.56	Agricultural	3.53873	High	China	Asia	The diversity of microbial community and function varied in response to different agricultural residues composting	10.1016/j.scitotenv.2020.136983
PRJNA573580	SRR10161449	Farmland	2018-04-15	35.21	109.56	Agricultural	3.53873	High	China	Asia	The diversity of microbial community and function varied in response to different agricultural residues composting	10.1016/j.scitotenv.2020.136983
PRJNA573580	SRR10161450	Farmland	2018-04-15	35.21	109.56	Agricultural	3.53873	High	China	Asia	The diversity of microbial community and function varied in response to different agricultural residues composting	10.1016/j.scitotenv.2020.136983
PRJNA573580	SRR10161451	Farmland	2018-04-15	35.21	109.56	Agricultural	3.53873	High	China	Asia	The diversity of microbial community and function varied in response to different agricultural residues composting	10.1016/j.scitotenv.2020.136983
PRJNA629394	SRR11734683	Wetland	2017-11-01	21.6	108.99	Non-agricultural	0	No pesiticide risk	China	Asia	Deciphering the Microbial Taxonomy and Functionality of Two Diverse Mangrove Ecosystems and Their Potential Abilities To Produce Bioactive Compounds	10.1128/mSystems.00851-19
PRJNA629394	SRR11734684	Wetland	2017-11-01	21.62	108.23	Non-agricultural	0	No pesiticide risk	China	Asia	Deciphering the Microbial Taxonomy and Functionality of Two Diverse Mangrove Ecosystems and Their Potential Abilities To Produce Bioactive Compounds	10.1128/mSystems.00851-19
PRJNA629394	SRR11734685	Wetland	2017-11-01	21.62	108.23	Non-agricultural	0	No pesiticide risk	China	Asia	Deciphering the Microbial Taxonomy and Functionality of Two Diverse Mangrove Ecosystems and Their Potential Abilities To Produce Bioactive Compounds	10.1128/mSystems.00851-19
PRJNA629394	SRR11734686	Wetland	2017-11-01	21.62	108.23	Non-agricultural	0	No pesiticide risk	China	Asia	Deciphering the Microbial Taxonomy and Functionality of Two Diverse Mangrove Ecosystems and Their Potential Abilities To Produce Bioactive Compounds	10.1128/mSystems.00851-19
PRJNA629394	SRR11734687	Wetland	2017-11-01	21.62	108.23	Non-agricultural	0	No pesiticide risk	China	Asia	Deciphering the Microbial Taxonomy and Functionality of Two Diverse Mangrove Ecosystems and Their Potential Abilities To Produce Bioactive Compounds	10.1128/mSystems.00851-19
PRJNA629394	SRR11734688	Wetland	2017-11-01	21.62	108.23	Non-agricultural	0	No pesiticide risk	China	Asia	Deciphering the Microbial Taxonomy and Functionality of Two Diverse Mangrove Ecosystems and Their Potential Abilities To Produce Bioactive Compounds	10.1128/mSystems.00851-19
PRJNA629394	SRR11734689	Wetland	2017-07-01	22.53	113.99	Non-agricultural	0	No pesiticide risk	China	Asia	Deciphering the Microbial Taxonomy and Functionality of Two Diverse Mangrove Ecosystems and Their Potential Abilities To Produce Bioactive Compounds	10.1128/mSystems.00851-19
PRJNA629394	SRR11734690	Wetland	2017-07-01	21.87	108.58	Non-agricultural	0	No pesiticide risk	China	Asia	Deciphering the Microbial Taxonomy and Functionality of Two Diverse Mangrove Ecosystems and Their Potential Abilities To Produce Bioactive Compounds	10.1128/mSystems.00851-19
PRJNA629394	SRR11734691	Wetland	2017-07-01	21.87	108.58	Non-agricultural	0	No pesiticide risk	China	Asia	Deciphering the Microbial Taxonomy and Functionality of Two Diverse Mangrove Ecosystems and Their Potential Abilities To Produce Bioactive Compounds	10.1128/mSystems.00851-19
PRJNA629394	SRR11734692	Wetland	2017-11-01	21.62	108.23	Non-agricultural	0	No pesiticide risk	China	Asia	Deciphering the Microbial Taxonomy and Functionality of Two Diverse Mangrove Ecosystems and Their Potential Abilities To Produce Bioactive Compounds	10.1128/mSystems.00851-19
PRJNA629394	SRR11734693	Wetland	2017-11-01	21.62	108.23	Non-agricultural	0	No pesiticide risk	China	Asia	Deciphering the Microbial Taxonomy and Functionality of Two Diverse Mangrove Ecosystems and Their Potential Abilities To Produce Bioactive Compounds	10.1128/mSystems.00851-19
PRJNA629394	SRR11734694	Wetland	2017-11-01	21.62	108.23	Non-agricultural	0	No pesiticide risk	China	Asia	Deciphering the Microbial Taxonomy and Functionality of Two Diverse Mangrove Ecosystems and Their Potential Abilities To Produce Bioactive Compounds	10.1128/mSystems.00851-19
PRJNA629394	SRR11734695	Wetland	2017-11-01	21.6	108.99	Non-agricultural	0	No pesiticide risk	China	Asia	Deciphering the Microbial Taxonomy and Functionality of Two Diverse Mangrove Ecosystems and Their Potential Abilities To Produce Bioactive Compounds	10.1128/mSystems.00851-19
PRJNA629394	SRR11734696	Wetland	2017-11-01	21.6	108.99	Non-agricultural	0	No pesiticide risk	China	Asia	Deciphering the Microbial Taxonomy and Functionality of Two Diverse Mangrove Ecosystems and Their Potential Abilities To Produce Bioactive Compounds	10.1128/mSystems.00851-19
PRJNA629394	SRR11734697	Wetland	2017-11-01	21.6	108.99	Non-agricultural	0	No pesiticide risk	China	Asia	Deciphering the Microbial Taxonomy and Functionality of Two Diverse Mangrove Ecosystems and Their Potential Abilities To Produce Bioactive Compounds	10.1128/mSystems.00851-19
PRJNA629394	SRR11734698	Wetland	2017-11-01	21.6	108.99	Non-agricultural	0	No pesiticide risk	China	Asia	Deciphering the Microbial Taxonomy and Functionality of Two Diverse Mangrove Ecosystems and Their Potential Abilities To Produce Bioactive Compounds	10.1128/mSystems.00851-19
PRJNA629394	SRR11734699	Wetland	2017-11-01	21.6	108.99	Non-agricultural	0	No pesiticide risk	China	Asia	Deciphering the Microbial Taxonomy and Functionality of Two Diverse Mangrove Ecosystems and Their Potential Abilities To Produce Bioactive Compounds	10.1128/mSystems.00851-19
PRJNA588182	SRR10418054	Farmland	2018-06-14	-26.3	26.97	Agricultural	2.88882	Medium	South Africa	Africa	Shotgun metagenomic sequencing data of sunflower rhizosphere microbial community in South Africa	10.1016/j.dib.2020.105831
PRJNA588182	SRR10418081	Farmland	2018-06-14	-26.3	26.97	Agricultural	2.88882	Medium	South Africa	Africa	Shotgun metagenomic sequencing data of sunflower rhizosphere microbial community in South Africa	10.1016/j.dib.2020.105831
PRJNA629394	SRR11734700	Wetland	2017-11-01	21.6	108.99	Non-agricultural	0	No pesiticide risk	China	Asia	Deciphering the Microbial Taxonomy and Functionality of Two Diverse Mangrove Ecosystems and Their Potential Abilities To Produce Bioactive Compounds	10.1128/mSystems.00851-19
PRJNA629394	SRR11734701	Wetland	2017-11-01	21.6	108.99	Non-agricultural	0	No pesiticide risk	China	Asia	Deciphering the Microbial Taxonomy and Functionality of Two Diverse Mangrove Ecosystems and Their Potential Abilities To Produce Bioactive Compounds	10.1128/mSystems.00851-19
PRJNA629394	SRR11734702	Wetland	2017-05-01	22.53	113.99	Non-agricultural	0	No pesiticide risk	China	Asia	Deciphering the Microbial Taxonomy and Functionality of Two Diverse Mangrove Ecosystems and Their Potential Abilities To Produce Bioactive Compounds	10.1128/mSystems.00851-19
PRJNA629394	SRR11734703	Wetland	2017-11-01	21.62	108.23	Non-agricultural	0	No pesiticide risk	China	Asia	Deciphering the Microbial Taxonomy and Functionality of Two Diverse Mangrove Ecosystems and Their Potential Abilities To Produce Bioactive Compounds	10.1128/mSystems.00851-19
PRJNA629394	SRR11734704	Wetland	2017-11-01	21.62	108.23	Non-agricultural	0	No pesiticide risk	China	Asia	Deciphering the Microbial Taxonomy and Functionality of Two Diverse Mangrove Ecosystems and Their Potential Abilities To Produce Bioactive Compounds	10.1128/mSystems.00851-19
PRJNA629394	SRR11734705	Wetland	2017-11-01	21.62	108.23	Non-agricultural	0	No pesiticide risk	China	Asia	Deciphering the Microbial Taxonomy and Functionality of Two Diverse Mangrove Ecosystems and Their Potential Abilities To Produce Bioactive Compounds	10.1128/mSystems.00851-19
PRJNA629394	SRR11734706	Wetland	2017-11-01	21.62	108.23	Non-agricultural	0	No pesiticide risk	China	Asia	Deciphering the Microbial Taxonomy and Functionality of Two Diverse Mangrove Ecosystems and Their Potential Abilities To Produce Bioactive Compounds	10.1128/mSystems.00851-19
PRJNA629394	SRR11734707	Wetland	2017-11-01	21.62	108.23	Non-agricultural	0	No pesiticide risk	China	Asia	Deciphering the Microbial Taxonomy and Functionality of Two Diverse Mangrove Ecosystems and Their Potential Abilities To Produce Bioactive Compounds	10.1128/mSystems.00851-19
PRJNA629394	SRR11734708	Wetland	2017-11-01	21.62	108.23	Non-agricultural	0	No pesiticide risk	China	Asia	Deciphering the Microbial Taxonomy and Functionality of Two Diverse Mangrove Ecosystems and Their Potential Abilities To Produce Bioactive Compounds	10.1128/mSystems.00851-19
PRJNA629394	SRR11734709	Wetland	2017-11-01	21.62	108.23	Non-agricultural	0	No pesiticide risk	China	Asia	Deciphering the Microbial Taxonomy and Functionality of Two Diverse Mangrove Ecosystems and Their Potential Abilities To Produce Bioactive Compounds	10.1128/mSystems.00851-19
PRJNA629394	SRR11734710	Wetland	2017-11-01	21.62	108.23	Non-agricultural	0	No pesiticide risk	China	Asia	Deciphering the Microbial Taxonomy and Functionality of Two Diverse Mangrove Ecosystems and Their Potential Abilities To Produce Bioactive Compounds	10.1128/mSystems.00851-19
PRJNA629394	SRR11734711	Wetland	2017-11-01	21.6	108.99	Non-agricultural	0	No pesiticide risk	China	Asia	Deciphering the Microbial Taxonomy and Functionality of Two Diverse Mangrove Ecosystems and Their Potential Abilities To Produce Bioactive Compounds	10.1128/mSystems.00851-19
PRJNA629394	SRR11734713	Wetland	2017-05-01	22.53	113.99	Non-agricultural	0	No pesiticide risk	China	Asia	Deciphering the Microbial Taxonomy and Functionality of Two Diverse Mangrove Ecosystems and Their Potential Abilities To Produce Bioactive Compounds	10.1128/mSystems.00851-19
PRJNA629394	SRR11734714	Wetland	2017-11-01	21.6	108.99	Non-agricultural	0	No pesiticide risk	China	Asia	Deciphering the Microbial Taxonomy and Functionality of Two Diverse Mangrove Ecosystems and Their Potential Abilities To Produce Bioactive Compounds	10.1128/mSystems.00851-19
PRJNA607213	SRR11128411	Farmland	2018-10-30	-25.78	25.61	Agricultural	3.00824	High	South Africa	Africa	Metagenomics Assessment of Soil Fertilization on the Chemotaxis and Disease Suppressive Genes Abundance in the Maize Rhizosphere	10.3390/genes12040535
PRJNA607213	SRR11128412	Farmland	2018-10-30	-25.79	25.61	Agricultural	3.00824	High	South Africa	Africa	Metagenomes of Maize Rhizosphere Samples after Different Fertilization Treatments at Molelwane Farm, Located in North-West Province, South Africa	10.1128/MRA.00937-20
PRJNA607213	SRR11128413	Farmland	2018-10-30	-25.78	25.61	Agricultural	3.00824	High	South Africa	Africa	Metagenomics Assessment of Soil Fertilization on the Chemotaxis and Disease Suppressive Genes Abundance in the Maize Rhizosphere	10.3390/genes12040535
PRJNA607213	SRR11128414	Farmland	2018-10-30	-25.79	25.61	Agricultural	3.00824	High	South Africa	Africa	Metagenomes of Maize Rhizosphere Samples after Different Fertilization Treatments at Molelwane Farm, Located in North-West Province, South Africa	10.1128/MRA.00937-20
PRJNA607213	SRR11128415	Farmland	2018-10-30	-25.78	25.61	Agricultural	3.00824	High	South Africa	Africa	Metagenomics Assessment of Soil Fertilization on the Chemotaxis and Disease Suppressive Genes Abundance in the Maize Rhizosphere	10.3390/genes12040535
PRJNA629394	SRR11734715	Wetland	2017-11-01	21.62	108.23	Non-agricultural	0	No pesiticide risk	China	Asia	Deciphering the Microbial Taxonomy and Functionality of Two Diverse Mangrove Ecosystems and Their Potential Abilities To Produce Bioactive Compounds	10.1128/mSystems.00851-19
PRJNA629394	SRR11734716	Wetland	2017-11-01	21.62	108.23	Non-agricultural	0	No pesiticide risk	China	Asia	Deciphering the Microbial Taxonomy and Functionality of Two Diverse Mangrove Ecosystems and Their Potential Abilities To Produce Bioactive Compounds	10.1128/mSystems.00851-19
PRJNA629394	SRR11734717	Wetland	2017-11-01	21.62	108.23	Non-agricultural	0	No pesiticide risk	China	Asia	Deciphering the Microbial Taxonomy and Functionality of Two Diverse Mangrove Ecosystems and Their Potential Abilities To Produce Bioactive Compounds	10.1128/mSystems.00851-19
PRJNA629394	SRR11734718	Wetland	2017-11-01	21.62	108.23	Non-agricultural	0	No pesiticide risk	China	Asia	Deciphering the Microbial Taxonomy and Functionality of Two Diverse Mangrove Ecosystems and Their Potential Abilities To Produce Bioactive Compounds	10.1128/mSystems.00851-19
PRJNA629394	SRR11734719	Wetland	2017-11-01	21.62	108.23	Non-agricultural	0	No pesiticide risk	China	Asia	Deciphering the Microbial Taxonomy and Functionality of Two Diverse Mangrove Ecosystems and Their Potential Abilities To Produce Bioactive Compounds	10.1128/mSystems.00851-19
PRJNA616167	SRR11449177	Farmland	2019-04-16	34.57	116.42	Agricultural	4.02576	High	China	Asia	Metagenomic analysis of cucumber rhizospheric microbiome provides insights into NaHCO3 stress mitigation by Rheinheimera pacifica NYJ	10.21203/rs.3.rs-21965/v1
PRJNA616167	SRR11449178	Farmland	2019-04-16	34.55	116.31	Agricultural	4.03272	High	China	Asia	Metagenomic analysis of cucumber rhizospheric microbiome provides insights into NaHCO3 stress mitigation by Rheinheimera pacifica NYJ	10.21203/rs.3.rs-21965/v1
PRJNA616167	SRR11449179	Farmland	2019-04-16	34.45	116.29	Agricultural	3.92174	High	China	Asia	Metagenomic analysis of cucumber rhizospheric microbiome provides insights into NaHCO3 stress mitigation by Rheinheimera pacifica NYJ	10.21203/rs.3.rs-21965/v1
PRJNA616167	SRR11449180	Farmland	2019-04-16	34.35	116.19	Agricultural	3.9538	High	China	Asia	Metagenomic analysis of cucumber rhizospheric microbiome provides insights into NaHCO3 stress mitigation by Rheinheimera pacifica NYJ	10.21203/rs.3.rs-21965/v1
PRJNA616167	SRR11449181	Farmland	2019-04-16	35.44	115.88	Agricultural	4.11884	High	China	Asia	Metagenomic analysis of cucumber rhizospheric microbiome provides insights into NaHCO4 stress mitigation by Rheinheimera pacifica NYJ	10.21203/rs.3.rs-21965/v1
PRJNA616167	SRR11449182	Farmland	2019-04-16	35.34	115.78	Agricultural	4.1306	High	China	Asia	Metagenomic analysis of cucumber rhizospheric microbiome provides insights into NaHCO3 stress mitigation by Rheinheimera pacifica NYJ	10.21203/rs.3.rs-21965/v1
PRJNA616167	SRR11449183	Farmland	2019-04-16	35.24	115.68	Agricultural	4.16187	High	China	Asia	Metagenomic analysis of cucumber rhizospheric microbiome provides insights into NaHCO5 stress mitigation by Rheinheimera pacifica NYJ	10.21203/rs.3.rs-21965/v1
PRJNA616167	SRR11449184	Farmland	2019-04-16	35.14	115.54	Agricultural	4.0906	High	China	Asia	Metagenomic analysis of cucumber rhizospheric microbiome provides insights into NaHCO6 stress mitigation by Rheinheimera pacifica NYJ	10.21203/rs.3.rs-21965/v1
PRJNA616167	SRR11449185	Farmland	2019-04-16	34.75	116.64	Agricultural	4.07446	High	China	Asia	Metagenomic analysis of cucumber rhizospheric microbiome provides insights into NaHCO7 stress mitigation by Rheinheimera pacifica NYJ	10.21203/rs.3.rs-21965/v1
PRJNA616167	SRR11449186	Farmland	2019-04-16	34.65	116.53	Agricultural	4.13268	High	China	Asia	Metagenomic analysis of cucumber rhizospheric microbiome provides insights into NaHCO8 stress mitigation by Rheinheimera pacifica NYJ	10.21203/rs.3.rs-21965/v1
PRJNA616167	SRR11449187	Farmland	2019-04-16	33.02	113.93	Agricultural	3.27968	High	China	Asia	Metagenomic analysis of cucumber rhizospheric microbiome provides insights into NaHCO3 stress mitigation by Rheinheimera pacifica NYJ	10.21203/rs.3.rs-21965/v1
PRJNA616167	SRR11449188	Farmland	2019-04-16	35.07	115.52	Agricultural	4.17076	High	China	Asia	Metagenomic analysis of cucumber rhizospheric microbiome provides insights into NaHCO9 stress mitigation by Rheinheimera pacifica NYJ	10.21203/rs.3.rs-21965/v1
PRJNA622594	SRR11467474	Farmland	2015-11-30	21.54	-158.02	Agricultural	0	Low	USA	North America	DNA-Stable Isotope Probing Shotgun Metagenomics Reveals the Resilience of Active Microbial Communities to Biochar Amendment in Oxisol Soil	10.3389/fmicb.2020.587972
PRJNA622594	SRR11467475	Farmland	2015-11-30	21.54	-158.02	Agricultural	0	Low	USA	North America	DNA-Stable Isotope Probing Shotgun Metagenomics Reveals the Resilience of Active Microbial Communities to Biochar Amendment in Oxisol Soil	10.3389/fmicb.2020.587972
PRJNA622594	SRR11467476	Farmland	2015-11-30	21.54	-158.02	Agricultural	0	Low	USA	North America	DNA-Stable Isotope Probing Shotgun Metagenomics Reveals the Resilience of Active Microbial Communities to Biochar Amendment in Oxisol Soil	10.3389/fmicb.2020.587972
PRJNA622594	SRR11467477	Farmland	2015-11-30	21.54	-158.02	Agricultural	0	Low	USA	North America	DNA-Stable Isotope Probing Shotgun Metagenomics Reveals the Resilience of Active Microbial Communities to Biochar Amendment in Oxisol Soil	10.3389/fmicb.2020.587972
PRJNA622594	SRR11467478	Farmland	2015-11-30	21.54	-158.02	Agricultural	0	Low	USA	North America	DNA-Stable Isotope Probing Shotgun Metagenomics Reveals the Resilience of Active Microbial Communities to Biochar Amendment in Oxisol Soil	10.3389/fmicb.2020.587972
PRJNA622594	SRR11467479	Farmland	2015-11-30	21.54	-158.02	Agricultural	0	Low	USA	North America	DNA-Stable Isotope Probing Shotgun Metagenomics Reveals the Resilience of Active Microbial Communities to Biochar Amendment in Oxisol Soil	10.3389/fmicb.2020.587972
PRJNA622594	SRR11467480	Farmland	2015-11-30	21.54	-158.02	Agricultural	0	Low	USA	North America	DNA-Stable Isotope Probing Shotgun Metagenomics Reveals the Resilience of Active Microbial Communities to Biochar Amendment in Oxisol Soil	10.3389/fmicb.2020.587972
PRJNA622594	SRR11467481	Farmland	2015-11-30	21.54	-158.02	Agricultural	0	Low	USA	North America	DNA-Stable Isotope Probing Shotgun Metagenomics Reveals the Resilience of Active Microbial Communities to Biochar Amendment in Oxisol Soil	10.3389/fmicb.2020.587972
PRJNA629394	SRR11734720	Wetland	2017-11-01	21.62	108.23	Non-agricultural	0	No pesiticide risk	China	Asia	Deciphering the Microbial Taxonomy and Functionality of Two Diverse Mangrove Ecosystems and Their Potential Abilities To Produce Bioactive Compounds	10.1128/mSystems.00851-19
PRJNA629394	SRR11805812	Grassland	2018-07-01	35.06	-93.56	Non-agricultural	2.6172	No pesiticide risk	USA	North America	Antimicrobial resistant gene prevalence in soils due to animal manure deposition and long-term pasture management	https://peerj.com/articles/10258/
PRJNA629394	SRR11805813	Grassland	2018-07-02	35.06	-93.56	Non-agricultural	2.6172	No pesiticide risk	USA	North America	Antimicrobial resistant gene prevalence in soils due to animal manure deposition and long-term pasture management	https://peerj.com/articles/10258/
PRJNA629394	SRR11805814	Grassland	2018-07-03	35.06	-93.56	Non-agricultural	2.6172	No pesiticide risk	USA	North America	Antimicrobial resistant gene prevalence in soils due to animal manure deposition and long-term pasture management	https://peerj.com/articles/10258/
PRJNA629394	SRR11805815	Grassland	2018-07-04	35.06	-93.56	Non-agricultural	2.6172	No pesiticide risk	USA	North America	Antimicrobial resistant gene prevalence in soils due to animal manure deposition and long-term pasture management	https://peerj.com/articles/10258/
PRJNA629394	SRR11805816	Grassland	2018-07-05	35.06	-93.56	Non-agricultural	2.6172	No pesiticide risk	USA	North America	Antimicrobial resistant gene prevalence in soils due to animal manure deposition and long-term pasture management	https://peerj.com/articles/10258/
PRJNA629394	SRR11805817	Grassland	2018-07-06	35.06	-93.56	Non-agricultural	2.6172	No pesiticide risk	USA	North America	Antimicrobial resistant gene prevalence in soils due to animal manure deposition and long-term pasture management	https://peerj.com/articles/10258/
PRJNA618890	SRR11837213	Wetland	2020-03-31	35.9	-76.17	Non-agricultural	2.90432	No pesiticide risk	USA	North America	https://www.ncbi.nlm.nih.gov/biosample/	NA
PRJNA618890	SRR11837214	Wetland	2016-06-13	35.9	-76.17	Non-agricultural	2.90432	No pesiticide risk	USA	North America	https://www.ncbi.nlm.nih.gov/biosample/	NA
PRJNA618890	SRR11837216	Wetland	2016-06-13	35.9	-76.17	Non-agricultural	2.90432	No pesiticide risk	USA	North America	https://www.ncbi.nlm.nih.gov/biosample/	NA
PRJNA618890	SRR11837300	Wetland	2016-06-14	35.9	-76.17	Non-agricultural	2.90432	No pesiticide risk	USA	North America	https://www.ncbi.nlm.nih.gov/biosample/	NA
PRJNA618890	SRR11837301	Wetland	2016-06-13	35.9	-76.17	Non-agricultural	2.90432	No pesiticide risk	USA	North America	https://www.ncbi.nlm.nih.gov/biosample/	NA
PRJNA618890	SRR11837302	Wetland	2016-06-15	35.9	-76.17	Non-agricultural	2.90432	No pesiticide risk	USA	North America	https://www.ncbi.nlm.nih.gov/biosample/	NA
PRJNA618890	SRR11837370	Wetland	2016-06-16	35.9	-76.17	Non-agricultural	2.90432	No pesiticide risk	USA	North America	https://www.ncbi.nlm.nih.gov/biosample/	NA
PRJNA618890	SRR11837387	Wetland	2016-06-17	35.9	-76.17	Non-agricultural	2.90432	No pesiticide risk	USA	North America	https://www.ncbi.nlm.nih.gov/biosample/	NA
PRJNA618890	SRR11837388	Wetland	2016-08-11	35.9	-76.17	Non-agricultural	2.90432	No pesiticide risk	USA	North America	https://www.ncbi.nlm.nih.gov/biosample/	NA
PRJNA618890	SRR11837389	Wetland	2016-06-18	35.9	-76.17	Non-agricultural	2.90432	No pesiticide risk	USA	North America	https://www.ncbi.nlm.nih.gov/biosample/	NA
PRJNA618890	SRR11837390	Wetland	2016-06-19	35.9	-76.17	Non-agricultural	2.90432	No pesiticide risk	USA	North America	https://www.ncbi.nlm.nih.gov/biosample/	NA
PRJNA618890	SRR11837391	Wetland	2016-06-20	35.9	-76.17	Non-agricultural	2.90432	No pesiticide risk	USA	North America	https://www.ncbi.nlm.nih.gov/biosample/	NA
PRJNA618890	SRR11837428	Wetland	2016-08-11	35.9	-76.17	Non-agricultural	2.90432	No pesiticide risk	USA	North America	https://www.ncbi.nlm.nih.gov/biosample/	NA
PRJNA618890	SRR11837429	Wetland	2016-06-22	35.9	-76.17	Non-agricultural	2.90432	No pesiticide risk	USA	North America	https://www.ncbi.nlm.nih.gov/biosample/	NA
PRJNA618890	SRR11837452	Wetland	2016-06-21	35.9	-76.17	Non-agricultural	2.90432	No pesiticide risk	USA	North America	https://www.ncbi.nlm.nih.gov/biosample/	NA
PRJNA618890	SRR11837453	Wetland	2016-06-23	35.9	-76.17	Non-agricultural	2.90432	No pesiticide risk	USA	North America	https://www.ncbi.nlm.nih.gov/biosample/	NA
PRJNA618890	SRR11837467	Wetland	2016-06-24	35.9	-76.17	Non-agricultural	2.90432	No pesiticide risk	USA	North America	https://www.ncbi.nlm.nih.gov/biosample/	NA
PRJNA618890	SRR11837469	Wetland	2016-06-25	35.9	-76.17	Non-agricultural	2.90432	No pesiticide risk	USA	North America	https://www.ncbi.nlm.nih.gov/biosample/	NA
PRJNA618890	SRR11837470	Wetland	2016-06-26	35.9	-76.17	Non-agricultural	2.90432	No pesiticide risk	USA	North America	https://www.ncbi.nlm.nih.gov/biosample/	NA
PRJNA618890	SRR11837471	Wetland	2016-06-27	35.9	-76.17	Non-agricultural	2.90432	No pesiticide risk	USA	North America	https://www.ncbi.nlm.nih.gov/biosample/	NA
PRJNA618890	SRR11837711	Wetland	2016-06-28	35.9	-76.17	Non-agricultural	2.90432	No pesiticide risk	USA	North America	https://www.ncbi.nlm.nih.gov/biosample/	NA
PRJNA618890	SRR11837712	Wetland	2016-06-30	35.9	-76.17	Non-agricultural	2.90432	No pesiticide risk	USA	North America	https://www.ncbi.nlm.nih.gov/biosample/	NA
PRJNA618890	SRR11837737	Wetland	2016-06-29	35.9	-76.17	Non-agricultural	2.90432	No pesiticide risk	USA	North America	https://www.ncbi.nlm.nih.gov/biosample/	NA
PRJNA644254	SRR12152375	Wetland	2016-08-01	32.2	101.36	Non-agricultural	2.84071	No pesiticide risk	China	Asia	Two Metagenome-Assembled Genomes of Hydrogen-Dependent Methanomassiliicoccales Methanogens from the Zoige Wetland of the Tibetan Plateau	10.1128/MRA.00021-21
PRJNA644254	SRR12152376	Wetland	2016-08-01	32.2	101.36	Non-agricultural	2.84071	No pesiticide risk	China	Asia	Two Metagenome-Assembled Genomes of Hydrogen-Dependent Methanomassiliicoccales Methanogens from the Zoige Wetland of the Tibetan Plateau	10.1128/MRA.00021-21
PRJNA644254	SRR12152377	Wetland	2016-08-01	32.2	101.36	Non-agricultural	2.84071	No pesiticide risk	China	Asia	Two Metagenome-Assembled Genomes of Hydrogen-Dependent Methanomassiliicoccales Methanogens from the Zoige Wetland of the Tibetan Plateau	10.1128/MRA.00021-21
PRJNA644254	SRR12152378	Wetland	2016-08-01	32.2	101.36	Non-agricultural	2.84071	No pesiticide risk	China	Asia	Two Metagenome-Assembled Genomes of Hydrogen-Dependent Methanomassiliicoccales Methanogens from the Zoige Wetland of the Tibetan Plateau	10.1128/MRA.00021-21
PRJNA699587	SRR14572917	Wetland	2019-04-01	-12.68	-38.73	Non-agricultural	0	No pesiticide risk	Brazil	South America	Mangrove microbial community recovery and their role in early stages of forest recolonization within shrimp ponds	10.1016/j.scitotenv.2022.158863
PRJNA699587	SRR14699187	Wetland	2019-04-01	-12.68	-38.73	Non-agricultural	0	No pesiticide risk	Brazil	South America	Mangrove microbial community recovery and their role in early stages of forest recolonization within shrimp ponds	10.1016/j.scitotenv.2022.158863
PRJNA699587	SRR14711380	Wetland	2019-04-01	-12.68	-38.73	Non-agricultural	0	No pesiticide risk	Brazil	South America	Mangrove microbial community recovery and their role in early stages of forest recolonization within shrimp ponds	10.1016/j.scitotenv.2022.158863
PRJNA782356	SRR16995637	Grassland	2020-08-06	35.08	98.01	Non-agricultural	0.237379	No pesiticide risk	China	Asia	Distribution Characteristics of Soil Viruses Under Different Precipitation Gradients on the Qinghai-Tibet Plateau	10.3389/fmicb.2022.848305
PRJNA782356	SRR16995638	Grassland	2020-08-04	36.35	100.75	Non-agricultural	0.250823	No pesiticide risk	China	Asia	Distribution Characteristics of Soil Viruses Under Different Precipitation Gradients on the Qinghai-Tibet Plateau	10.3389/fmicb.2022.848305
PRJNA782356	SRR16995639	Grassland	2020-08-04	36.35	100.75	Non-agricultural	0.250823	No pesiticide risk	China	Asia	Distribution Characteristics of Soil Viruses Under Different Precipitation Gradients on the Qinghai-Tibet Plateau	10.3389/fmicb.2022.848305
PRJNA782356	SRR16995640	Grassland	2020-08-04	36.35	100.75	Non-agricultural	0.250823	No pesiticide risk	China	Asia	Distribution Characteristics of Soil Viruses Under Different Precipitation Gradients on the Qinghai-Tibet Plateau	10.3389/fmicb.2022.848305
PRJNA782356	SRR16995641	Grassland	2020-08-24	36.35	96.69	Non-agricultural	0.155532	No pesiticide risk	China	Asia	Distribution Characteristics of Soil Viruses Under Different Precipitation Gradients on the Qinghai-Tibet Plateau	10.3389/fmicb.2022.848305
PRJNA782356	SRR16995642	Grassland	2020-08-24	36.35	96.69	Non-agricultural	0.155532	No pesiticide risk	China	Asia	Distribution Characteristics of Soil Viruses Under Different Precipitation Gradients on the Qinghai-Tibet Plateau	10.3389/fmicb.2022.848305
PRJNA782356	SRR16995643	Grassland	2020-08-24	36.35	96.69	Non-agricultural	0.155532	No pesiticide risk	China	Asia	Distribution Characteristics of Soil Viruses Under Different Precipitation Gradients on the Qinghai-Tibet Plateau	10.3389/fmicb.2022.848305
PRJNA782356	SRR16995644	Grassland	2020-08-14	32.84	101.69	Non-agricultural	3.35822	No pesiticide risk	China	Asia	Distribution Characteristics of Soil Viruses Under Different Precipitation Gradients on the Qinghai-Tibet Plateau	10.3389/fmicb.2022.848305
PRJNA782356	SRR16995645	Grassland	2020-08-14	32.84	101.69	Non-agricultural	3.35822	No pesiticide risk	China	Asia	Distribution Characteristics of Soil Viruses Under Different Precipitation Gradients on the Qinghai-Tibet Plateau	10.3389/fmicb.2022.848305
PRJNA782356	SRR16995646	Grassland	2020-08-14	32.84	101.69	Non-agricultural	3.35822	No pesiticide risk	China	Asia	Distribution Characteristics of Soil Viruses Under Different Precipitation Gradients on the Qinghai-Tibet Plateau	10.3389/fmicb.2022.848305
PRJNA782356	SRR16995647	Grassland	2020-08-12	34.58	101.32	Non-agricultural	0.155898	No pesiticide risk	China	Asia	Distribution Characteristics of Soil Viruses Under Different Precipitation Gradients on the Qinghai-Tibet Plateau	10.3389/fmicb.2022.848305
PRJNA782356	SRR16995648	Grassland	2020-08-12	34.58	101.32	Non-agricultural	0.155898	No pesiticide risk	China	Asia	Distribution Characteristics of Soil Viruses Under Different Precipitation Gradients on the Qinghai-Tibet Plateau	10.3389/fmicb.2022.848305
PRJNA782356	SRR16995649	Grassland	2020-08-12	34.58	101.32	Non-agricultural	0.155898	No pesiticide risk	China	Asia	Distribution Characteristics of Soil Viruses Under Different Precipitation Gradients on the Qinghai-Tibet Plateau	10.3389/fmicb.2022.848305
PRJNA782356	SRR16995650	Grassland	2020-08-11	34.5	102.12	Non-agricultural	0.165288	No pesiticide risk	China	Asia	Distribution Characteristics of Soil Viruses Under Different Precipitation Gradients on the Qinghai-Tibet Plateau	10.3389/fmicb.2022.848305
PRJNA782356	SRR16995651	Grassland	2020-08-11	34.5	102.12	Non-agricultural	0.165288	No pesiticide risk	China	Asia	Distribution Characteristics of Soil Viruses Under Different Precipitation Gradients on the Qinghai-Tibet Plateau	10.3389/fmicb.2022.848305
PRJNA782356	SRR16995652	Grassland	2020-08-11	34.5	102.12	Non-agricultural	0.165288	No pesiticide risk	China	Asia	Distribution Characteristics of Soil Viruses Under Different Precipitation Gradients on the Qinghai-Tibet Plateau	10.3389/fmicb.2022.848305
PRJNA782356	SRR16995653	Grassland	2020-08-09	33.29	100.85	Non-agricultural	0.414446	No pesiticide risk	China	Asia	Distribution Characteristics of Soil Viruses Under Different Precipitation Gradients on the Qinghai-Tibet Plateau	10.3389/fmicb.2022.848305
PRJNA782356	SRR16995654	Grassland	2020-08-23	35.91	98	Non-agricultural	2.22111	No pesiticide risk	China	Asia	Distribution Characteristics of Soil Viruses Under Different Precipitation Gradients on the Qinghai-Tibet Plateau	10.3389/fmicb.2022.848305
PRJNA782356	SRR16995655	Grassland	2020-08-09	33.29	100.85	Non-agricultural	0.414446	No pesiticide risk	China	Asia	Distribution Characteristics of Soil Viruses Under Different Precipitation Gradients on the Qinghai-Tibet Plateau	10.3389/fmicb.2022.848305
PRJNA782356	SRR16995656	Grassland	2020-08-09	33.29	100.85	Non-agricultural	0.414446	No pesiticide risk	China	Asia	Distribution Characteristics of Soil Viruses Under Different Precipitation Gradients on the Qinghai-Tibet Plateau	10.3389/fmicb.2022.848305
PRJNA782356	SRR16995657	Grassland	2020-08-22	35.71	98.11	Non-agricultural	0.224979	No pesiticide risk	China	Asia	Distribution Characteristics of Soil Viruses Under Different Precipitation Gradients on the Qinghai-Tibet Plateau	10.3389/fmicb.2022.848305
PRJNA782356	SRR16995658	Grassland	2020-08-22	35.71	98.11	Non-agricultural	0.224979	No pesiticide risk	China	Asia	Distribution Characteristics of Soil Viruses Under Different Precipitation Gradients on the Qinghai-Tibet Plateau	10.3389/fmicb.2022.848305
PRJNA782356	SRR16995659	Grassland	2020-08-22	35.71	98.11	Non-agricultural	0.224979	No pesiticide risk	China	Asia	Distribution Characteristics of Soil Viruses Under Different Precipitation Gradients on the Qinghai-Tibet Plateau	10.3389/fmicb.2022.848305
PRJNA782356	SRR16995660	Grassland	2020-08-21	36.37	99.87	Non-agricultural	0.152171	No pesiticide risk	China	Asia	Distribution Characteristics of Soil Viruses Under Different Precipitation Gradients on the Qinghai-Tibet Plateau	10.3389/fmicb.2022.848305
PRJNA782356	SRR16995661	Grassland	2020-08-21	36.37	99.87	Non-agricultural	0.152171	No pesiticide risk	China	Asia	Distribution Characteristics of Soil Viruses Under Different Precipitation Gradients on the Qinghai-Tibet Plateau	10.3389/fmicb.2022.848305
PRJNA782356	SRR16995662	Grassland	2020-08-21	36.37	99.87	Non-agricultural	0.152171	No pesiticide risk	China	Asia	Distribution Characteristics of Soil Viruses Under Different Precipitation Gradients on the Qinghai-Tibet Plateau	10.3389/fmicb.2022.848305
PRJNA782356	SRR16995663	Grassland	2020-08-06	35.08	98.01	Non-agricultural	0.237379	No pesiticide risk	China	Asia	Distribution Characteristics of Soil Viruses Under Different Precipitation Gradients on the Qinghai-Tibet Plateau	10.3389/fmicb.2022.848305
PRJNA782356	SRR16995664	Grassland	2020-08-06	35.08	98.01	Non-agricultural	0.237379	No pesiticide risk	China	Asia	Distribution Characteristics of Soil Viruses Under Different Precipitation Gradients on the Qinghai-Tibet Plateau	10.3389/fmicb.2022.848305
PRJNA782356	SRR16995665	Grassland	2020-08-23	35.91	98	Non-agricultural	2.22111	No pesiticide risk	China	Asia	Distribution Characteristics of Soil Viruses Under Different Precipitation Gradients on the Qinghai-Tibet Plateau	10.3389/fmicb.2022.848305
PRJNA782356	SRR16995666	Grassland	2020-08-23	35.91	98	Non-agricultural	2.22111	No pesiticide risk	China	Asia	Distribution Characteristics of Soil Viruses Under Different Precipitation Gradients on the Qinghai-Tibet Plateau	10.3389/fmicb.2022.848305
PRJNA718849	SRR17459076	Grassland	2018-07-18	39	123.07	Non-agricultural	0	No pesiticide risk	USA	North America	Active populations and growth of soil microorganisms are framed by mean annual precipitation in three California annual grasslands	10.1016/j.soilbio.2022.108886
PRJNA718849	SRR17459077	Grassland	2018-07-19	39	123.07	Non-agricultural	0	No pesiticide risk	USA	North America	Active populations and growth of soil microorganisms are framed by mean annual precipitation in three California annual grasslands	10.1016/j.soilbio.2022.108886
PRJNA718849	SRR17459078	Grassland	2018-07-20	39	123.07	Non-agricultural	0	No pesiticide risk	USA	North America	Active populations and growth of soil microorganisms are framed by mean annual precipitation in three California annual grasslands	10.1016/j.soilbio.2022.108886
PRJNA718849	SRR17459079	Grassland	2018-07-21	39	123.07	Non-agricultural	0	No pesiticide risk	USA	North America	Active populations and growth of soil microorganisms are framed by mean annual precipitation in three California annual grasslands	10.1016/j.soilbio.2022.108886
PRJNA718849	SRR17459080	Grassland	2018-04-04	39	123.07	Non-agricultural	0	No pesiticide risk	USA	North America	Active populations and growth of soil microorganisms are framed by mean annual precipitation in three California annual grasslands	10.1016/j.soilbio.2022.108886
PRJNA718849	SRR17459081	Grassland	2018-04-05	39	123.07	Non-agricultural	0	No pesiticide risk	USA	North America	Active populations and growth of soil microorganisms are framed by mean annual precipitation in three California annual grasslands	10.1016/j.soilbio.2022.108886
PRJNA718849	SRR17459082	Grassland	2018-04-06	39	123.07	Non-agricultural	0	No pesiticide risk	USA	North America	Active populations and growth of soil microorganisms are framed by mean annual precipitation in three California annual grasslands	10.1016/j.soilbio.2022.108886
PRJNA718849	SRR17459083	Grassland	2018-04-07	39	123.07	Non-agricultural	0	No pesiticide risk	USA	North America	Active populations and growth of soil microorganisms are framed by mean annual precipitation in three California annual grasslands	10.1016/j.soilbio.2022.108886
PRJNA718849	SRR17459084	Grassland	2018-04-08	39	123.07	Non-agricultural	0	No pesiticide risk	USA	North America	Active populations and growth of soil microorganisms are framed by mean annual precipitation in three California annual grasslands	10.1016/j.soilbio.2022.108886
PRJNA718849	SRR17459085	Grassland	2018-04-09	39	123.07	Non-agricultural	0	No pesiticide risk	USA	North America	Active populations and growth of soil microorganisms are framed by mean annual precipitation in three California annual grasslands	10.1016/j.soilbio.2022.108886
PRJNA718849	SRR17459086	Grassland	2018-04-10	39	123.07	Non-agricultural	0	No pesiticide risk	USA	North America	Active populations and growth of soil microorganisms are framed by mean annual precipitation in three California annual grasslands	10.1016/j.soilbio.2022.108886
PRJNA718849	SRR17459087	Grassland	2018-04-11	39	123.07	Non-agricultural	0	No pesiticide risk	USA	North America	Active populations and growth of soil microorganisms are framed by mean annual precipitation in three California annual grasslands	10.1016/j.soilbio.2022.108886
PRJNA718849	SRR17459088	Grassland	2018-04-12	39	123.07	Non-agricultural	0	No pesiticide risk	USA	North America	Active populations and growth of soil microorganisms are framed by mean annual precipitation in three California annual grasslands	10.1016/j.soilbio.2022.108886
PRJNA634262	SRR11823711	Farmland	2018-07-11	44.18	86.02	Agricultural	2.46939	Medium	China	Asia	Metagenomic analysis reveals the effects of cotton straw–derived biochar on soil nitrogen transformation in drip-irrigated cotton field	10.1007/s11356-020-10267-4
PRJNA634262	SRR11823712	Farmland	2018-07-11	44.18	86.02	Agricultural	2.46939	Medium	China	Asia	Metagenomic analysis reveals the effects of cotton straw–derived biochar on soil nitrogen transformation in drip-irrigated cotton field	10.1007/s11356-020-10267-4
PRJNA634262	SRR11823713	Farmland	2018-07-11	44.18	86.02	Agricultural	2.46939	Medium	China	Asia	Metagenomic analysis reveals the effects of cotton straw–derived biochar on soil nitrogen transformation in drip-irrigated cotton field	10.1007/s11356-020-10267-4
PRJNA634262	SRR11823714	Farmland	2018-07-11	44.18	86.02	Agricultural	2.46939	Medium	China	Asia	Metagenomic analysis reveals the effects of cotton straw–derived biochar on soil nitrogen transformation in drip-irrigated cotton field	10.1007/s11356-020-10267-4
PRJNA634262	SRR11823715	Farmland	2018-07-11	44.18	86.02	Agricultural	2.46939	Medium	China	Asia	Metagenomic analysis reveals the effects of cotton straw–derived biochar on soil nitrogen transformation in drip-irrigated cotton field	10.1007/s11356-020-10267-4
PRJNA634262	SRR11823716	Farmland	2018-07-11	44.18	86.02	Agricultural	2.46939	Medium	China	Asia	Metagenomic analysis reveals the effects of cotton straw–derived biochar on soil nitrogen transformation in drip-irrigated cotton field	10.1007/s11356-020-10267-4
PRJNA634262	SRR11823717	Farmland	2018-07-11	44.18	86.02	Agricultural	2.46939	Medium	China	Asia	Metagenomic analysis reveals the effects of cotton straw–derived biochar on soil nitrogen transformation in drip-irrigated cotton field	10.1007/s11356-020-10267-4
PRJNA634262	SRR11823718	Farmland	2018-07-11	44.18	86.02	Agricultural	2.46939	Medium	China	Asia	Metagenomic analysis reveals the effects of cotton straw–derived biochar on soil nitrogen transformation in drip-irrigated cotton field	10.1007/s11356-020-10267-4
PRJNA634262	SRR11823719	Farmland	2018-07-11	44.18	86.02	Agricultural	2.46939	Medium	China	Asia	Metagenomic analysis reveals the effects of cotton straw–derived biochar on soil nitrogen transformation in drip-irrigated cotton field	10.1007/s11356-020-10267-4
PRJNA634262	SRR11823720	Farmland	2018-07-11	44.18	86.02	Agricultural	2.46939	Medium	China	Asia	Metagenomic analysis reveals the effects of cotton straw–derived biochar on soil nitrogen transformation in drip-irrigated cotton field	10.1007/s11356-020-10267-4
PRJNA634262	SRR11823721	Farmland	2018-07-11	44.18	86.02	Agricultural	2.46939	Medium	China	Asia	Metagenomic analysis reveals the effects of cotton straw–derived biochar on soil nitrogen transformation in drip-irrigated cotton field	10.1007/s11356-020-10267-4
PRJNA634262	SRR11823722	Farmland	2018-07-11	44.18	86.02	Agricultural	2.46939	Medium	China	Asia	Metagenomic analysis reveals the effects of cotton straw–derived biochar on soil nitrogen transformation in drip-irrigated cotton field	10.1007/s11356-020-10267-4
PRJNA718849	SRR17459089	Grassland	2018-04-13	39	123.07	Non-agricultural	0	No pesiticide risk	USA	North America	Active populations and growth of soil microorganisms are framed by mean annual precipitation in three California annual grasslands	10.1016/j.soilbio.2022.108886
PRJNA718849	SRR17459090	Grassland	2018-04-14	39	123.07	Non-agricultural	0	No pesiticide risk	USA	North America	Active populations and growth of soil microorganisms are framed by mean annual precipitation in three California annual grasslands	10.1016/j.soilbio.2022.108886
PRJNA718849	SRR17459091	Grassland	2018-04-15	39	123.07	Non-agricultural	0	No pesiticide risk	USA	North America	Active populations and growth of soil microorganisms are framed by mean annual precipitation in three California annual grasslands	10.1016/j.soilbio.2022.108886
PRJNA718849	SRR17459092	Grassland	2018-04-16	39	123.07	Non-agricultural	0	No pesiticide risk	USA	North America	Active populations and growth of soil microorganisms are framed by mean annual precipitation in three California annual grasslands	10.1016/j.soilbio.2022.108886
PRJNA718849	SRR17459093	Grassland	2018-04-17	39	123.07	Non-agricultural	0	No pesiticide risk	USA	North America	Active populations and growth of soil microorganisms are framed by mean annual precipitation in three California annual grasslands	10.1016/j.soilbio.2022.108886
PRJNA718849	SRR17459094	Grassland	2018-04-18	39	123.07	Non-agricultural	0	No pesiticide risk	USA	North America	Active populations and growth of soil microorganisms are framed by mean annual precipitation in three California annual grasslands	10.1016/j.soilbio.2022.108886
PRJNA718849	SRR17459095	Grassland	2018-04-19	39	123.07	Non-agricultural	0	No pesiticide risk	USA	North America	Active populations and growth of soil microorganisms are framed by mean annual precipitation in three California annual grasslands	10.1016/j.soilbio.2022.108886
PRJNA718849	SRR17459096	Grassland	2018-04-20	39	123.07	Non-agricultural	0	No pesiticide risk	USA	North America	Active populations and growth of soil microorganisms are framed by mean annual precipitation in three California annual grasslands	10.1016/j.soilbio.2022.108886
PRJNA718849	SRR17459097	Grassland	2018-04-21	39	123.07	Non-agricultural	0	No pesiticide risk	USA	North America	Active populations and growth of soil microorganisms are framed by mean annual precipitation in three California annual grasslands	10.1016/j.soilbio.2022.108886
PRJNA718849	SRR17459098	Grassland	2018-04-22	39	123.07	Non-agricultural	0	No pesiticide risk	USA	North America	Active populations and growth of soil microorganisms are framed by mean annual precipitation in three California annual grasslands	10.1016/j.soilbio.2022.108886
PRJNA718849	SRR17459099	Grassland	2018-04-23	39	123.07	Non-agricultural	0	No pesiticide risk	USA	North America	Active populations and growth of soil microorganisms are framed by mean annual precipitation in three California annual grasslands	10.1016/j.soilbio.2022.108886
PRJNA718849	SRR17459100	Grassland	2018-04-24	39	123.07	Non-agricultural	0	No pesiticide risk	USA	North America	Active populations and growth of soil microorganisms are framed by mean annual precipitation in three California annual grasslands	10.1016/j.soilbio.2022.108886
PRJNA718849	SRR17459101	Grassland	2018-04-25	39	123.07	Non-agricultural	0	No pesiticide risk	USA	North America	Active populations and growth of soil microorganisms are framed by mean annual precipitation in three California annual grasslands	10.1016/j.soilbio.2022.108886
PRJNA718849	SRR17459102	Grassland	2018-04-26	39	123.07	Non-agricultural	0	No pesiticide risk	USA	North America	Active populations and growth of soil microorganisms are framed by mean annual precipitation in three California annual grasslands	10.1016/j.soilbio.2022.108886
PRJNA718849	SRR17459103	Grassland	2018-04-27	39	123.07	Non-agricultural	0	No pesiticide risk	USA	North America	Active populations and growth of soil microorganisms are framed by mean annual precipitation in three California annual grasslands	10.1016/j.soilbio.2022.108886
PRJNA718849	SRR17459104	Grassland	2018-04-28	39	123.07	Non-agricultural	0	No pesiticide risk	USA	North America	Active populations and growth of soil microorganisms are framed by mean annual precipitation in three California annual grasslands	10.1016/j.soilbio.2022.108886
PRJNA718849	SRR17459105	Grassland	2018-04-29	39	123.07	Non-agricultural	0	No pesiticide risk	USA	North America	Active populations and growth of soil microorganisms are framed by mean annual precipitation in three California annual grasslands	10.1016/j.soilbio.2022.108886
PRJNA718849	SRR17459106	Grassland	2018-04-30	39	123.07	Non-agricultural	0	No pesiticide risk	USA	North America	Active populations and growth of soil microorganisms are framed by mean annual precipitation in three California annual grasslands	10.1016/j.soilbio.2022.108886
PRJNA718849	SRR17459107	Grassland	2018-05-01	39	123.07	Non-agricultural	0	No pesiticide risk	USA	North America	Active populations and growth of soil microorganisms are framed by mean annual precipitation in three California annual grasslands	10.1016/j.soilbio.2022.108886
PRJNA718849	SRR17459108	Grassland	2018-05-02	39	123.07	Non-agricultural	0	No pesiticide risk	USA	North America	Active populations and growth of soil microorganisms are framed by mean annual precipitation in three California annual grasslands	10.1016/j.soilbio.2022.108886
PRJNA718849	SRR17459109	Grassland	2018-05-03	39	123.07	Non-agricultural	0	No pesiticide risk	USA	North America	Active populations and growth of soil microorganisms are framed by mean annual precipitation in three California annual grasslands	10.1016/j.soilbio.2022.108886
PRJNA718849	SRR17459110	Grassland	2018-05-04	39	123.07	Non-agricultural	0	No pesiticide risk	USA	North America	Active populations and growth of soil microorganisms are framed by mean annual precipitation in three California annual grasslands	10.1016/j.soilbio.2022.108886
PRJNA718849	SRR17459111	Grassland	2018-05-05	39	123.07	Non-agricultural	0	No pesiticide risk	USA	North America	Active populations and growth of soil microorganisms are framed by mean annual precipitation in three California annual grasslands	10.1016/j.soilbio.2022.108886
PRJNA634745	SRR11843815	Farmland	2019-10-10	26.02	119.2	Agricultural	4.47307	High	China	Asia	Herbicide Selection Promotes Antibiotic Resistance in Soil Microbiomes	10.1093/molbev/msab029
PRJNA634745	SRR11843816	Farmland	2019-10-10	26.02	119.2	Agricultural	4.47307	High	China	Asia	Herbicide Selection Promotes Antibiotic Resistance in Soil Microbiomes	10.1093/molbev/msab029
PRJNA634745	SRR11843817	Farmland	2019-10-10	26.02	119.2	Agricultural	4.47307	High	China	Asia	Herbicide Selection Promotes Antibiotic Resistance in Soil Microbiomes	10.1093/molbev/msab029
PRJNA634745	SRR11843818	Farmland	2019-10-10	26.02	119.2	Agricultural	4.47307	High	China	Asia	Herbicide Selection Promotes Antibiotic Resistance in Soil Microbiomes	10.1093/molbev/msab029
PRJNA634745	SRR11843819	Farmland	2019-10-10	26.02	119.2	Agricultural	4.47307	High	China	Asia	Herbicide Selection Promotes Antibiotic Resistance in Soil Microbiomes	10.1093/molbev/msab029
PRJNA634745	SRR11843820	Farmland	2019-10-10	26.02	119.2	Agricultural	4.47307	High	China	Asia	Herbicide Selection Promotes Antibiotic Resistance in Soil Microbiomes	10.1093/molbev/msab029
PRJNA634745	SRR11843828	Farmland	2019-10-11	26.02	119.2	Agricultural	4.47307	High	China	Asia	Herbicide Selection Promotes Antibiotic Resistance in Soil Microbiomes	10.1093/molbev/msab029
PRJNA634745	SRR11843839	Farmland	2019-10-10	26.02	119.2	Agricultural	4.47307	High	China	Asia	Herbicide Selection Promotes Antibiotic Resistance in Soil Microbiomes	10.1093/molbev/msab029
PRJNA634745	SRR11843840	Farmland	2019-10-10	26.02	119.2	Agricultural	4.47307	High	China	Asia	Herbicide Selection Promotes Antibiotic Resistance in Soil Microbiomes	10.1093/molbev/msab029
PRJNA634745	SRR11844047	Farmland	2019-05-06	47	-118.56	Agricultural	4.04444	High	USA	North America	Global landscape of phenazine biosynthesis and biodegradation reveals species-specific colonization patterns in agricultural soils and crop microbiomes	10.7554/eLife.59726
PRJNA634745	SRR11844048	Farmland	2019-05-06	47	-118.56	Agricultural	4.04444	High	USA	North America	Global landscape of phenazine biosynthesis and biodegradation reveals species-specific colonization patterns in agricultural soils and crop microbiomes	10.7554/eLife.59726
PRJNA634745	SRR11844049	Farmland	2019-05-06	47	-118.56	Agricultural	4.04444	High	USA	North America	Global landscape of phenazine biosynthesis and biodegradation reveals species-specific colonization patterns in agricultural soils and crop microbiomes	10.7554/eLife.59726
PRJNA634745	SRR11844050	Farmland	2019-05-06	47	-118.56	Agricultural	4.04444	High	USA	North America	Global landscape of phenazine biosynthesis and biodegradation reveals species-specific colonization patterns in agricultural soils and crop microbiomes	10.7554/eLife.59726
PRJNA634745	SRR11844051	Farmland	2019-05-06	47	-118.56	Agricultural	4.04444	High	USA	North America	Global landscape of phenazine biosynthesis and biodegradation reveals species-specific colonization patterns in agricultural soils and crop microbiomes	10.7554/eLife.59726
PRJNA634745	SRR11844052	Farmland	2019-05-06	47	-118.56	Agricultural	4.04444	High	USA	North America	Global landscape of phenazine biosynthesis and biodegradation reveals species-specific colonization patterns in agricultural soils and crop microbiomes	10.7554/eLife.59726
PRJNA634745	SRR11844053	Farmland	2019-05-06	47	-118.56	Agricultural	4.04444	High	USA	North America	Global landscape of phenazine biosynthesis and biodegradation reveals species-specific colonization patterns in agricultural soils and crop microbiomes	10.7554/eLife.59726
PRJNA634745	SRR11844054	Farmland	2019-05-06	47	-118.56	Agricultural	4.04444	High	USA	North America	Global landscape of phenazine biosynthesis and biodegradation reveals species-specific colonization patterns in agricultural soils and crop microbiomes	10.7554/eLife.59726
PRJNA640245	SRR12042674	Farmland	2019-10-10	26.02	119.2	Agricultural	4.47307	High	China	Asia	Herbicide Selection Promotes Antibiotic Resistance in Soil Microbiomes	10.1093/molbev/msab029
PRJNA640245	SRR12042675	Farmland	2019-10-10	26.02	119.2	Agricultural	4.47307	High	China	Asia	Herbicide Selection Promotes Antibiotic Resistance in Soil Microbiomes	10.1093/molbev/msab029
PRJNA640245	SRR12042676	Farmland	2017-07-11	37.53	114.41	Agricultural	3.29938	High	China	Asia	Characterization of tetracycline-resistant microbiome in soil-plant systems by combination of HO-based DNA-Stable isotope probing and metagenomics218	10.1016/j.jhazmat.2021.126440
PRJNA640245	SRR12042677	Farmland	2019-10-10	26.02	119.2	Agricultural	4.47307	High	China	Asia	Herbicide Selection Promotes Antibiotic Resistance in Soil Microbiomes	10.1093/molbev/msab029
PRJNA640245	SRR12042678	Farmland	2017-07-11	37.53	114.41	Agricultural	3.29938	High	China	Asia	Characterization of tetracycline-resistant microbiome in soil-plant systems by combination of HO-based DNA-Stable isotope probing and metagenomics218	10.1016/j.jhazmat.2021.126440
PRJNA640245	SRR12042679	Farmland	2017-07-11	37.53	114.41	Agricultural	3.29938	High	China	Asia	Characterization of tetracycline-resistant microbiome in soil-plant systems by combination of HO-based DNA-Stable isotope probing and metagenomics218	10.1016/j.jhazmat.2021.126440
PRJNA640507	SRR12052858	Farmland	2019-07-25	23.86	109.91	Agricultural	3.07314	High	China	Asia	Sugarcane/peanut intercropping system improves physicochemical properties by changing N and P cycling and organic matter turnover in root zone soil	10.7717/peerj.10880
PRJNA640507	SRR12052859	Farmland	2019-07-25	23.86	109.91	Agricultural	3.07314	High	China	Asia	Sugarcane/peanut intercropping system improves physicochemical properties by changing N and P cycling and organic matter turnover in root zone soil	10.7717/peerj.10880
PRJNA640507	SRR12052860	Farmland	2019-07-25	23.86	109.91	Agricultural	3.07314	High	China	Asia	Sugarcane/peanut intercropping system improves physicochemical properties by changing N and P cycling and organic matter turnover in root zone soil	10.7717/peerj.10880
PRJNA640507	SRR12052861	Farmland	2019-07-25	23.86	109.91	Agricultural	3.07314	High	China	Asia	Sugarcane/peanut intercropping system improves physicochemical properties by changing N and P cycling and organic matter turnover in root zone soil	10.7717/peerj.10880
PRJNA640507	SRR12052862	Farmland	2019-07-25	23.86	109.91	Agricultural	3.07314	High	China	Asia	Sugarcane/peanut intercropping system improves physicochemical properties by changing N and P cycling and organic matter turnover in root zone soil	10.7717/peerj.10880
PRJNA640507	SRR12052863	Farmland	2019-07-25	23.86	109.91	Agricultural	3.07314	High	China	Asia	Sugarcane/peanut intercropping system improves physicochemical properties by changing N and P cycling and organic matter turnover in root zone soil	10.7717/peerj.10880
PRJNA640507	SRR12052864	Farmland	2019-07-25	23.86	109.91	Agricultural	3.07314	High	China	Asia	Sugarcane/peanut intercropping system improves physicochemical properties by changing N and P cycling and organic matter turnover in root zone soil	10.7717/peerj.10880
PRJNA640507	SRR12052865	Farmland	2019-07-25	23.86	109.91	Agricultural	3.07314	High	China	Asia	Sugarcane/peanut intercropping system improves physicochemical properties by changing N and P cycling and organic matter turnover in root zone soil	10.7717/peerj.10880
PRJNA640507	SRR12052866	Farmland	2019-07-25	23.86	109.91	Agricultural	3.07314	High	China	Asia	Sugarcane/peanut intercropping system improves physicochemical properties by changing N and P cycling and organic matter turnover in root zone soil	10.7717/peerj.10880
PRJNA640507	SRR12052867	Farmland	2019-07-25	23.86	109.91	Agricultural	3.07314	High	China	Asia	Sugarcane/peanut intercropping system improves physicochemical properties by changing N and P cycling and organic matter turnover in root zone soil	10.7717/peerj.10880
PRJNA640507	SRR12052868	Farmland	2019-07-25	23.86	109.91	Agricultural	3.07314	High	China	Asia	Sugarcane/peanut intercropping system improves physicochemical properties by changing N and P cycling and organic matter turnover in root zone soil	10.7717/peerj.10880
PRJNA640507	SRR12052869	Farmland	2019-07-25	23.86	109.91	Agricultural	3.07314	High	China	Asia	Sugarcane/peanut intercropping system improves physicochemical properties by changing N and P cycling and organic matter turnover in root zone soil	10.7717/peerj.10880
PRJNA718849	SRR17459112	Grassland	2018-05-06	39	123.07	Non-agricultural	0	No pesiticide risk	USA	North America	Active populations and growth of soil microorganisms are framed by mean annual precipitation in three California annual grasslands	10.1016/j.soilbio.2022.108886
PRJNA718849	SRR17459113	Grassland	2018-05-07	39	123.07	Non-agricultural	0	No pesiticide risk	USA	North America	Active populations and growth of soil microorganisms are framed by mean annual precipitation in three California annual grasslands	10.1016/j.soilbio.2022.108886
PRJNA718849	SRR17459114	Grassland	2018-05-08	39	123.07	Non-agricultural	0	No pesiticide risk	USA	North America	Active populations and growth of soil microorganisms are framed by mean annual precipitation in three California annual grasslands	10.1016/j.soilbio.2022.108886
PRJNA718849	SRR17459115	Grassland	2018-05-09	39	123.07	Non-agricultural	0	No pesiticide risk	USA	North America	Active populations and growth of soil microorganisms are framed by mean annual precipitation in three California annual grasslands	10.1016/j.soilbio.2022.108886
PRJNA649682	SRR12358471	Farmland	2019-03-01	-25.73	25.64	Agricultural	3.00824	High	South Africa	Africa	Metagenomic Analyses of Plant Growth-Promoting and Carbon-Cycling Genes in Maize Rhizosphere Soils with Distinct Land-Use and Management Histories	10.3390/genes12091431
PRJNA649682	SRR12358472	Farmland	2019-03-01	-26.32	26.88	Agricultural	2.8512	Medium	South Africa	Africa	Metagenomic Analyses of Plant Growth-Promoting and Carbon-Cycling Genes in Maize Rhizosphere Soils with Distinct Land-Use and Management Histories	10.3390/genes12091431
PRJNA632564	SRR12550785	Farmland	2018-08-01	18.33	109.45	Agricultural	0	Low	China	Asia	Comparison of methane metabolism in the rhizomicrobiomes of wild and related cultivated rice accessions reveals a strong impact of crop domestication	10.1016/j.scitotenv.2021.150131
PRJNA632564	SRR12550786	Farmland	2018-08-01	18.33	109.45	Agricultural	0	Low	China	Asia	Comparison of methane metabolism in the rhizomicrobiomes of wild and related cultivated rice accessions reveals a strong impact of crop domestication	10.1016/j.scitotenv.2021.150131
PRJNA632564	SRR12550787	Farmland	2018-08-01	18.33	109.45	Agricultural	0	Low	China	Asia	Comparison of methane metabolism in the rhizomicrobiomes of wild and related cultivated rice accessions reveals a strong impact of crop domestication	10.1016/j.scitotenv.2021.150131
PRJNA632564	SRR12550788	Farmland	2018-08-01	18.33	109.45	Agricultural	0	Low	China	Asia	Comparison of methane metabolism in the rhizomicrobiomes of wild and related cultivated rice accessions reveals a strong impact of crop domestication	10.1016/j.scitotenv.2021.150131
PRJNA632564	SRR12550789	Farmland	2018-08-01	18.33	109.45	Agricultural	0	Low	China	Asia	Comparison of methane metabolism in the rhizomicrobiomes of wild and related cultivated rice accessions reveals a strong impact of crop domestication	10.1016/j.scitotenv.2021.150131
PRJNA632564	SRR12550790	Farmland	2018-08-01	18.33	109.45	Agricultural	0	Low	China	Asia	Comparison of methane metabolism in the rhizomicrobiomes of wild and related cultivated rice accessions reveals a strong impact of crop domestication	10.1016/j.scitotenv.2021.150131
PRJNA632564	SRR12550791	Farmland	2018-08-01	18.33	109.45	Agricultural	0	Low	China	Asia	Comparison of methane metabolism in the rhizomicrobiomes of wild and related cultivated rice accessions reveals a strong impact of crop domestication	10.1016/j.scitotenv.2021.150131
PRJNA632564	SRR12550792	Farmland	2018-08-01	18.33	109.45	Agricultural	0	Low	China	Asia	Comparison of methane metabolism in the rhizomicrobiomes of wild and related cultivated rice accessions reveals a strong impact of crop domestication	10.1016/j.scitotenv.2021.150131
PRJNA632564	SRR12550793	Farmland	2018-08-01	18.33	109.45	Agricultural	0	Low	China	Asia	Comparison of methane metabolism in the rhizomicrobiomes of wild and related cultivated rice accessions reveals a strong impact of crop domestication	10.1016/j.scitotenv.2021.150131
PRJNA632564	SRR12550794	Farmland	2018-08-01	18.33	109.45	Agricultural	0	Low	China	Asia	Comparison of methane metabolism in the rhizomicrobiomes of wild and related cultivated rice accessions reveals a strong impact of crop domestication	10.1016/j.scitotenv.2021.150131
PRJNA632564	SRR12550795	Farmland	2018-08-01	18.33	109.45	Agricultural	0	Low	China	Asia	Comparison of methane metabolism in the rhizomicrobiomes of wild and related cultivated rice accessions reveals a strong impact of crop domestication	10.1016/j.scitotenv.2021.150131
PRJNA632564	SRR12550796	Farmland	2018-08-01	18.33	109.45	Agricultural	0	Low	China	Asia	Comparison of methane metabolism in the rhizomicrobiomes of wild and related cultivated rice accessions reveals a strong impact of crop domestication	10.1016/j.scitotenv.2021.150131
PRJNA632564	SRR12550797	Farmland	2018-08-01	18.33	109.45	Agricultural	0	Low	China	Asia	Comparison of methane metabolism in the rhizomicrobiomes of wild and related cultivated rice accessions reveals a strong impact of crop domestication	10.1016/j.scitotenv.2021.150131
PRJNA632564	SRR12550798	Farmland	2018-08-01	18.33	109.45	Agricultural	0	Low	China	Asia	Comparison of methane metabolism in the rhizomicrobiomes of wild and related cultivated rice accessions reveals a strong impact of crop domestication	10.1016/j.scitotenv.2021.150131
PRJNA632564	SRR12550799	Farmland	2018-08-01	18.33	109.45	Agricultural	0	Low	China	Asia	Comparison of methane metabolism in the rhizomicrobiomes of wild and related cultivated rice accessions reveals a strong impact of crop domestication	10.1016/j.scitotenv.2021.150131
PRJNA632564	SRR12550800	Farmland	2018-08-01	18.33	109.45	Agricultural	0	Low	China	Asia	Comparison of methane metabolism in the rhizomicrobiomes of wild and related cultivated rice accessions reveals a strong impact of crop domestication	10.1016/j.scitotenv.2021.150131
PRJNA632564	SRR12550801	Farmland	2018-08-01	18.33	109.45	Agricultural	0	Low	China	Asia	Comparison of methane metabolism in the rhizomicrobiomes of wild and related cultivated rice accessions reveals a strong impact of crop domestication	10.1016/j.scitotenv.2021.150131
PRJNA632564	SRR12550802	Farmland	2018-08-01	18.33	109.45	Agricultural	0	Low	China	Asia	Comparison of methane metabolism in the rhizomicrobiomes of wild and related cultivated rice accessions reveals a strong impact of crop domestication	10.1016/j.scitotenv.2021.150131
PRJNA632564	SRR12550803	Farmland	2018-08-01	18.33	109.45	Agricultural	0	Low	China	Asia	Comparison of methane metabolism in the rhizomicrobiomes of wild and related cultivated rice accessions reveals a strong impact of crop domestication	10.1016/j.scitotenv.2021.150131
PRJNA632564	SRR12550804	Farmland	2018-08-01	18.33	109.45	Agricultural	0	Low	China	Asia	Comparison of methane metabolism in the rhizomicrobiomes of wild and related cultivated rice accessions reveals a strong impact of crop domestication	10.1016/j.scitotenv.2021.150131
PRJNA632564	SRR12550805	Farmland	2018-08-01	18.33	109.45	Agricultural	0	Low	China	Asia	Comparison of methane metabolism in the rhizomicrobiomes of wild and related cultivated rice accessions reveals a strong impact of crop domestication	10.1016/j.scitotenv.2021.150131
PRJNA632564	SRR12550806	Farmland	2018-08-01	18.33	109.45	Agricultural	0	Low	China	Asia	Comparison of methane metabolism in the rhizomicrobiomes of wild and related cultivated rice accessions reveals a strong impact of crop domestication	10.1016/j.scitotenv.2021.150131
PRJNA632564	SRR12550807	Farmland	2018-08-01	18.33	109.45	Agricultural	0	Low	China	Asia	Comparison of methane metabolism in the rhizomicrobiomes of wild and related cultivated rice accessions reveals a strong impact of crop domestication	10.1016/j.scitotenv.2021.150131
PRJNA632564	SRR12550808	Farmland	2018-08-01	18.33	109.45	Agricultural	0	Low	China	Asia	Comparison of methane metabolism in the rhizomicrobiomes of wild and related cultivated rice accessions reveals a strong impact of crop domestication	10.1016/j.scitotenv.2021.150131
PRJNA632564	SRR12550809	Farmland	2018-08-01	18.33	109.45	Agricultural	0	Low	China	Asia	Comparison of methane metabolism in the rhizomicrobiomes of wild and related cultivated rice accessions reveals a strong impact of crop domestication	10.1016/j.scitotenv.2021.150131
PRJNA632564	SRR12550810	Farmland	2018-08-01	18.33	109.45	Agricultural	0	Low	China	Asia	Comparison of methane metabolism in the rhizomicrobiomes of wild and related cultivated rice accessions reveals a strong impact of crop domestication	10.1016/j.scitotenv.2021.150131
PRJNA632564	SRR12550811	Farmland	2018-08-01	18.33	109.45	Agricultural	0	Low	China	Asia	Comparison of methane metabolism in the rhizomicrobiomes of wild and related cultivated rice accessions reveals a strong impact of crop domestication	10.1016/j.scitotenv.2021.150131
PRJNA632564	SRR12550812	Farmland	2018-08-01	18.33	109.45	Agricultural	0	Low	China	Asia	Comparison of methane metabolism in the rhizomicrobiomes of wild and related cultivated rice accessions reveals a strong impact of crop domestication	10.1016/j.scitotenv.2021.150131
PRJNA632564	SRR12550813	Farmland	2018-08-01	18.33	109.45	Agricultural	0	Low	China	Asia	Comparison of methane metabolism in the rhizomicrobiomes of wild and related cultivated rice accessions reveals a strong impact of crop domestication	10.1016/j.scitotenv.2021.150131
PRJNA632564	SRR12550814	Farmland	2018-08-01	18.33	109.45	Agricultural	0	Low	China	Asia	Comparison of methane metabolism in the rhizomicrobiomes of wild and related cultivated rice accessions reveals a strong impact of crop domestication	10.1016/j.scitotenv.2021.150131
PRJNA632564	SRR12550815	Farmland	2018-08-01	18.33	109.45	Agricultural	0	Low	China	Asia	Comparison of methane metabolism in the rhizomicrobiomes of wild and related cultivated rice accessions reveals a strong impact of crop domestication	10.1016/j.scitotenv.2021.150131
PRJNA632564	SRR12550816	Farmland	2018-08-01	18.33	109.45	Agricultural	0	Low	China	Asia	Comparison of methane metabolism in the rhizomicrobiomes of wild and related cultivated rice accessions reveals a strong impact of crop domestication	10.1016/j.scitotenv.2021.150131
PRJNA632564	SRR12550817	Farmland	2018-08-01	18.33	109.45	Agricultural	0	Low	China	Asia	Comparison of methane metabolism in the rhizomicrobiomes of wild and related cultivated rice accessions reveals a strong impact of crop domestication	10.1016/j.scitotenv.2021.150131
PRJNA632564	SRR12550818	Farmland	2018-08-01	18.33	109.45	Agricultural	0	Low	China	Asia	Comparison of methane metabolism in the rhizomicrobiomes of wild and related cultivated rice accessions reveals a strong impact of crop domestication	10.1016/j.scitotenv.2021.150131
PRJNA632564	SRR12550819	Farmland	2018-08-01	18.33	109.45	Agricultural	0	Low	China	Asia	Comparison of methane metabolism in the rhizomicrobiomes of wild and related cultivated rice accessions reveals a strong impact of crop domestication	10.1016/j.scitotenv.2021.150131
PRJNA632564	SRR12550820	Farmland	2018-08-01	18.33	109.45	Agricultural	0	Low	China	Asia	Comparison of methane metabolism in the rhizomicrobiomes of wild and related cultivated rice accessions reveals a strong impact of crop domestication	10.1016/j.scitotenv.2021.150131
PRJNA632564	SRR12550821	Farmland	2018-08-01	18.33	109.45	Agricultural	0	Low	China	Asia	Comparison of methane metabolism in the rhizomicrobiomes of wild and related cultivated rice accessions reveals a strong impact of crop domestication	10.1016/j.scitotenv.2021.150131
PRJNA632564	SRR12550822	Farmland	2018-08-01	18.33	109.45	Agricultural	0	Low	China	Asia	Comparison of methane metabolism in the rhizomicrobiomes of wild and related cultivated rice accessions reveals a strong impact of crop domestication	10.1016/j.scitotenv.2021.150131
PRJNA632564	SRR12550823	Farmland	2018-08-01	18.33	109.45	Agricultural	0	Low	China	Asia	Comparison of methane metabolism in the rhizomicrobiomes of wild and related cultivated rice accessions reveals a strong impact of crop domestication	10.1016/j.scitotenv.2021.150131
PRJNA632564	SRR12550824	Farmland	2018-08-01	18.33	109.45	Agricultural	0	Low	China	Asia	Comparison of methane metabolism in the rhizomicrobiomes of wild and related cultivated rice accessions reveals a strong impact of crop domestication	10.1016/j.scitotenv.2021.150131
PRJNA632564	SRR12550825	Farmland	2018-08-01	18.33	109.45	Agricultural	0	Low	China	Asia	Comparison of methane metabolism in the rhizomicrobiomes of wild and related cultivated rice accessions reveals a strong impact of crop domestication	10.1016/j.scitotenv.2021.150131
PRJNA632564	SRR12550826	Farmland	2018-08-01	18.33	109.45	Agricultural	0	Low	China	Asia	Comparison of methane metabolism in the rhizomicrobiomes of wild and related cultivated rice accessions reveals a strong impact of crop domestication	10.1016/j.scitotenv.2021.150131
PRJNA632564	SRR12550827	Farmland	2018-08-01	18.33	109.45	Agricultural	0	Low	China	Asia	Comparison of methane metabolism in the rhizomicrobiomes of wild and related cultivated rice accessions reveals a strong impact of crop domestication	10.1016/j.scitotenv.2021.150131
PRJNA632564	SRR12550828	Farmland	2018-08-01	18.33	109.45	Agricultural	0	Low	China	Asia	Comparison of methane metabolism in the rhizomicrobiomes of wild and related cultivated rice accessions reveals a strong impact of crop domestication	10.1016/j.scitotenv.2021.150131
PRJNA632564	SRR12550829	Farmland	2018-08-01	18.33	109.45	Agricultural	0	Low	China	Asia	Comparison of methane metabolism in the rhizomicrobiomes of wild and related cultivated rice accessions reveals a strong impact of crop domestication	10.1016/j.scitotenv.2021.150131
PRJNA632564	SRR12550830	Farmland	2018-08-01	18.33	109.45	Agricultural	0	Low	China	Asia	Comparison of methane metabolism in the rhizomicrobiomes of wild and related cultivated rice accessions reveals a strong impact of crop domestication	10.1016/j.scitotenv.2021.150131
PRJNA632564	SRR12550831	Farmland	2018-08-01	18.33	109.45	Agricultural	0	Low	China	Asia	Comparison of methane metabolism in the rhizomicrobiomes of wild and related cultivated rice accessions reveals a strong impact of crop domestication	10.1016/j.scitotenv.2021.150131
PRJNA632564	SRR12550832	Farmland	2018-08-01	18.33	109.45	Agricultural	0	Low	China	Asia	Comparison of methane metabolism in the rhizomicrobiomes of wild and related cultivated rice accessions reveals a strong impact of crop domestication	10.1016/j.scitotenv.2021.150131
PRJNA632564	SRR12550833	Farmland	2018-08-01	18.33	109.45	Agricultural	0	Low	China	Asia	Comparison of methane metabolism in the rhizomicrobiomes of wild and related cultivated rice accessions reveals a strong impact of crop domestication	10.1016/j.scitotenv.2021.150131
PRJNA632564	SRR12550834	Farmland	2018-08-01	18.33	109.45	Agricultural	0	Low	China	Asia	Comparison of methane metabolism in the rhizomicrobiomes of wild and related cultivated rice accessions reveals a strong impact of crop domestication	10.1016/j.scitotenv.2021.150131
PRJNA632564	SRR12550835	Farmland	2018-08-01	18.33	109.45	Agricultural	0	Low	China	Asia	Comparison of methane metabolism in the rhizomicrobiomes of wild and related cultivated rice accessions reveals a strong impact of crop domestication	10.1016/j.scitotenv.2021.150131
PRJNA632564	SRR12550836	Farmland	2018-08-01	18.33	109.45	Agricultural	0	Low	China	Asia	Comparison of methane metabolism in the rhizomicrobiomes of wild and related cultivated rice accessions reveals a strong impact of crop domestication	10.1016/j.scitotenv.2021.150131
PRJNA632564	SRR12550837	Farmland	2018-08-01	18.33	109.45	Agricultural	0	Low	China	Asia	Comparison of methane metabolism in the rhizomicrobiomes of wild and related cultivated rice accessions reveals a strong impact of crop domestication	10.1016/j.scitotenv.2021.150131
PRJNA632564	SRR12550838	Farmland	2018-08-01	18.33	109.45	Agricultural	0	Low	China	Asia	Comparison of methane metabolism in the rhizomicrobiomes of wild and related cultivated rice accessions reveals a strong impact of crop domestication	10.1016/j.scitotenv.2021.150131
PRJNA632564	SRR12550839	Farmland	2018-08-01	18.33	109.45	Agricultural	0	Low	China	Asia	Comparison of methane metabolism in the rhizomicrobiomes of wild and related cultivated rice accessions reveals a strong impact of crop domestication	10.1016/j.scitotenv.2021.150131
PRJNA632564	SRR12550840	Farmland	2018-08-01	18.33	109.45	Agricultural	0	Low	China	Asia	Comparison of methane metabolism in the rhizomicrobiomes of wild and related cultivated rice accessions reveals a strong impact of crop domestication	10.1016/j.scitotenv.2021.150131
PRJNA632564	SRR12550841	Farmland	2018-08-01	18.33	109.45	Agricultural	0	Low	China	Asia	Comparison of methane metabolism in the rhizomicrobiomes of wild and related cultivated rice accessions reveals a strong impact of crop domestication	10.1016/j.scitotenv.2021.150131
PRJNA632564	SRR12550842	Farmland	2018-08-01	18.33	109.45	Agricultural	0	Low	China	Asia	Comparison of methane metabolism in the rhizomicrobiomes of wild and related cultivated rice accessions reveals a strong impact of crop domestication	10.1016/j.scitotenv.2021.150131
PRJNA632564	SRR12550843	Farmland	2018-08-01	18.33	109.45	Agricultural	0	Low	China	Asia	Comparison of methane metabolism in the rhizomicrobiomes of wild and related cultivated rice accessions reveals a strong impact of crop domestication	10.1016/j.scitotenv.2021.150131
PRJNA632564	SRR12550844	Farmland	2018-08-01	18.33	109.45	Agricultural	0	Low	China	Asia	Comparison of methane metabolism in the rhizomicrobiomes of wild and related cultivated rice accessions reveals a strong impact of crop domestication	10.1016/j.scitotenv.2021.150131
PRJNA632564	SRR12550845	Farmland	2018-08-01	18.33	109.45	Agricultural	0	Low	China	Asia	Comparison of methane metabolism in the rhizomicrobiomes of wild and related cultivated rice accessions reveals a strong impact of crop domestication	10.1016/j.scitotenv.2021.150131
PRJNA632564	SRR12550846	Farmland	2018-08-01	18.33	109.45	Agricultural	0	Low	China	Asia	Comparison of methane metabolism in the rhizomicrobiomes of wild and related cultivated rice accessions reveals a strong impact of crop domestication	10.1016/j.scitotenv.2021.150131
PRJNA632564	SRR12550847	Farmland	2018-08-01	18.33	109.45	Agricultural	0	Low	China	Asia	Comparison of methane metabolism in the rhizomicrobiomes of wild and related cultivated rice accessions reveals a strong impact of crop domestication	10.1016/j.scitotenv.2021.150131
PRJNA632564	SRR12550848	Farmland	2018-08-01	18.33	109.45	Agricultural	0	Low	China	Asia	Comparison of methane metabolism in the rhizomicrobiomes of wild and related cultivated rice accessions reveals a strong impact of crop domestication	10.1016/j.scitotenv.2021.150131
PRJNA632564	SRR12550849	Farmland	2018-08-01	18.33	109.45	Agricultural	0	Low	China	Asia	Comparison of methane metabolism in the rhizomicrobiomes of wild and related cultivated rice accessions reveals a strong impact of crop domestication	10.1016/j.scitotenv.2021.150131
PRJNA632564	SRR12550850	Farmland	2018-08-01	18.33	109.45	Agricultural	0	Low	China	Asia	Comparison of methane metabolism in the rhizomicrobiomes of wild and related cultivated rice accessions reveals a strong impact of crop domestication	10.1016/j.scitotenv.2021.150131
PRJNA632564	SRR12550851	Farmland	2018-08-01	18.33	109.45	Agricultural	0	Low	China	Asia	Comparison of methane metabolism in the rhizomicrobiomes of wild and related cultivated rice accessions reveals a strong impact of crop domestication	10.1016/j.scitotenv.2021.150131
PRJNA632564	SRR12550852	Farmland	2018-08-01	18.33	109.45	Agricultural	0	Low	China	Asia	Comparison of methane metabolism in the rhizomicrobiomes of wild and related cultivated rice accessions reveals a strong impact of crop domestication	10.1016/j.scitotenv.2021.150131
PRJNA632564	SRR12550853	Farmland	2018-08-01	18.33	109.45	Agricultural	0	Low	China	Asia	Comparison of methane metabolism in the rhizomicrobiomes of wild and related cultivated rice accessions reveals a strong impact of crop domestication	10.1016/j.scitotenv.2021.150131
PRJNA661428	SRR12588180	Farmland	2017-08-17	26.13	119.38	Agricultural	4.39247	High	China	Asia	Metagenomic Analysis Exploring Taxonomic and Functional Diversity of Soil Microbial Communities in Sugarcane Fields Applied with Organic Fertilizer	10.1155/2020/9381506
PRJNA661428	SRR12588181	Farmland	2017-08-17	26.13	119.38	Agricultural	4.39247	High	China	Asia	Metagenomic Analysis Exploring Taxonomic and Functional Diversity of Soil Microbial Communities in Sugarcane Fields Applied with Organic Fertilizer	10.1155/2020/9381506
PRJNA661428	SRR12588182	Farmland	2017-08-17	26.13	119.38	Agricultural	4.39247	High	China	Asia	Metagenomic Analysis Exploring Taxonomic and Functional Diversity of Soil Microbial Communities in Sugarcane Fields Applied with Organic Fertilizer	10.1155/2020/9381506
PRJNA661428	SRR12588183	Farmland	2017-08-17	26.13	119.38	Agricultural	4.39247	High	China	Asia	Metagenomic Analysis Exploring Taxonomic and Functional Diversity of Soil Microbial Communities in Sugarcane Fields Applied with Organic Fertilizer	10.1155/2020/9381506
PRJNA661428	SRR12588184	Farmland	2017-08-17	26.13	119.38	Agricultural	4.39247	High	China	Asia	Metagenomic Analysis Exploring Taxonomic and Functional Diversity of Soil Microbial Communities in Sugarcane Fields Applied with Organic Fertilizer	10.1155/2020/9381506
PRJNA661428	SRR12588185	Farmland	2017-08-17	26.13	119.38	Agricultural	4.39247	High	China	Asia	Metagenomic Analysis Exploring Taxonomic and Functional Diversity of Soil Microbial Communities in Sugarcane Fields Applied with Organic Fertilizer	10.1155/2020/9381506
PRJNA665605	SRR12714263	Farmland	2019-08-01	21.04	79.04	Agricultural	2.51538	Medium	India	Asia	Intercrop mulch affects soil biology and microbial diversity in rainfed transgenic Bt cotton hybrids	10.1016/j.scitotenv.2021.148787
PRJNA664890	SRR12738803	Farmland	2016-06-14	31.99	34.82	Agricultural	4.68304	High	Israel	Asia	Spike Formation Is a Turning Point Determining Wheat Root Microbiome Abundance, Structures and Functions	10.3390/ijms222111948
PRJNA664890	SRR12738804	Farmland	2015-12-22	31.99	34.82	Agricultural	4.68304	High	Israel	Asia	Spike Formation Is a Turning Point Determining Wheat Root Microbiome Abundance, Structures and Functions	doi.org/10.3390/ijms222111948
PRJNA664890	SRR12738805	Farmland	2015-12-22	31.99	34.82	Agricultural	4.68304	High	Israel	Asia	Spike Formation Is a Turning Point Determining Wheat Root Microbiome Abundance, Structures and Functions	10.3390/ijms222111948
PRJNA664890	SRR12738806	Farmland	2015-12-22	31.99	34.82	Agricultural	4.68304	High	Israel	Asia	Spike Formation Is a Turning Point Determining Wheat Root Microbiome Abundance, Structures and Functions	10.3390/ijms222111948
PRJNA664890	SRR12738807	Farmland	2015-12-22	31.99	34.82	Agricultural	4.68304	High	Israel	Asia	Spike Formation Is a Turning Point Determining Wheat Root Microbiome Abundance, Structures and Functions	10.3390/ijms222111948
PRJNA664890	SRR12738808	Farmland	2016-06-14	31.99	34.82	Agricultural	4.68304	High	Israel	Asia	Spike Formation Is a Turning Point Determining Wheat Root Microbiome Abundance, Structures and Functions	10.3390/ijms222111948
PRJNA664890	SRR12738809	Farmland	2015-12-16	31.99	34.82	Agricultural	4.68304	High	Israel	Asia	Spike Formation Is a Turning Point Determining Wheat Root Microbiome Abundance, Structures and Functions	10.3390/ijms222111948
PRJNA664890	SRR12738810	Farmland	2015-12-16	31.99	34.82	Agricultural	4.68304	High	Israel	Asia	Spike Formation Is a Turning Point Determining Wheat Root Microbiome Abundance, Structures and Functions	10.3390/ijms222111948
PRJNA664890	SRR12738811	Farmland	2015-12-16	31.99	34.82	Agricultural	4.68304	High	Israel	Asia	Spike Formation Is a Turning Point Determining Wheat Root Microbiome Abundance, Structures and Functions	10.3390/ijms222111948
PRJNA664890	SRR12738812	Farmland	2015-12-16	31.99	34.82	Agricultural	4.68304	High	Israel	Asia	Spike Formation Is a Turning Point Determining Wheat Root Microbiome Abundance, Structures and Functions	doi.org/10.3390/ijms222111948
PRJNA664890	SRR12738813	Farmland	2016-06-14	31.99	34.82	Agricultural	4.68304	High	Israel	Asia	Spike Formation Is a Turning Point Determining Wheat Root Microbiome Abundance, Structures and Functions	10.3390/ijms222111948
PRJNA664890	SRR12738814	Farmland	2015-12-22	31.99	34.82	Agricultural	4.68304	High	Israel	Asia	Spike Formation Is a Turning Point Determining Wheat Root Microbiome Abundance, Structures and Functions	10.3390/ijms222111948
PRJNA664890	SRR12738815	Farmland	2015-12-16	31.99	34.82	Agricultural	4.68304	High	Israel	Asia	Spike Formation Is a Turning Point Determining Wheat Root Microbiome Abundance, Structures and Functions	doi.org/10.3390/ijms222111948
PRJNA664890	SRR12738816	Farmland	2016-04-04	31.99	34.82	Agricultural	4.68304	High	Israel	Asia	Spike Formation Is a Turning Point Determining Wheat Root Microbiome Abundance, Structures and Functions	doi.org/10.3390/ijms222111948
PRJNA664890	SRR12738817	Farmland	2016-04-04	31.99	34.82	Agricultural	4.68304	High	Israel	Asia	Spike Formation Is a Turning Point Determining Wheat Root Microbiome Abundance, Structures and Functions	10.3390/ijms222111948
PRJNA664890	SRR12738818	Farmland	2016-03-02	31.99	34.82	Agricultural	4.68304	High	Israel	Asia	Spike Formation Is a Turning Point Determining Wheat Root Microbiome Abundance, Structures and Functions	10.3390/ijms222111948
PRJNA664890	SRR12738819	Farmland	2016-03-02	31.99	34.82	Agricultural	4.68304	High	Israel	Asia	Spike Formation Is a Turning Point Determining Wheat Root Microbiome Abundance, Structures and Functions	doi.org/10.3390/ijms222111948
PRJNA664890	SRR12738820	Farmland	2016-02-11	31.99	34.82	Agricultural	4.68304	High	Israel	Asia	Spike Formation Is a Turning Point Determining Wheat Root Microbiome Abundance, Structures and Functions	doi.org/10.3390/ijms222111948
PRJNA664890	SRR12738821	Farmland	2016-04-04	31.99	34.82	Agricultural	4.68304	High	Israel	Asia	Spike Formation Is a Turning Point Determining Wheat Root Microbiome Abundance, Structures and Functions	doi.org/10.3390/ijms222111948
PRJNA664890	SRR12738822	Farmland	2016-04-04	31.99	34.82	Agricultural	4.68304	High	Israel	Asia	Spike Formation Is a Turning Point Determining Wheat Root Microbiome Abundance, Structures and Functions	10.3390/ijms222111948
PRJNA664890	SRR12738823	Farmland	2016-04-04	31.99	34.82	Agricultural	4.68304	High	Israel	Asia	Spike Formation Is a Turning Point Determining Wheat Root Microbiome Abundance, Structures and Functions	doi.org/10.3390/ijms222111948
PRJNA664890	SRR12738824	Farmland	2016-04-04	31.99	34.82	Agricultural	4.68304	High	Israel	Asia	Spike Formation Is a Turning Point Determining Wheat Root Microbiome Abundance, Structures and Functions	10.3390/ijms222111948
PRJNA664890	SRR12738825	Farmland	2016-03-02	31.99	34.82	Agricultural	4.68304	High	Israel	Asia	Spike Formation Is a Turning Point Determining Wheat Root Microbiome Abundance, Structures and Functions	doi.org/10.3390/ijms222111948
PRJNA664890	SRR12738826	Farmland	2016-03-02	31.99	34.82	Agricultural	4.68304	High	Israel	Asia	Spike Formation Is a Turning Point Determining Wheat Root Microbiome Abundance, Structures and Functions	10.3390/ijms222111948
PRJNA664890	SRR12738827	Farmland	2016-03-02	31.99	34.82	Agricultural	4.68304	High	Israel	Asia	Spike Formation Is a Turning Point Determining Wheat Root Microbiome Abundance, Structures and Functions	10.3390/ijms222111948
PRJNA664890	SRR12738828	Farmland	2016-03-02	31.99	34.82	Agricultural	4.68304	High	Israel	Asia	Spike Formation Is a Turning Point Determining Wheat Root Microbiome Abundance, Structures and Functions	doi.org/10.3390/ijms222111948
PRJNA664890	SRR12738829	Farmland	2016-02-11	31.99	34.82	Agricultural	4.68304	High	Israel	Asia	Spike Formation Is a Turning Point Determining Wheat Root Microbiome Abundance, Structures and Functions	10.3390/ijms222111948
PRJNA664890	SRR12738830	Farmland	2016-02-11	31.99	34.82	Agricultural	4.68304	High	Israel	Asia	Spike Formation Is a Turning Point Determining Wheat Root Microbiome Abundance, Structures and Functions	10.3390/ijms222111948
PRJNA664890	SRR12738831	Farmland	2016-02-11	31.99	34.82	Agricultural	4.68304	High	Israel	Asia	Spike Formation Is a Turning Point Determining Wheat Root Microbiome Abundance, Structures and Functions	doi.org/10.3390/ijms222111948
PRJNA664890	SRR12738832	Farmland	2016-06-14	31.99	34.82	Agricultural	4.68304	High	Israel	Asia	Spike Formation Is a Turning Point Determining Wheat Root Microbiome Abundance, Structures and Functions	10.3390/ijms222111948
PRJNA664890	SRR12738833	Farmland	2016-06-14	31.99	34.82	Agricultural	4.68304	High	Israel	Asia	Spike Formation Is a Turning Point Determining Wheat Root Microbiome Abundance, Structures and Functions	doi.org/10.3390/ijms222111948
PRJNA664890	SRR12738834	Farmland	2016-06-14	31.99	34.82	Agricultural	4.68304	High	Israel	Asia	Spike Formation Is a Turning Point Determining Wheat Root Microbiome Abundance, Structures and Functions	10.3390/ijms222111948
PRJNA664890	SRR12738835	Farmland	2016-02-11	31.99	34.82	Agricultural	4.68304	High	Israel	Asia	Spike Formation Is a Turning Point Determining Wheat Root Microbiome Abundance, Structures and Functions	10.3390/ijms222111948
PRJNA664890	SRR12738836	Farmland	2016-02-11	31.99	34.82	Agricultural	4.68304	High	Israel	Asia	Spike Formation Is a Turning Point Determining Wheat Root Microbiome Abundance, Structures and Functions	10.3390/ijms222111948
PRJNA664890	SRR12738837	Farmland	2016-04-04	31.99	34.82	Agricultural	4.68304	High	Israel	Asia	Spike Formation Is a Turning Point Determining Wheat Root Microbiome Abundance, Structures and Functions	doi.org/10.3390/ijms222111948
PRJNA664890	SRR12738838	Farmland	2016-04-04	31.99	34.82	Agricultural	4.68304	High	Israel	Asia	Spike Formation Is a Turning Point Determining Wheat Root Microbiome Abundance, Structures and Functions	doi.org/10.3390/ijms222111948
PRJNA664890	SRR12738839	Farmland	2015-12-22	31.99	34.82	Agricultural	4.68304	High	Israel	Asia	Spike Formation Is a Turning Point Determining Wheat Root Microbiome Abundance, Structures and Functions	10.3390/ijms222111948
PRJNA664890	SRR12738840	Farmland	2015-12-16	31.99	34.82	Agricultural	4.68304	High	Israel	Asia	Spike Formation Is a Turning Point Determining Wheat Root Microbiome Abundance, Structures and Functions	doi.org/10.3390/ijms222111948
PRJNA669067	SRR12823096	Farmland	2012-09-01	46.25	-119.74	Agricultural	3.99374	High	USA	North America	The influence of alfalfa-switchgrass intercropping on microbial community structure and function	10.1111/1462-2920.15785
PRJNA669067	SRR12823097	Farmland	2012-09-01	46.25	-119.74	Agricultural	3.99374	High	USA	North America	The influence of alfalfa-switchgrass intercropping on microbial community structure and function	10.1111/1462-2920.15785
PRJNA669067	SRR12823098	Farmland	2012-07-01	46.25	-119.74	Agricultural	3.99374	High	USA	North America	The influence of alfalfa-switchgrass intercropping on microbial community structure and function	10.1111/1462-2920.15785
PRJNA669067	SRR12823099	Farmland	2012-07-01	46.25	-119.74	Agricultural	3.99374	High	USA	North America	The influence of alfalfa-switchgrass intercropping on microbial community structure and function	10.1111/1462-2920.15785
PRJNA669067	SRR12823100	Farmland	2012-07-01	46.25	-119.74	Agricultural	3.99374	High	USA	North America	The influence of alfalfa-switchgrass intercropping on microbial community structure and function	10.1111/1462-2920.15785
PRJNA669067	SRR12823101	Farmland	2012-07-01	46.25	-119.74	Agricultural	3.99374	High	USA	North America	The influence of alfalfa-switchgrass intercropping on microbial community structure and function	10.1111/1462-2920.15785
PRJNA669067	SRR12823102	Farmland	2012-07-01	46.25	-119.74	Agricultural	3.99374	High	USA	North America	The influence of alfalfa-switchgrass intercropping on microbial community structure and function	10.1111/1462-2920.15785
PRJNA669067	SRR12823103	Farmland	2014-07-01	46.25	-119.74	Agricultural	3.99374	High	USA	North America	The influence of alfalfa-switchgrass intercropping on microbial community structure and function	10.1111/1462-2920.15785
PRJNA669067	SRR12823104	Farmland	2014-07-01	46.25	-119.74	Agricultural	3.99374	High	USA	North America	The influence of alfalfa-switchgrass intercropping on microbial community structure and function	10.1111/1462-2920.15785
PRJNA669067	SRR12823105	Farmland	2014-07-01	46.25	-119.74	Agricultural	3.99374	High	USA	North America	The influence of alfalfa-switchgrass intercropping on microbial community structure and function	10.1111/1462-2920.15785
PRJNA669067	SRR12823106	Farmland	2013-09-01	46.25	-119.74	Agricultural	3.99374	High	USA	North America	The influence of alfalfa-switchgrass intercropping on microbial community structure and function	10.1111/1462-2920.15785
PRJNA669067	SRR12823107	Farmland	2012-04-01	46.25	-119.74	Agricultural	3.99374	High	USA	North America	The influence of alfalfa-switchgrass intercropping on microbial community structure and function	10.1111/1462-2920.15785
PRJNA669067	SRR12823108	Farmland	2013-09-01	46.25	-119.74	Agricultural	3.99374	High	USA	North America	The influence of alfalfa-switchgrass intercropping on microbial community structure and function	10.1111/1462-2920.15785
PRJNA669067	SRR12823109	Farmland	2013-07-01	46.25	-119.74	Agricultural	3.99374	High	USA	North America	The influence of alfalfa-switchgrass intercropping on microbial community structure and function	10.1111/1462-2920.15785
PRJNA669067	SRR12823110	Farmland	2013-07-01	46.25	-119.74	Agricultural	3.99374	High	USA	North America	The influence of alfalfa-switchgrass intercropping on microbial community structure and function	10.1111/1462-2920.15785
PRJNA669067	SRR12823111	Farmland	2013-07-01	46.25	-119.74	Agricultural	3.99374	High	USA	North America	The influence of alfalfa-switchgrass intercropping on microbial community structure and function	10.1111/1462-2920.15785
PRJNA669067	SRR12823112	Farmland	2013-07-01	46.25	-119.74	Agricultural	3.99374	High	USA	North America	The influence of alfalfa-switchgrass intercropping on microbial community structure and function	10.1111/1462-2920.15785
PRJNA669067	SRR12823113	Farmland	2013-07-01	46.25	-119.74	Agricultural	3.99374	High	USA	North America	The influence of alfalfa-switchgrass intercropping on microbial community structure and function	10.1111/1462-2920.15785
PRJNA669067	SRR12823114	Farmland	2013-04-01	46.25	-119.74	Agricultural	3.99374	High	USA	North America	The influence of alfalfa-switchgrass intercropping on microbial community structure and function	10.1111/1462-2920.15785
PRJNA669067	SRR12823115	Farmland	2013-04-01	46.25	-119.74	Agricultural	3.99374	High	USA	North America	The influence of alfalfa-switchgrass intercropping on microbial community structure and function	10.1111/1462-2920.15785
PRJNA669067	SRR12823116	Farmland	2013-04-01	46.25	-119.74	Agricultural	3.99374	High	USA	North America	The influence of alfalfa-switchgrass intercropping on microbial community structure and function	10.1111/1462-2920.15785
PRJNA669067	SRR12823117	Farmland	2012-09-01	46.25	-119.74	Agricultural	3.99374	High	USA	North America	The influence of alfalfa-switchgrass intercropping on microbial community structure and function	10.1111/1462-2920.15785
PRJNA669067	SRR12823118	Farmland	2012-04-01	46.25	-119.74	Agricultural	3.99374	High	USA	North America	The influence of alfalfa-switchgrass intercropping on microbial community structure and function	10.1111/1462-2920.15785
PRJNA669067	SRR12823119	Farmland	2012-04-01	46.25	-119.74	Agricultural	3.99374	High	USA	North America	The influence of alfalfa-switchgrass intercropping on microbial community structure and function	10.1111/1462-2920.15785
PRJNA670518	SRR12876854	Farmland	2017-07-11	40.67	117.93	Agricultural	3.18693	High	China	Asia	A microbial consortium-based product promotes potato yield by recruiting rhizosphere bacteria involved in nitrogen and carbon metabolisms	10.1111/1751-7915.13876
PRJNA670518	SRR12876855	Farmland	2017-07-11	40.67	117.93	Agricultural	3.18693	High	China	Asia	A microbial consortium-based product promotes potato yield by recruiting rhizosphere bacteria involved in nitrogen and carbon metabolisms	10.1111/1751-7915.13876
PRJNA670518	SRR12876856	Farmland	2017-07-11	40.97	109.88	Agricultural	3.6285	High	China	Asia	A microbial consortium-based product promotes potato yield by recruiting rhizosphere bacteria involved in nitrogen and carbon metabolisms	10.1111/1751-7915.13876
PRJNA670518	SRR12876857	Farmland	2017-07-11	40.97	109.88	Agricultural	3.6285	High	China	Asia	A microbial consortium-based product promotes potato yield by recruiting rhizosphere bacteria involved in nitrogen and carbon metabolisms	10.1111/1751-7915.13876
PRJNA670518	SRR12876858	Farmland	2017-07-11	40.97	109.88	Agricultural	3.6285	High	China	Asia	A microbial consortium-based product promotes potato yield by recruiting rhizosphere bacteria involved in nitrogen and carbon metabolisms	10.1111/1751-7915.13876
PRJNA670518	SRR12876859	Farmland	2017-07-11	40.67	117.93	Agricultural	3.18693	High	China	Asia	A microbial consortium-based product promotes potato yield by recruiting rhizosphere bacteria involved in nitrogen and carbon metabolisms	10.1111/1751-7915.13876
PRJNA670518	SRR12876860	Farmland	2017-07-11	40.97	109.88	Agricultural	3.6285	High	China	Asia	A microbial consortium-based product promotes potato yield by recruiting rhizosphere bacteria involved in nitrogen and carbon metabolisms	10.1111/1751-7915.13876
PRJNA670518	SRR12876861	Farmland	2017-07-11	40.67	117.93	Agricultural	3.18693	High	China	Asia	A microbial consortium-based product promotes potato yield by recruiting rhizosphere bacteria involved in nitrogen and carbon metabolisms	10.1111/1751-7915.13876
PRJNA670518	SRR12876862	Farmland	2017-07-11	40.97	109.88	Agricultural	3.6285	High	China	Asia	A microbial consortium-based product promotes potato yield by recruiting rhizosphere bacteria involved in nitrogen and carbon metabolisms	10.1111/1751-7915.13876
PRJNA670518	SRR12876863	Farmland	2017-07-11	40.97	109.88	Agricultural	3.6285	High	China	Asia	A microbial consortium-based product promotes potato yield by recruiting rhizosphere bacteria involved in nitrogen and carbon metabolisms	10.1111/1751-7915.13876
PRJNA670518	SRR12876864	Farmland	2017-07-11	40.67	117.93	Agricultural	3.18693	High	China	Asia	A microbial consortium-based product promotes potato yield by recruiting rhizosphere bacteria involved in nitrogen and carbon metabolisms	10.1111/1751-7915.13876
PRJNA670518	SRR12876865	Farmland	2017-07-11	40.67	117.93	Agricultural	3.18693	High	China	Asia	A microbial consortium-based product promotes potato yield by recruiting rhizosphere bacteria involved in nitrogen and carbon metabolisms	10.1111/1751-7915.13876
PRJNA671703	SRR12915119	Farmland	2015-08-01	44.68	-90.18	Agricultural	3.83871	High	USA	North America	Manure Microbial Communities and Resistance Profiles Reconfigure after Transition to Manure Pits and Differ from Those in Fertilized Field Soil	10.1128/mBio.00798-21
PRJNA671703	SRR12915120	Farmland	2015-08-01	44.68	-90.18	Agricultural	3.83871	High	USA	North America	Manure Microbial Communities and Resistance Profiles Reconfigure after Transition to Manure Pits and Differ from Those in Fertilized Field Soil	10.1128/mBio.00798-21
PRJNA671703	SRR12915121	Farmland	2015-08-01	44.68	-90.18	Agricultural	3.83871	High	USA	North America	Manure Microbial Communities and Resistance Profiles Reconfigure after Transition to Manure Pits and Differ from Those in Fertilized Field Soil	10.1128/mBio.00798-21
PRJNA671703	SRR12915122	Farmland	2016-04-01	44.68	-90.18	Agricultural	3.83871	High	USA	North America	Manure Microbial Communities and Resistance Profiles Reconfigure after Transition to Manure Pits and Differ from Those in Fertilized Field Soil	10.1128/mBio.00798-21
PRJNA671703	SRR12915123	Farmland	2016-04-01	44.68	-90.18	Agricultural	3.83871	High	USA	North America	Manure Microbial Communities and Resistance Profiles Reconfigure after Transition to Manure Pits and Differ from Those in Fertilized Field Soil	10.1128/mBio.00798-21
PRJNA671703	SRR12915124	Farmland	2016-04-01	44.68	-90.18	Agricultural	3.83871	High	USA	North America	Manure Microbial Communities and Resistance Profiles Reconfigure after Transition to Manure Pits and Differ from Those in Fertilized Field Soil	10.1128/mBio.00798-21
PRJNA671703	SRR12915125	Farmland	2015-08-01	44.68	-90.18	Agricultural	3.83871	High	USA	North America	Manure Microbial Communities and Resistance Profiles Reconfigure after Transition to Manure Pits and Differ from Those in Fertilized Field Soil	10.1128/mBio.00798-21
PRJNA671703	SRR12915126	Farmland	2015-08-01	44.68	-90.18	Agricultural	3.83871	High	USA	North America	Manure Microbial Communities and Resistance Profiles Reconfigure after Transition to Manure Pits and Differ from Those in Fertilized Field Soil	10.1128/mBio.00798-21
PRJNA671703	SRR12915127	Farmland	2016-04-01	44.68	-90.18	Agricultural	3.83871	High	USA	North America	Manure Microbial Communities and Resistance Profiles Reconfigure after Transition to Manure Pits and Differ from Those in Fertilized Field Soil	10.1128/mBio.00798-21
PRJNA671703	SRR12915128	Farmland	2016-04-01	44.68	-90.18	Agricultural	3.83871	High	USA	North America	Manure Microbial Communities and Resistance Profiles Reconfigure after Transition to Manure Pits and Differ from Those in Fertilized Field Soil	10.1128/mBio.00798-21
PRJNA671703	SRR12915129	Farmland	2015-08-01	44.68	-90.18	Agricultural	3.83871	High	USA	North America	Manure Microbial Communities and Resistance Profiles Reconfigure after Transition to Manure Pits and Differ from Those in Fertilized Field Soil	10.1128/mBio.00798-21
PRJNA671703	SRR12915130	Farmland	2015-08-01	44.68	-90.18	Agricultural	3.83871	High	USA	North America	Manure Microbial Communities and Resistance Profiles Reconfigure after Transition to Manure Pits and Differ from Those in Fertilized Field Soil	10.1128/mBio.00798-21
PRJNA671703	SRR12915131	Farmland	2015-08-01	44.68	-90.18	Agricultural	3.83871	High	USA	North America	Manure Microbial Communities and Resistance Profiles Reconfigure after Transition to Manure Pits and Differ from Those in Fertilized Field Soil	10.1128/mBio.00798-21
PRJNA671703	SRR12915132	Farmland	2015-08-01	44.68	-90.18	Agricultural	3.83871	High	USA	North America	Manure Microbial Communities and Resistance Profiles Reconfigure after Transition to Manure Pits and Differ from Those in Fertilized Field Soil	10.1128/mBio.00798-21
PRJNA671703	SRR12915133	Farmland	2016-04-01	44.68	-90.18	Agricultural	3.83871	High	USA	North America	Manure Microbial Communities and Resistance Profiles Reconfigure after Transition to Manure Pits and Differ from Those in Fertilized Field Soil	10.1128/mBio.00798-21
PRJNA671703	SRR12915134	Farmland	2016-04-01	44.68	-90.18	Agricultural	3.83871	High	USA	North America	Manure Microbial Communities and Resistance Profiles Reconfigure after Transition to Manure Pits and Differ from Those in Fertilized Field Soil	10.1128/mBio.00798-21
PRJNA671703	SRR12915135	Farmland	2016-04-01	44.68	-90.18	Agricultural	3.83871	High	USA	North America	Manure Microbial Communities and Resistance Profiles Reconfigure after Transition to Manure Pits and Differ from Those in Fertilized Field Soil	10.1128/mBio.00798-21
PRJNA671703	SRR12915136	Farmland	2016-04-01	44.68	-90.18	Agricultural	3.83871	High	USA	North America	Manure Microbial Communities and Resistance Profiles Reconfigure after Transition to Manure Pits and Differ from Those in Fertilized Field Soil	10.1128/mBio.00798-21
PRJNA671703	SRR12915137	Farmland	2015-08-01	44.68	-90.18	Agricultural	3.83871	High	USA	North America	Manure Microbial Communities and Resistance Profiles Reconfigure after Transition to Manure Pits and Differ from Those in Fertilized Field Soil	10.1128/mBio.00798-21
PRJNA671703	SRR12915138	Farmland	2015-08-01	44.68	-90.18	Agricultural	3.83871	High	USA	North America	Manure Microbial Communities and Resistance Profiles Reconfigure after Transition to Manure Pits and Differ from Those in Fertilized Field Soil	10.1128/mBio.00798-21
PRJNA671703	SRR12915139	Farmland	2016-04-01	44.68	-90.18	Agricultural	3.83871	High	USA	North America	Manure Microbial Communities and Resistance Profiles Reconfigure after Transition to Manure Pits and Differ from Those in Fertilized Field Soil	10.1128/mBio.00798-21
PRJNA671703	SRR12915140	Farmland	2016-04-01	44.68	-90.18	Agricultural	3.83871	High	USA	North America	Manure Microbial Communities and Resistance Profiles Reconfigure after Transition to Manure Pits and Differ from Those in Fertilized Field Soil	10.1128/mBio.00798-21
PRJNA671703	SRR12915141	Farmland	2016-04-01	44.68	-90.18	Agricultural	3.83871	High	USA	North America	Manure Microbial Communities and Resistance Profiles Reconfigure after Transition to Manure Pits and Differ from Those in Fertilized Field Soil	10.1128/mBio.00798-21
PRJNA671703	SRR12915142	Farmland	2015-08-01	44.68	-90.18	Agricultural	3.83871	High	USA	North America	Manure Microbial Communities and Resistance Profiles Reconfigure after Transition to Manure Pits and Differ from Those in Fertilized Field Soil	10.1128/mBio.00798-21
PRJNA671703	SRR12915143	Farmland	2016-04-01	44.68	-90.18	Agricultural	3.83871	High	USA	North America	Manure Microbial Communities and Resistance Profiles Reconfigure after Transition to Manure Pits and Differ from Those in Fertilized Field Soil	10.1128/mBio.00798-21
PRJNA671703	SRR12915144	Farmland	2016-04-01	44.68	-90.18	Agricultural	3.83871	High	USA	North America	Manure Microbial Communities and Resistance Profiles Reconfigure after Transition to Manure Pits and Differ from Those in Fertilized Field Soil	10.1128/mBio.00798-21
PRJNA671703	SRR12915145	Farmland	2016-04-01	44.68	-90.18	Agricultural	3.83871	High	USA	North America	Manure Microbial Communities and Resistance Profiles Reconfigure after Transition to Manure Pits and Differ from Those in Fertilized Field Soil	10.1128/mBio.00798-21
PRJNA671703	SRR12915146	Farmland	2016-04-01	44.68	-90.18	Agricultural	3.83871	High	USA	North America	Manure Microbial Communities and Resistance Profiles Reconfigure after Transition to Manure Pits and Differ from Those in Fertilized Field Soil	10.1128/mBio.00798-21
PRJNA671703	SRR12915147	Farmland	2015-08-01	44.68	-90.18	Agricultural	3.83871	High	USA	North America	Manure Microbial Communities and Resistance Profiles Reconfigure after Transition to Manure Pits and Differ from Those in Fertilized Field Soil	10.1128/mBio.00798-21
PRJNA671703	SRR12915148	Farmland	2015-08-01	44.68	-90.18	Agricultural	3.83871	High	USA	North America	Manure Microbial Communities and Resistance Profiles Reconfigure after Transition to Manure Pits and Differ from Those in Fertilized Field Soil	10.1128/mBio.00798-21
PRJNA671703	SRR12915149	Farmland	2016-04-01	44.68	-90.18	Agricultural	3.83871	High	USA	North America	Manure Microbial Communities and Resistance Profiles Reconfigure after Transition to Manure Pits and Differ from Those in Fertilized Field Soil	10.1128/mBio.00798-21
PRJNA671703	SRR12915150	Farmland	2016-04-01	44.68	-90.18	Agricultural	3.83871	High	USA	North America	Manure Microbial Communities and Resistance Profiles Reconfigure after Transition to Manure Pits and Differ from Those in Fertilized Field Soil	10.1128/mBio.00798-21
PRJNA671703	SRR12915151	Farmland	2016-04-01	44.68	-90.18	Agricultural	3.83871	High	USA	North America	Manure Microbial Communities and Resistance Profiles Reconfigure after Transition to Manure Pits and Differ from Those in Fertilized Field Soil	10.1128/mBio.00798-21
PRJNA671703	SRR12915152	Farmland	2016-04-01	44.68	-90.18	Agricultural	3.83871	High	USA	North America	Manure Microbial Communities and Resistance Profiles Reconfigure after Transition to Manure Pits and Differ from Those in Fertilized Field Soil	10.1128/mBio.00798-21
PRJNA671703	SRR12915153	Farmland	2015-08-01	44.68	-90.18	Agricultural	3.83871	High	USA	North America	Manure Microbial Communities and Resistance Profiles Reconfigure after Transition to Manure Pits and Differ from Those in Fertilized Field Soil	10.1128/mBio.00798-21
PRJNA671703	SRR12915154	Farmland	2015-08-01	44.68	-90.18	Agricultural	3.83871	High	USA	North America	Manure Microbial Communities and Resistance Profiles Reconfigure after Transition to Manure Pits and Differ from Those in Fertilized Field Soil	10.1128/mBio.00798-21
PRJNA671703	SRR12915155	Farmland	2015-08-01	44.68	-90.18	Agricultural	3.83871	High	USA	North America	Manure Microbial Communities and Resistance Profiles Reconfigure after Transition to Manure Pits and Differ from Those in Fertilized Field Soil	10.1128/mBio.00798-21
PRJNA671703	SRR12915156	Farmland	2015-08-01	44.68	-90.18	Agricultural	3.83871	High	USA	North America	Manure Microbial Communities and Resistance Profiles Reconfigure after Transition to Manure Pits and Differ from Those in Fertilized Field Soil	10.1128/mBio.00798-21
PRJNA671703	SRR12915157	Farmland	2015-08-01	44.68	-90.18	Agricultural	3.83871	High	USA	North America	Manure Microbial Communities and Resistance Profiles Reconfigure after Transition to Manure Pits and Differ from Those in Fertilized Field Soil	10.1128/mbio.00798-21
PRJNA671703	SRR12915158	Farmland	2015-08-01	44.68	-90.18	Agricultural	3.83871	High	USA	North America	Manure Microbial Communities and Resistance Profiles Reconfigure after Transition to Manure Pits and Differ from Those in Fertilized Field Soil	10.1128/mBio.00798-21
PRJNA671703	SRR12915159	Farmland	2015-08-01	44.68	-90.18	Agricultural	3.83871	High	USA	North America	Manure Microbial Communities and Resistance Profiles Reconfigure after Transition to Manure Pits and Differ from Those in Fertilized Field Soil	10.1128/mBio.00798-21
PRJNA671703	SRR12915160	Farmland	2015-08-01	44.68	-90.18	Agricultural	3.83871	High	USA	North America	Manure Microbial Communities and Resistance Profiles Reconfigure after Transition to Manure Pits and Differ from Those in Fertilized Field Soil	10.1128/mBio.00798-21
PRJNA671703	SRR12915161	Farmland	2015-08-01	44.68	-90.18	Agricultural	3.83871	High	USA	North America	Manure Microbial Communities and Resistance Profiles Reconfigure after Transition to Manure Pits and Differ from Those in Fertilized Field Soil	10.1128/mBio.00798-21
PRJNA671703	SRR12915162	Farmland	2015-08-01	44.68	-90.18	Agricultural	3.83871	High	USA	North America	Manure Microbial Communities and Resistance Profiles Reconfigure after Transition to Manure Pits and Differ from Those in Fertilized Field Soil	10.1128/mBio.00798-21
PRJNA671703	SRR12915163	Farmland	2015-08-01	44.68	-90.18	Agricultural	3.83871	High	USA	North America	Manure Microbial Communities and Resistance Profiles Reconfigure after Transition to Manure Pits and Differ from Those in Fertilized Field Soil	10.1128/mBio.00798-21
PRJNA671703	SRR12915164	Farmland	2015-08-01	44.68	-90.18	Agricultural	3.83871	High	USA	North America	Manure Microbial Communities and Resistance Profiles Reconfigure after Transition to Manure Pits and Differ from Those in Fertilized Field Soil	10.1128/mBio.00798-21
PRJNA671703	SRR12915165	Farmland	2015-08-01	44.68	-90.18	Agricultural	3.83871	High	USA	North America	Manure Microbial Communities and Resistance Profiles Reconfigure after Transition to Manure Pits and Differ from Those in Fertilized Field Soil	10.1128/mBio.00798-21
PRJNA671703	SRR12915166	Farmland	2015-08-01	44.68	-90.18	Agricultural	3.83871	High	USA	North America	Manure Microbial Communities and Resistance Profiles Reconfigure after Transition to Manure Pits and Differ from Those in Fertilized Field Soil	10.1128/mBio.00798-21
PRJNA671703	SRR12915167	Farmland	2015-08-01	44.68	-90.18	Agricultural	3.83871	High	USA	North America	Manure Microbial Communities and Resistance Profiles Reconfigure after Transition to Manure Pits and Differ from Those in Fertilized Field Soil	10.1128/mBio.00798-21
PRJNA671703	SRR12915168	Farmland	2015-08-01	44.68	-90.18	Agricultural	3.83871	High	USA	North America	Manure Microbial Communities and Resistance Profiles Reconfigure after Transition to Manure Pits and Differ from Those in Fertilized Field Soil	10.1128/mBio.00798-21
PRJNA671703	SRR12915169	Farmland	2015-08-01	44.68	-90.18	Agricultural	3.83871	High	USA	North America	Manure Microbial Communities and Resistance Profiles Reconfigure after Transition to Manure Pits and Differ from Those in Fertilized Field Soil	10.1128/mBio.00798-21
PRJNA671703	SRR12915170	Farmland	2015-08-01	44.68	-90.18	Agricultural	3.83871	High	USA	North America	Manure Microbial Communities and Resistance Profiles Reconfigure after Transition to Manure Pits and Differ from Those in Fertilized Field Soil	10.1128/mBio.00798-21
PRJNA671703	SRR12915171	Farmland	2015-08-01	44.68	-90.18	Agricultural	3.83871	High	USA	North America	Manure Microbial Communities and Resistance Profiles Reconfigure after Transition to Manure Pits and Differ from Those in Fertilized Field Soil	10.1128/mBio.00798-21
PRJNA671703	SRR12915172	Farmland	2015-08-01	44.68	-90.18	Agricultural	3.83871	High	USA	North America	Manure Microbial Communities and Resistance Profiles Reconfigure after Transition to Manure Pits and Differ from Those in Fertilized Field Soil	10.1128/mBio.00798-21
PRJNA671703	SRR12915173	Farmland	2015-08-01	44.68	-90.18	Agricultural	3.83871	High	USA	North America	Manure Microbial Communities and Resistance Profiles Reconfigure after Transition to Manure Pits and Differ from Those in Fertilized Field Soil	10.1128/mBio.00798-21
PRJNA671703	SRR12915174	Farmland	2015-08-01	44.68	-90.18	Agricultural	3.83871	High	USA	North America	Manure Microbial Communities and Resistance Profiles Reconfigure after Transition to Manure Pits and Differ from Those in Fertilized Field Soil	10.1128/mBio.00798-21
PRJNA671703	SRR12915175	Farmland	2015-08-01	44.68	-90.18	Agricultural	3.83871	High	USA	North America	Manure Microbial Communities and Resistance Profiles Reconfigure after Transition to Manure Pits and Differ from Those in Fertilized Field Soil	10.1128/mBio.00798-21
PRJNA671703	SRR12915176	Farmland	2015-08-01	44.68	-90.18	Agricultural	3.83871	High	USA	North America	Manure Microbial Communities and Resistance Profiles Reconfigure after Transition to Manure Pits and Differ from Those in Fertilized Field Soil	10.1128/mBio.00798-21
PRJNA671703	SRR12915177	Farmland	2015-08-01	44.68	-90.18	Agricultural	3.83871	High	USA	North America	Manure Microbial Communities and Resistance Profiles Reconfigure after Transition to Manure Pits and Differ from Those in Fertilized Field Soil	10.1128/mBio.00798-21
PRJNA671703	SRR12915178	Farmland	2015-08-01	44.68	-90.18	Agricultural	3.83871	High	USA	North America	Manure Microbial Communities and Resistance Profiles Reconfigure after Transition to Manure Pits and Differ from Those in Fertilized Field Soil	10.1128/mBio.00798-21
PRJNA671703	SRR12915179	Farmland	2016-09-01	44.68	-90.18	Agricultural	3.83871	High	USA	North America	Manure Microbial Communities and Resistance Profiles Reconfigure after Transition to Manure Pits and Differ from Those in Fertilized Field Soil	10.1128/mBio.00798-21
PRJNA671703	SRR12915180	Farmland	2016-09-01	44.68	-90.18	Agricultural	3.83871	High	USA	North America	Manure Microbial Communities and Resistance Profiles Reconfigure after Transition to Manure Pits and Differ from Those in Fertilized Field Soil	10.1128/mBio.00798-21
PRJNA671703	SRR12915181	Farmland	2016-09-01	44.68	-90.18	Agricultural	3.83871	High	USA	North America	Manure Microbial Communities and Resistance Profiles Reconfigure after Transition to Manure Pits and Differ from Those in Fertilized Field Soil	10.1128/mBio.00798-21
PRJNA671703	SRR12915182	Farmland	2016-09-01	44.68	-90.18	Agricultural	3.83871	High	USA	North America	Manure Microbial Communities and Resistance Profiles Reconfigure after Transition to Manure Pits and Differ from Those in Fertilized Field Soil	10.1128/mBio.00798-21
PRJNA671703	SRR12915183	Farmland	2016-09-01	44.68	-90.18	Agricultural	3.83871	High	USA	North America	Manure Microbial Communities and Resistance Profiles Reconfigure after Transition to Manure Pits and Differ from Those in Fertilized Field Soil	10.1128/mBio.00798-21
PRJNA671703	SRR12915184	Farmland	2015-08-01	44.68	-90.18	Agricultural	3.83871	High	USA	North America	Manure Microbial Communities and Resistance Profiles Reconfigure after Transition to Manure Pits and Differ from Those in Fertilized Field Soil	10.1128/mBio.00798-21
PRJNA671703	SRR12915185	Farmland	2015-08-01	44.68	-90.18	Agricultural	3.83871	High	USA	North America	Manure Microbial Communities and Resistance Profiles Reconfigure after Transition to Manure Pits and Differ from Those in Fertilized Field Soil	10.1128/mBio.00798-21
PRJNA671703	SRR12915186	Farmland	2016-09-01	44.68	-90.18	Agricultural	3.83871	High	USA	North America	Manure Microbial Communities and Resistance Profiles Reconfigure after Transition to Manure Pits and Differ from Those in Fertilized Field Soil	10.1128/mBio.00798-21
PRJNA671703	SRR12915187	Farmland	2016-09-01	44.68	-90.18	Agricultural	3.83871	High	USA	North America	Manure Microbial Communities and Resistance Profiles Reconfigure after Transition to Manure Pits and Differ from Those in Fertilized Field Soil	10.1128/mBio.00798-21
PRJNA671703	SRR12915188	Farmland	2016-09-01	44.68	-90.18	Agricultural	3.83871	High	USA	North America	Manure Microbial Communities and Resistance Profiles Reconfigure after Transition to Manure Pits and Differ from Those in Fertilized Field Soil	10.1128/mBio.00798-21
PRJNA671703	SRR12915189	Farmland	2016-09-01	44.68	-90.18	Agricultural	3.83871	High	USA	North America	Manure Microbial Communities and Resistance Profiles Reconfigure after Transition to Manure Pits and Differ from Those in Fertilized Field Soil	10.1128/mBio.00798-21
PRJNA671703	SRR12915190	Farmland	2015-08-01	44.68	-90.18	Agricultural	3.83871	High	USA	North America	Manure Microbial Communities and Resistance Profiles Reconfigure after Transition to Manure Pits and Differ from Those in Fertilized Field Soil	10.1128/mBio.00798-21
PRJNA671703	SRR12915191	Farmland	2015-08-01	44.68	-90.18	Agricultural	3.83871	High	USA	North America	Manure Microbial Communities and Resistance Profiles Reconfigure after Transition to Manure Pits and Differ from Those in Fertilized Field Soil	10.1128/mBio.00798-21
PRJNA671703	SRR12915192	Farmland	2016-09-01	44.68	-90.18	Agricultural	3.83871	High	USA	North America	Manure Microbial Communities and Resistance Profiles Reconfigure after Transition to Manure Pits and Differ from Those in Fertilized Field Soil	10.1128/mBio.00798-21
PRJNA671703	SRR12915193	Farmland	2016-09-01	44.68	-90.18	Agricultural	3.83871	High	USA	North America	Manure Microbial Communities and Resistance Profiles Reconfigure after Transition to Manure Pits and Differ from Those in Fertilized Field Soil	10.1128/mBio.00798-21
PRJNA671703	SRR12915194	Farmland	2016-09-01	44.68	-90.18	Agricultural	3.83871	High	USA	North America	Manure Microbial Communities and Resistance Profiles Reconfigure after Transition to Manure Pits and Differ from Those in Fertilized Field Soil	10.1128/mBio.00798-21
PRJNA671703	SRR12915195	Farmland	2016-09-01	44.68	-90.18	Agricultural	3.83871	High	USA	North America	Manure Microbial Communities and Resistance Profiles Reconfigure after Transition to Manure Pits and Differ from Those in Fertilized Field Soil	10.1128/mBio.00798-21
PRJNA671703	SRR12915196	Farmland	2015-08-01	44.68	-90.18	Agricultural	3.83871	High	USA	North America	Manure Microbial Communities and Resistance Profiles Reconfigure after Transition to Manure Pits and Differ from Those in Fertilized Field Soil	10.1128/mBio.00798-21
PRJNA671703	SRR12915197	Farmland	2015-08-01	44.68	-90.18	Agricultural	3.83871	High	USA	North America	Manure Microbial Communities and Resistance Profiles Reconfigure after Transition to Manure Pits and Differ from Those in Fertilized Field Soil	10.1128/mBio.00798-21
PRJNA671703	SRR12915198	Farmland	2015-08-01	44.68	-90.18	Agricultural	3.83871	High	USA	North America	Manure Microbial Communities and Resistance Profiles Reconfigure after Transition to Manure Pits and Differ from Those in Fertilized Field Soil	10.1128/mBio.00798-21
PRJNA671703	SRR12915199	Farmland	2016-09-01	44.68	-90.18	Agricultural	3.83871	High	USA	North America	Manure Microbial Communities and Resistance Profiles Reconfigure after Transition to Manure Pits and Differ from Those in Fertilized Field Soil	10.1128/mBio.00798-21
PRJNA671703	SRR12915200	Farmland	2016-09-01	44.68	-90.18	Agricultural	3.83871	High	USA	North America	Manure Microbial Communities and Resistance Profiles Reconfigure after Transition to Manure Pits and Differ from Those in Fertilized Field Soil	10.1128/mBio.00798-21
PRJNA671703	SRR12915201	Farmland	2016-09-01	44.68	-90.18	Agricultural	3.83871	High	USA	North America	Manure Microbial Communities and Resistance Profiles Reconfigure after Transition to Manure Pits and Differ from Those in Fertilized Field Soil	10.1128/mBio.00798-21
PRJNA671703	SRR12915202	Farmland	2016-09-01	44.68	-90.18	Agricultural	3.83871	High	USA	North America	Manure Microbial Communities and Resistance Profiles Reconfigure after Transition to Manure Pits and Differ from Those in Fertilized Field Soil	10.1128/mBio.00798-21
PRJNA671703	SRR12915203	Farmland	2015-08-01	44.68	-90.18	Agricultural	3.83871	High	USA	North America	Manure Microbial Communities and Resistance Profiles Reconfigure after Transition to Manure Pits and Differ from Those in Fertilized Field Soil	10.1128/mBio.00798-21
PRJNA671703	SRR12915204	Farmland	2016-04-01	44.68	-90.18	Agricultural	3.83871	High	USA	North America	Manure Microbial Communities and Resistance Profiles Reconfigure after Transition to Manure Pits and Differ from Those in Fertilized Field Soil	10.1128/mBio.00798-21
PRJNA671703	SRR12915205	Farmland	2016-04-01	44.68	-90.18	Agricultural	3.83871	High	USA	North America	Manure Microbial Communities and Resistance Profiles Reconfigure after Transition to Manure Pits and Differ from Those in Fertilized Field Soil	10.1128/mBio.00798-21
PRJNA671703	SRR12915206	Farmland	2016-04-01	44.68	-90.18	Agricultural	3.83871	High	USA	North America	Manure Microbial Communities and Resistance Profiles Reconfigure after Transition to Manure Pits and Differ from Those in Fertilized Field Soil	10.1128/mBio.00798-21
PRJNA671703	SRR12915207	Farmland	2016-04-01	44.68	-90.18	Agricultural	3.83871	High	USA	North America	Manure Microbial Communities and Resistance Profiles Reconfigure after Transition to Manure Pits and Differ from Those in Fertilized Field Soil	10.1128/mBio.00798-21
PRJNA671703	SRR12915208	Farmland	2015-08-01	44.68	-90.18	Agricultural	3.83871	High	USA	North America	Manure Microbial Communities and Resistance Profiles Reconfigure after Transition to Manure Pits and Differ from Those in Fertilized Field Soil	10.1128/mBio.00798-21
PRJNA671703	SRR12915209	Farmland	2015-08-01	44.68	-90.18	Agricultural	3.83871	High	USA	North America	Manure Microbial Communities and Resistance Profiles Reconfigure after Transition to Manure Pits and Differ from Those in Fertilized Field Soil	10.1128/mBio.00798-21
PRJNA671703	SRR12915210	Farmland	2016-04-01	44.68	-90.18	Agricultural	3.83871	High	USA	North America	Manure Microbial Communities and Resistance Profiles Reconfigure after Transition to Manure Pits and Differ from Those in Fertilized Field Soil	10.1128/mBio.00798-21
PRJNA671703	SRR12915211	Farmland	2016-04-01	44.68	-90.18	Agricultural	3.83871	High	USA	North America	Manure Microbial Communities and Resistance Profiles Reconfigure after Transition to Manure Pits and Differ from Those in Fertilized Field Soil	10.1128/mBio.00798-21
PRJNA671703	SRR12915212	Farmland	2015-08-01	44.68	-90.18	Agricultural	3.83871	High	USA	North America	Manure Microbial Communities and Resistance Profiles Reconfigure after Transition to Manure Pits and Differ from Those in Fertilized Field Soil	10.1128/mBio.00798-21
PRJNA671703	SRR12915213	Farmland	2015-08-01	44.68	-90.18	Agricultural	3.83871	High	USA	North America	Manure Microbial Communities and Resistance Profiles Reconfigure after Transition to Manure Pits and Differ from Those in Fertilized Field Soil	10.1128/mBio.00798-21
PRJNA671703	SRR12915214	Farmland	2015-08-01	44.68	-90.18	Agricultural	3.83871	High	USA	North America	Manure Microbial Communities and Resistance Profiles Reconfigure after Transition to Manure Pits and Differ from Those in Fertilized Field Soil	10.1128/mBio.00798-21
PRJNA671703	SRR12915215	Farmland	2015-08-01	44.68	-90.18	Agricultural	3.83871	High	USA	North America	Manure Microbial Communities and Resistance Profiles Reconfigure after Transition to Manure Pits and Differ from Those in Fertilized Field Soil	10.1128/mBio.00798-21
PRJNA671703	SRR12915216	Farmland	2015-08-01	44.68	-90.18	Agricultural	3.83871	High	USA	North America	Manure Microbial Communities and Resistance Profiles Reconfigure after Transition to Manure Pits and Differ from Those in Fertilized Field Soil	10.1128/mBio.00798-21
PRJNA671703	SRR12915217	Farmland	2015-08-01	44.68	-90.18	Agricultural	3.83871	High	USA	North America	Manure Microbial Communities and Resistance Profiles Reconfigure after Transition to Manure Pits and Differ from Those in Fertilized Field Soil	10.1128/mBio.00798-21
PRJNA671703	SRR12915218	Farmland	2015-08-01	44.68	-90.18	Agricultural	3.83871	High	USA	North America	Manure Microbial Communities and Resistance Profiles Reconfigure after Transition to Manure Pits and Differ from Those in Fertilized Field Soil	10.1128/mBio.00798-21
PRJNA671703	SRR12915219	Farmland	2015-08-01	44.68	-90.18	Agricultural	3.83871	High	USA	North America	Manure Microbial Communities and Resistance Profiles Reconfigure after Transition to Manure Pits and Differ from Those in Fertilized Field Soil	10.1128/mBio.00798-21
PRJNA671703	SRR12915220	Farmland	2015-08-01	44.68	-90.18	Agricultural	3.83871	High	USA	North America	Manure Microbial Communities and Resistance Profiles Reconfigure after Transition to Manure Pits and Differ from Those in Fertilized Field Soil	10.1128/mBio.00798-21
PRJNA671703	SRR12915221	Farmland	2015-08-01	44.68	-90.18	Agricultural	3.83871	High	USA	North America	Manure Microbial Communities and Resistance Profiles Reconfigure after Transition to Manure Pits and Differ from Those in Fertilized Field Soil	10.1128/mBio.00798-21
PRJNA671703	SRR12915222	Farmland	2015-08-01	44.68	-90.18	Agricultural	3.83871	High	USA	North America	Manure Microbial Communities and Resistance Profiles Reconfigure after Transition to Manure Pits and Differ from Those in Fertilized Field Soil	10.1128/mBio.00798-21
PRJNA671703	SRR12915223	Farmland	2015-08-01	44.68	-90.18	Agricultural	3.83871	High	USA	North America	Manure Microbial Communities and Resistance Profiles Reconfigure after Transition to Manure Pits and Differ from Those in Fertilized Field Soil	10.1128/mBio.00798-21
PRJNA671703	SRR12915224	Farmland	2015-08-01	44.68	-90.18	Agricultural	3.83871	High	USA	North America	Manure Microbial Communities and Resistance Profiles Reconfigure after Transition to Manure Pits and Differ from Those in Fertilized Field Soil	10.1128/mBio.00798-21
PRJNA671703	SRR12915225	Farmland	2015-08-01	44.68	-90.18	Agricultural	3.83871	High	USA	North America	Manure Microbial Communities and Resistance Profiles Reconfigure after Transition to Manure Pits and Differ from Those in Fertilized Field Soil	10.1128/mBio.00798-21
PRJNA671703	SRR12915226	Farmland	2015-08-01	44.68	-90.18	Agricultural	3.83871	High	USA	North America	Manure Microbial Communities and Resistance Profiles Reconfigure after Transition to Manure Pits and Differ from Those in Fertilized Field Soil	10.1128/mBio.00798-21
PRJNA671703	SRR12915227	Farmland	2015-08-01	44.68	-90.18	Agricultural	3.83871	High	USA	North America	Manure Microbial Communities and Resistance Profiles Reconfigure after Transition to Manure Pits and Differ from Those in Fertilized Field Soil	10.1128/mBio.00798-21
PRJNA671703	SRR12915228	Farmland	2016-09-01	44.68	-90.18	Agricultural	3.83871	High	USA	North America	Manure Microbial Communities and Resistance Profiles Reconfigure after Transition to Manure Pits and Differ from Those in Fertilized Field Soil	10.1128/mBio.00798-21
PRJNA671703	SRR12915229	Farmland	2015-08-01	44.68	-90.18	Agricultural	3.83871	High	USA	North America	Manure Microbial Communities and Resistance Profiles Reconfigure after Transition to Manure Pits and Differ from Those in Fertilized Field Soil	10.1128/mBio.00798-21
PRJNA671703	SRR12915230	Farmland	2015-08-01	44.68	-90.18	Agricultural	3.83871	High	USA	North America	Manure Microbial Communities and Resistance Profiles Reconfigure after Transition to Manure Pits and Differ from Those in Fertilized Field Soil	10.1128/mBio.00798-21
PRJNA671703	SRR12915231	Farmland	2016-09-01	44.68	-90.18	Agricultural	3.83871	High	USA	North America	Manure Microbial Communities and Resistance Profiles Reconfigure after Transition to Manure Pits and Differ from Those in Fertilized Field Soil	10.1128/mBio.00798-21
PRJNA671703	SRR12915232	Farmland	2016-09-01	44.68	-90.18	Agricultural	3.83871	High	USA	North America	Manure Microbial Communities and Resistance Profiles Reconfigure after Transition to Manure Pits and Differ from Those in Fertilized Field Soil	10.1128/mBio.00798-21
PRJNA671703	SRR12915233	Farmland	2016-09-01	44.68	-90.18	Agricultural	3.83871	High	USA	North America	Manure Microbial Communities and Resistance Profiles Reconfigure after Transition to Manure Pits and Differ from Those in Fertilized Field Soil	10.1128/mBio.00798-21
PRJNA671703	SRR12915234	Farmland	2016-09-01	44.68	-90.18	Agricultural	3.83871	High	USA	North America	Manure Microbial Communities and Resistance Profiles Reconfigure after Transition to Manure Pits and Differ from Those in Fertilized Field Soil	10.1128/mBio.00798-21
PRJNA671703	SRR12915235	Farmland	2015-08-01	44.68	-90.18	Agricultural	3.83871	High	USA	North America	Manure Microbial Communities and Resistance Profiles Reconfigure after Transition to Manure Pits and Differ from Those in Fertilized Field Soil	10.1128/mBio.00798-21
PRJNA671703	SRR12915236	Farmland	2015-08-01	44.68	-90.18	Agricultural	3.83871	High	USA	North America	Manure Microbial Communities and Resistance Profiles Reconfigure after Transition to Manure Pits and Differ from Those in Fertilized Field Soil	10.1128/mBio.00798-21
PRJNA671703	SRR12915237	Farmland	2015-08-01	44.68	-90.18	Agricultural	3.83871	High	USA	North America	Manure Microbial Communities and Resistance Profiles Reconfigure after Transition to Manure Pits and Differ from Those in Fertilized Field Soil	10.1128/mBio.00798-21
PRJNA671703	SRR12915238	Farmland	2016-09-01	44.68	-90.18	Agricultural	3.83871	High	USA	North America	Manure Microbial Communities and Resistance Profiles Reconfigure after Transition to Manure Pits and Differ from Those in Fertilized Field Soil	10.1128/mBio.00798-21
PRJNA671703	SRR12915239	Farmland	2016-09-01	44.68	-90.18	Agricultural	3.83871	High	USA	North America	Manure Microbial Communities and Resistance Profiles Reconfigure after Transition to Manure Pits and Differ from Those in Fertilized Field Soil	10.1128/mBio.00798-21
PRJNA671703	SRR12915240	Farmland	2016-09-01	44.68	-90.18	Agricultural	3.83871	High	USA	North America	Manure Microbial Communities and Resistance Profiles Reconfigure after Transition to Manure Pits and Differ from Those in Fertilized Field Soil	10.1128/mBio.00798-21
PRJNA671703	SRR12915241	Farmland	2016-09-01	44.68	-90.18	Agricultural	3.83871	High	USA	North America	Manure Microbial Communities and Resistance Profiles Reconfigure after Transition to Manure Pits and Differ from Those in Fertilized Field Soil	10.1128/mBio.00798-21
PRJNA671703	SRR12915242	Farmland	2015-08-01	44.68	-90.18	Agricultural	3.83871	High	USA	North America	Manure Microbial Communities and Resistance Profiles Reconfigure after Transition to Manure Pits and Differ from Those in Fertilized Field Soil	10.1128/mBio.00798-21
PRJNA671703	SRR12915243	Farmland	2015-08-01	44.68	-90.18	Agricultural	3.83871	High	USA	North America	Manure Microbial Communities and Resistance Profiles Reconfigure after Transition to Manure Pits and Differ from Those in Fertilized Field Soil	10.1128/mBio.00798-21
PRJNA671703	SRR12915244	Farmland	2016-09-01	44.68	-90.18	Agricultural	3.83871	High	USA	North America	Manure Microbial Communities and Resistance Profiles Reconfigure after Transition to Manure Pits and Differ from Those in Fertilized Field Soil	10.1128/mBio.00798-21
PRJNA671703	SRR12915245	Farmland	2016-09-01	44.68	-90.18	Agricultural	3.83871	High	USA	North America	Manure Microbial Communities and Resistance Profiles Reconfigure after Transition to Manure Pits and Differ from Those in Fertilized Field Soil	10.1128/mBio.00798-21
PRJNA671703	SRR12915246	Farmland	2016-09-01	44.68	-90.18	Agricultural	3.83871	High	USA	North America	Manure Microbial Communities and Resistance Profiles Reconfigure after Transition to Manure Pits and Differ from Those in Fertilized Field Soil	10.1128/mBio.00798-21
PRJNA671703	SRR12915247	Farmland	2015-08-01	44.68	-90.18	Agricultural	3.83871	High	USA	North America	Manure Microbial Communities and Resistance Profiles Reconfigure after Transition to Manure Pits and Differ from Those in Fertilized Field Soil	10.1128/mBio.00798-21
PRJNA671703	SRR12915248	Farmland	2016-09-01	44.68	-90.18	Agricultural	3.83871	High	USA	North America	Manure Microbial Communities and Resistance Profiles Reconfigure after Transition to Manure Pits and Differ from Those in Fertilized Field Soil	10.1128/mBio.00798-21
PRJNA671703	SRR12915249	Farmland	2015-08-01	44.68	-90.18	Agricultural	3.83871	High	USA	North America	Manure Microbial Communities and Resistance Profiles Reconfigure after Transition to Manure Pits and Differ from Those in Fertilized Field Soil	10.1128/mBio.00798-21
PRJNA671703	SRR12915250	Farmland	2015-08-01	44.68	-90.18	Agricultural	3.83871	High	USA	North America	Manure Microbial Communities and Resistance Profiles Reconfigure after Transition to Manure Pits and Differ from Those in Fertilized Field Soil	10.1128/mBio.00798-21
PRJNA671703	SRR12915251	Farmland	2016-09-01	44.68	-90.18	Agricultural	3.83871	High	USA	North America	Manure Microbial Communities and Resistance Profiles Reconfigure after Transition to Manure Pits and Differ from Those in Fertilized Field Soil	10.1128/mBio.00798-21
PRJNA671703	SRR12915252	Farmland	2015-08-01	44.68	-90.18	Agricultural	3.83871	High	USA	North America	Manure Microbial Communities and Resistance Profiles Reconfigure after Transition to Manure Pits and Differ from Those in Fertilized Field Soil	10.1128/mBio.00798-21
PRJNA671703	SRR12915253	Farmland	2015-08-01	44.68	-90.18	Agricultural	3.83871	High	USA	North America	Manure Microbial Communities and Resistance Profiles Reconfigure after Transition to Manure Pits and Differ from Those in Fertilized Field Soil	10.1128/mBio.00798-21
PRJNA671703	SRR12915254	Farmland	2015-08-01	44.68	-90.18	Agricultural	3.83871	High	USA	North America	Manure Microbial Communities and Resistance Profiles Reconfigure after Transition to Manure Pits and Differ from Those in Fertilized Field Soil	10.1128/mBio.00798-21
PRJNA671703	SRR12915255	Farmland	2015-08-01	44.68	-90.18	Agricultural	3.83871	High	USA	North America	Manure Microbial Communities and Resistance Profiles Reconfigure after Transition to Manure Pits and Differ from Those in Fertilized Field Soil	10.1128/mBio.00798-21
PRJNA671703	SRR12915256	Farmland	2015-08-01	44.68	-90.18	Agricultural	3.83871	High	USA	North America	Manure Microbial Communities and Resistance Profiles Reconfigure after Transition to Manure Pits and Differ from Those in Fertilized Field Soil	10.1128/mBio.00798-21
PRJNA671703	SRR12915257	Farmland	2015-08-01	44.68	-90.18	Agricultural	3.83871	High	USA	North America	Manure Microbial Communities and Resistance Profiles Reconfigure after Transition to Manure Pits and Differ from Those in Fertilized Field Soil	10.1128/mBio.00798-21
PRJNA671703	SRR12915258	Farmland	2015-08-01	44.68	-90.18	Agricultural	3.83871	High	USA	North America	Manure Microbial Communities and Resistance Profiles Reconfigure after Transition to Manure Pits and Differ from Those in Fertilized Field Soil	10.1128/mBio.00798-21
PRJNA671703	SRR12915259	Farmland	2015-08-01	44.68	-90.18	Agricultural	3.83871	High	USA	North America	Manure Microbial Communities and Resistance Profiles Reconfigure after Transition to Manure Pits and Differ from Those in Fertilized Field Soil	10.1128/mBio.00798-21
PRJNA671703	SRR12915260	Farmland	2015-08-01	44.68	-90.18	Agricultural	3.83871	High	USA	North America	Manure Microbial Communities and Resistance Profiles Reconfigure after Transition to Manure Pits and Differ from Those in Fertilized Field Soil	10.1128/mBio.00798-21
PRJNA671703	SRR12915261	Farmland	2015-08-01	44.68	-90.18	Agricultural	3.83871	High	USA	North America	Manure Microbial Communities and Resistance Profiles Reconfigure after Transition to Manure Pits and Differ from Those in Fertilized Field Soil	10.1128/mBio.00798-21
PRJNA671703	SRR12915262	Farmland	2015-08-01	44.68	-90.18	Agricultural	3.83871	High	USA	North America	Manure Microbial Communities and Resistance Profiles Reconfigure after Transition to Manure Pits and Differ from Those in Fertilized Field Soil	10.1128/mBio.00798-21
PRJNA671703	SRR12915263	Farmland	2015-08-01	44.68	-90.18	Agricultural	3.83871	High	USA	North America	Manure Microbial Communities and Resistance Profiles Reconfigure after Transition to Manure Pits and Differ from Those in Fertilized Field Soil	10.1128/mBio.00798-21
PRJNA671703	SRR12915264	Farmland	2015-08-01	44.68	-90.18	Agricultural	3.83871	High	USA	North America	Manure Microbial Communities and Resistance Profiles Reconfigure after Transition to Manure Pits and Differ from Those in Fertilized Field Soil	10.1128/mBio.00798-21
PRJNA671703	SRR12915265	Farmland	2015-08-01	44.68	-90.18	Agricultural	3.83871	High	USA	North America	Manure Microbial Communities and Resistance Profiles Reconfigure after Transition to Manure Pits and Differ from Those in Fertilized Field Soil	10.1128/mBio.00798-21
PRJNA671703	SRR12915266	Farmland	2015-08-01	44.68	-90.18	Agricultural	3.83871	High	USA	North America	Manure Microbial Communities and Resistance Profiles Reconfigure after Transition to Manure Pits and Differ from Those in Fertilized Field Soil	10.1128/mBio.00798-21
PRJNA671703	SRR12915267	Farmland	2015-08-01	44.68	-90.18	Agricultural	3.83871	High	USA	North America	Manure Microbial Communities and Resistance Profiles Reconfigure after Transition to Manure Pits and Differ from Those in Fertilized Field Soil	10.1128/mBio.00798-21
PRJNA671703	SRR12915268	Farmland	2015-08-01	44.68	-90.18	Agricultural	3.83871	High	USA	North America	Manure Microbial Communities and Resistance Profiles Reconfigure after Transition to Manure Pits and Differ from Those in Fertilized Field Soil	10.1128/mBio.00798-21
PRJNA671703	SRR12915269	Farmland	2015-08-01	44.68	-90.18	Agricultural	3.83871	High	USA	North America	Manure Microbial Communities and Resistance Profiles Reconfigure after Transition to Manure Pits and Differ from Those in Fertilized Field Soil	10.1128/mBio.00798-21
PRJNA671703	SRR12915270	Farmland	2015-08-01	44.68	-90.18	Agricultural	3.83871	High	USA	North America	Manure Microbial Communities and Resistance Profiles Reconfigure after Transition to Manure Pits and Differ from Those in Fertilized Field Soil	10.1128/mBio.00798-21
PRJNA671703	SRR12915271	Farmland	2015-08-01	44.68	-90.18	Agricultural	3.83871	High	USA	North America	Manure Microbial Communities and Resistance Profiles Reconfigure after Transition to Manure Pits and Differ from Those in Fertilized Field Soil	10.1128/mBio.00798-21
PRJNA671703	SRR12915272	Farmland	2015-08-01	44.68	-90.18	Agricultural	3.83871	High	USA	North America	Manure Microbial Communities and Resistance Profiles Reconfigure after Transition to Manure Pits and Differ from Those in Fertilized Field Soil	10.1128/mBio.00798-21
PRJNA671703	SRR12915273	Farmland	2015-08-01	44.68	-90.18	Agricultural	3.83871	High	USA	North America	Manure Microbial Communities and Resistance Profiles Reconfigure after Transition to Manure Pits and Differ from Those in Fertilized Field Soil	10.1128/mBio.00798-21
PRJNA671703	SRR12915274	Farmland	2015-08-01	44.68	-90.18	Agricultural	3.83871	High	USA	North America	Manure Microbial Communities and Resistance Profiles Reconfigure after Transition to Manure Pits and Differ from Those in Fertilized Field Soil	10.1128/mBio.00798-21
PRJNA671703	SRR12915275	Farmland	2015-08-01	44.68	-90.18	Agricultural	3.83871	High	USA	North America	Manure Microbial Communities and Resistance Profiles Reconfigure after Transition to Manure Pits and Differ from Those in Fertilized Field Soil	10.1128/mBio.00798-21
PRJNA671703	SRR12915276	Farmland	2016-09-01	44.68	-90.18	Agricultural	3.83871	High	USA	North America	Manure Microbial Communities and Resistance Profiles Reconfigure after Transition to Manure Pits and Differ from Those in Fertilized Field Soil	10.1128/mBio.00798-21
PRJNA671703	SRR12915277	Farmland	2016-09-01	44.68	-90.18	Agricultural	3.83871	High	USA	North America	Manure Microbial Communities and Resistance Profiles Reconfigure after Transition to Manure Pits and Differ from Those in Fertilized Field Soil	10.1128/mBio.00798-21
PRJNA671703	SRR12915278	Farmland	2016-09-01	44.68	-90.18	Agricultural	3.83871	High	USA	North America	Manure Microbial Communities and Resistance Profiles Reconfigure after Transition to Manure Pits and Differ from Those in Fertilized Field Soil	10.1128/mBio.00798-21
PRJNA671703	SRR12915279	Farmland	2015-08-01	44.68	-90.18	Agricultural	3.83871	High	USA	North America	Manure Microbial Communities and Resistance Profiles Reconfigure after Transition to Manure Pits and Differ from Those in Fertilized Field Soil	10.1128/mBio.00798-21
PRJNA671703	SRR12915280	Farmland	2015-08-01	44.68	-90.18	Agricultural	3.83871	High	USA	North America	Manure Microbial Communities and Resistance Profiles Reconfigure after Transition to Manure Pits and Differ from Those in Fertilized Field Soil	10.1128/mBio.00798-21
PRJNA671703	SRR12915281	Farmland	2016-09-01	44.68	-90.18	Agricultural	3.83871	High	USA	North America	Manure Microbial Communities and Resistance Profiles Reconfigure after Transition to Manure Pits and Differ from Those in Fertilized Field Soil	10.1128/mBio.00798-21
PRJNA671703	SRR12915282	Farmland	2015-08-01	44.68	-90.18	Agricultural	3.83871	High	USA	North America	Manure Microbial Communities and Resistance Profiles Reconfigure after Transition to Manure Pits and Differ from Those in Fertilized Field Soil	10.1128/mBio.00798-21
PRJNA671703	SRR12915283	Farmland	2015-08-01	44.68	-90.18	Agricultural	3.83871	High	USA	North America	Manure Microbial Communities and Resistance Profiles Reconfigure after Transition to Manure Pits and Differ from Those in Fertilized Field Soil	10.1128/mBio.00798-21
PRJNA671703	SRR12915284	Farmland	2016-09-01	44.68	-90.18	Agricultural	3.83871	High	USA	North America	Manure Microbial Communities and Resistance Profiles Reconfigure after Transition to Manure Pits and Differ from Those in Fertilized Field Soil	10.1128/mBio.00798-21
PRJNA671703	SRR12915285	Farmland	2016-09-01	44.68	-90.18	Agricultural	3.83871	High	USA	North America	Manure Microbial Communities and Resistance Profiles Reconfigure after Transition to Manure Pits and Differ from Those in Fertilized Field Soil	10.1128/mBio.00798-21
PRJNA671703	SRR12915286	Farmland	2015-08-01	44.68	-90.18	Agricultural	3.83871	High	USA	North America	Manure Microbial Communities and Resistance Profiles Reconfigure after Transition to Manure Pits and Differ from Those in Fertilized Field Soil	10.1128/mBio.00798-21
PRJNA671703	SRR12915287	Farmland	2016-09-01	44.68	-90.18	Agricultural	3.83871	High	USA	North America	Manure Microbial Communities and Resistance Profiles Reconfigure after Transition to Manure Pits and Differ from Those in Fertilized Field Soil	10.1128/mBio.00798-21
PRJNA671703	SRR12915288	Farmland	2016-09-01	44.68	-90.18	Agricultural	3.83871	High	USA	North America	Manure Microbial Communities and Resistance Profiles Reconfigure after Transition to Manure Pits and Differ from Those in Fertilized Field Soil	10.1128/mBio.00798-21
PRJNA671703	SRR12915289	Farmland	2016-09-01	44.68	-90.18	Agricultural	3.83871	High	USA	North America	Manure Microbial Communities and Resistance Profiles Reconfigure after Transition to Manure Pits and Differ from Those in Fertilized Field Soil	10.1128/mBio.00798-21
PRJNA671703	SRR12915290	Farmland	2016-09-01	44.68	-90.18	Agricultural	3.83871	High	USA	North America	Manure Microbial Communities and Resistance Profiles Reconfigure after Transition to Manure Pits and Differ from Those in Fertilized Field Soil	10.1128/mBio.00798-21
PRJNA671703	SRR12915291	Farmland	2015-08-01	44.68	-90.18	Agricultural	3.83871	High	USA	North America	Manure Microbial Communities and Resistance Profiles Reconfigure after Transition to Manure Pits and Differ from Those in Fertilized Field Soil	10.1128/mBio.00798-21
PRJNA671703	SRR12915292	Farmland	2015-08-01	44.68	-90.18	Agricultural	3.83871	High	USA	North America	Manure Microbial Communities and Resistance Profiles Reconfigure after Transition to Manure Pits and Differ from Those in Fertilized Field Soil	10.1128/mBio.00798-21
PRJNA671703	SRR12915293	Farmland	2016-09-01	44.68	-90.18	Agricultural	3.83871	High	USA	North America	Manure Microbial Communities and Resistance Profiles Reconfigure after Transition to Manure Pits and Differ from Those in Fertilized Field Soil	10.1128/mBio.00798-21
PRJNA671703	SRR12915294	Farmland	2015-08-01	44.68	-90.18	Agricultural	3.83871	High	USA	North America	Manure Microbial Communities and Resistance Profiles Reconfigure after Transition to Manure Pits and Differ from Those in Fertilized Field Soil	10.1128/mBio.00798-21
PRJNA671703	SRR12915295	Farmland	2016-09-01	44.68	-90.18	Agricultural	3.83871	High	USA	North America	Manure Microbial Communities and Resistance Profiles Reconfigure after Transition to Manure Pits and Differ from Those in Fertilized Field Soil	10.1128/mBio.00798-21
PRJNA671703	SRR12915296	Farmland	2016-09-01	44.68	-90.18	Agricultural	3.83871	High	USA	North America	Manure Microbial Communities and Resistance Profiles Reconfigure after Transition to Manure Pits and Differ from Those in Fertilized Field Soil	10.1128/mBio.00798-21
PRJNA671703	SRR12915297	Farmland	2016-09-01	44.68	-90.18	Agricultural	3.83871	High	USA	North America	Manure Microbial Communities and Resistance Profiles Reconfigure after Transition to Manure Pits and Differ from Those in Fertilized Field Soil	10.1128/mBio.00798-21
PRJNA671703	SRR12915298	Farmland	2015-08-01	44.68	-90.18	Agricultural	3.83871	High	USA	North America	Manure Microbial Communities and Resistance Profiles Reconfigure after Transition to Manure Pits and Differ from Those in Fertilized Field Soil	10.1128/mBio.00798-21
PRJNA671703	SRR12915299	Farmland	2015-08-01	44.68	-90.18	Agricultural	3.83871	High	USA	North America	Manure Microbial Communities and Resistance Profiles Reconfigure after Transition to Manure Pits and Differ from Those in Fertilized Field Soil	10.1128/mBio.00798-21
PRJNA671703	SRR12915300	Farmland	2015-08-01	44.68	-90.18	Agricultural	3.83871	High	USA	North America	Manure Microbial Communities and Resistance Profiles Reconfigure after Transition to Manure Pits and Differ from Those in Fertilized Field Soil	10.1128/mBio.00798-21
PRJNA671703	SRR12915301	Farmland	2016-09-01	44.68	-90.18	Agricultural	3.83871	High	USA	North America	Manure Microbial Communities and Resistance Profiles Reconfigure after Transition to Manure Pits and Differ from Those in Fertilized Field Soil	10.1128/ mBio.00798-21.
PRJNA671703	SRR12915302	Farmland	2016-09-01	44.68	-90.18	Agricultural	3.83871	High	USA	North America	Manure Microbial Communities and Resistance Profiles Reconfigure after Transition to Manure Pits and Differ from Those in Fertilized Field Soil	10.1128/ mBio.00798-21.
PRJNA671703	SRR12915303	Farmland	2015-08-01	44.68	-90.18	Agricultural	3.83871	High	USA	North America	Manure Microbial Communities and Resistance Profiles Reconfigure after Transition to Manure Pits and Differ from Those in Fertilized Field Soil	10.1128/ mBio.00798-21.
PRJNA671703	SRR12915304	Farmland	2016-09-01	44.68	-90.18	Agricultural	3.83871	High	USA	North America	Manure Microbial Communities and Resistance Profiles Reconfigure after Transition to Manure Pits and Differ from Those in Fertilized Field Soil	10.1128/ mBio.00798-21.
PRJNA671703	SRR12915305	Farmland	2016-09-01	44.68	-90.18	Agricultural	3.83871	High	USA	North America	Manure Microbial Communities and Resistance Profiles Reconfigure after Transition to Manure Pits and Differ from Those in Fertilized Field Soil	10.1128/ mBio.00798-21.
PRJNA671703	SRR12915306	Farmland	2015-08-01	44.68	-90.18	Agricultural	3.83871	High	USA	North America	Manure Microbial Communities and Resistance Profiles Reconfigure after Transition to Manure Pits and Differ from Those in Fertilized Field Soil	10.1128/ mBio.00798-21.
PRJNA671703	SRR12915307	Farmland	2015-08-01	44.68	-90.18	Agricultural	3.83871	High	USA	North America	Manure Microbial Communities and Resistance Profiles Reconfigure after Transition to Manure Pits and Differ from Those in Fertilized Field Soil	10.1128/ mBio.00798-21.
PRJNA671703	SRR12915308	Farmland	2016-09-01	44.68	-90.18	Agricultural	3.83871	High	USA	North America	Manure Microbial Communities and Resistance Profiles Reconfigure after Transition to Manure Pits and Differ from Those in Fertilized Field Soil	10.1128/ mBio.00798-21.
PRJNA671703	SRR12915309	Farmland	2016-09-01	44.68	-90.18	Agricultural	3.83871	High	USA	North America	Manure Microbial Communities and Resistance Profiles Reconfigure after Transition to Manure Pits and Differ from Those in Fertilized Field Soil	10.1128/ mBio.00798-21.
PRJNA671703	SRR12915310	Farmland	2016-04-01	44.68	-90.18	Agricultural	3.83871	High	USA	North America	Manure Microbial Communities and Resistance Profiles Reconfigure after Transition to Manure Pits and Differ from Those in Fertilized Field Soil	10.1128/ mBio.00798-21.
PRJNA671703	SRR12915311	Farmland	2015-08-01	44.68	-90.18	Agricultural	3.83871	High	USA	North America	Manure Microbial Communities and Resistance Profiles Reconfigure after Transition to Manure Pits and Differ from Those in Fertilized Field Soil	10.1128/ mBio.00798-21.
PRJNA671703	SRR12915312	Farmland	2015-08-01	44.68	-90.18	Agricultural	3.83871	High	USA	North America	Manure Microbial Communities and Resistance Profiles Reconfigure after Transition to Manure Pits and Differ from Those in Fertilized Field Soil	10.1128/ mBio.00798-21.
PRJNA671703	SRR12915313	Farmland	2016-04-01	44.68	-90.18	Agricultural	3.83871	High	USA	North America	Manure Microbial Communities and Resistance Profiles Reconfigure after Transition to Manure Pits and Differ from Those in Fertilized Field Soil	10.1128/ mBio.00798-21.
PRJNA671703	SRR12915314	Farmland	2015-08-01	44.68	-90.18	Agricultural	3.83871	High	USA	North America	Manure Microbial Communities and Resistance Profiles Reconfigure after Transition to Manure Pits and Differ from Those in Fertilized Field Soil	10.1128/ mBio.00798-21.
PRJNA671703	SRR12915315	Farmland	2016-04-01	44.68	-90.18	Agricultural	3.83871	High	USA	North America	Manure Microbial Communities and Resistance Profiles Reconfigure after Transition to Manure Pits and Differ from Those in Fertilized Field Soil	10.1128/ mBio.00798-21.
PRJNA671703	SRR12915316	Farmland	2016-04-01	44.68	-90.18	Agricultural	3.83871	High	USA	North America	Manure Microbial Communities and Resistance Profiles Reconfigure after Transition to Manure Pits and Differ from Those in Fertilized Field Soil	10.1128/ mBio.00798-21.
PRJNA671703	SRR12915317	Farmland	2016-04-01	44.68	-90.18	Agricultural	3.83871	High	USA	North America	Manure Microbial Communities and Resistance Profiles Reconfigure after Transition to Manure Pits and Differ from Those in Fertilized Field Soil	10.1128/ mBio.00798-21.
PRJNA671703	SRR12915318	Farmland	2015-08-01	44.68	-90.18	Agricultural	3.83871	High	USA	North America	Manure Microbial Communities and Resistance Profiles Reconfigure after Transition to Manure Pits and Differ from Those in Fertilized Field Soil	10.1128/ mBio.00798-21.
PRJNA671703	SRR12915319	Farmland	2015-08-01	44.68	-90.18	Agricultural	3.83871	High	USA	North America	Manure Microbial Communities and Resistance Profiles Reconfigure after Transition to Manure Pits and Differ from Those in Fertilized Field Soil	10.1128/ mBio.00798-21.
PRJNA671703	SRR12915320	Farmland	2016-04-01	44.68	-90.18	Agricultural	3.83871	High	USA	North America	Manure Microbial Communities and Resistance Profiles Reconfigure after Transition to Manure Pits and Differ from Those in Fertilized Field Soil	10.1128/ mBio.00798-21.
PRJNA671703	SRR12915321	Farmland	2016-04-01	44.68	-90.18	Agricultural	3.83871	High	USA	North America	Manure Microbial Communities and Resistance Profiles Reconfigure after Transition to Manure Pits and Differ from Those in Fertilized Field Soil	10.1128/ mBio.00798-21.
PRJNA671703	SRR12915322	Farmland	2016-04-01	44.68	-90.18	Agricultural	3.83871	High	USA	North America	Manure Microbial Communities and Resistance Profiles Reconfigure after Transition to Manure Pits and Differ from Those in Fertilized Field Soil	10.1128/ mBio.00798-21.
PRJNA671703	SRR12915323	Farmland	2016-04-01	44.68	-90.18	Agricultural	3.83871	High	USA	North America	Manure Microbial Communities and Resistance Profiles Reconfigure after Transition to Manure Pits and Differ from Those in Fertilized Field Soil	10.1128/ mBio.00798-21.
PRJNA671703	SRR12915324	Farmland	2016-04-01	44.68	-90.18	Agricultural	3.83871	High	USA	North America	Manure Microbial Communities and Resistance Profiles Reconfigure after Transition to Manure Pits and Differ from Those in Fertilized Field Soil	10.1128/ mBio.00798-21.
PRJNA671703	SRR12915325	Farmland	2015-08-01	44.68	-90.18	Agricultural	3.83871	High	USA	North America	Manure Microbial Communities and Resistance Profiles Reconfigure after Transition to Manure Pits and Differ from Those in Fertilized Field Soil	10.1128/ mBio.00798-21.
PRJNA671703	SRR12915326	Farmland	2015-08-01	44.68	-90.18	Agricultural	3.83871	High	USA	North America	Manure Microbial Communities and Resistance Profiles Reconfigure after Transition to Manure Pits and Differ from Those in Fertilized Field Soil	10.1128/ mBio.00798-21.
PRJNA671703	SRR12915327	Farmland	2016-04-01	44.68	-90.18	Agricultural	3.83871	High	USA	North America	Manure Microbial Communities and Resistance Profiles Reconfigure after Transition to Manure Pits and Differ from Those in Fertilized Field Soil	10.1128/ mBio.00798-21.
PRJNA671703	SRR12915328	Farmland	2016-04-01	44.68	-90.18	Agricultural	3.83871	High	USA	North America	Manure Microbial Communities and Resistance Profiles Reconfigure after Transition to Manure Pits and Differ from Those in Fertilized Field Soil	10.1128/ mBio.00798-21.
PRJNA671703	SRR12915329	Farmland	2016-04-01	44.68	-90.18	Agricultural	3.83871	High	USA	North America	Manure Microbial Communities and Resistance Profiles Reconfigure after Transition to Manure Pits and Differ from Those in Fertilized Field Soil	10.1128/ mBio.00798-21.
PRJNA671703	SRR12915330	Farmland	2015-08-01	44.68	-90.18	Agricultural	3.83871	High	USA	North America	Manure Microbial Communities and Resistance Profiles Reconfigure after Transition to Manure Pits and Differ from Those in Fertilized Field Soil	10.1128/ mBio.00798-21.
PRJNA671703	SRR12915331	Farmland	2015-08-01	44.68	-90.18	Agricultural	3.83871	High	USA	North America	Manure Microbial Communities and Resistance Profiles Reconfigure after Transition to Manure Pits and Differ from Those in Fertilized Field Soil	10.1128/ mBio.00798-21.
PRJNA671703	SRR12915332	Farmland	2016-04-01	44.68	-90.18	Agricultural	3.83871	High	USA	North America	Manure Microbial Communities and Resistance Profiles Reconfigure after Transition to Manure Pits and Differ from Those in Fertilized Field Soil	10.1128/ mBio.00798-21.
PRJNA671703	SRR12915333	Farmland	2016-04-01	44.68	-90.18	Agricultural	3.83871	High	USA	North America	Manure Microbial Communities and Resistance Profiles Reconfigure after Transition to Manure Pits and Differ from Those in Fertilized Field Soil	10.1128/ mBio.00798-21.
PRJNA671703	SRR12915334	Farmland	2015-08-01	44.68	-90.18	Agricultural	3.83871	High	USA	North America	Manure Microbial Communities and Resistance Profiles Reconfigure after Transition to Manure Pits and Differ from Those in Fertilized Field Soil	10.1128/ mBio.00798-21.
PRJNA671703	SRR12915335	Farmland	2016-04-01	44.68	-90.18	Agricultural	3.83871	High	USA	North America	Manure Microbial Communities and Resistance Profiles Reconfigure after Transition to Manure Pits and Differ from Those in Fertilized Field Soil	10.1128/ mBio.00798-21.
PRJNA671703	SRR12915336	Farmland	2016-04-01	44.68	-90.18	Agricultural	3.83871	High	USA	North America	Manure Microbial Communities and Resistance Profiles Reconfigure after Transition to Manure Pits and Differ from Those in Fertilized Field Soil	10.1128/ mBio.00798-21.
PRJNA671703	SRR12915337	Farmland	2015-08-01	44.68	-90.18	Agricultural	3.83871	High	USA	North America	Manure Microbial Communities and Resistance Profiles Reconfigure after Transition to Manure Pits and Differ from Those in Fertilized Field Soil	10.1128/ mBio.00798-21.
PRJNA671703	SRR12915338	Farmland	2015-08-01	44.68	-90.18	Agricultural	3.83871	High	USA	North America	Manure Microbial Communities and Resistance Profiles Reconfigure after Transition to Manure Pits and Differ from Those in Fertilized Field Soil	10.1128/ mBio.00798-21.
PRJNA671703	SRR12915339	Farmland	2016-04-01	44.68	-90.18	Agricultural	3.83871	High	USA	North America	Manure Microbial Communities and Resistance Profiles Reconfigure after Transition to Manure Pits and Differ from Those in Fertilized Field Soil	10.1128/ mBio.00798-21.
PRJNA671703	SRR12915340	Farmland	2016-04-01	44.68	-90.18	Agricultural	3.83871	High	USA	North America	Manure Microbial Communities and Resistance Profiles Reconfigure after Transition to Manure Pits and Differ from Those in Fertilized Field Soil	10.1128/ mBio.00798-21.
PRJNA671703	SRR12915341	Farmland	2016-04-01	44.68	-90.18	Agricultural	3.83871	High	USA	North America	Manure Microbial Communities and Resistance Profiles Reconfigure after Transition to Manure Pits and Differ from Those in Fertilized Field Soil	10.1128/ mBio.00798-21.
PRJNA671703	SRR12915342	Farmland	2016-04-01	44.68	-90.18	Agricultural	3.83871	High	USA	North America	Manure Microbial Communities and Resistance Profiles Reconfigure after Transition to Manure Pits and Differ from Those in Fertilized Field Soil	10.1128/ mBio.00798-21.
PRJNA671703	SRR12915343	Farmland	2015-08-01	44.68	-90.18	Agricultural	3.83871	High	USA	North America	Manure Microbial Communities and Resistance Profiles Reconfigure after Transition to Manure Pits and Differ from Those in Fertilized Field Soil	10.1128/ mBio.00798-21.
PRJNA671703	SRR12915344	Farmland	2015-08-01	44.68	-90.18	Agricultural	3.83871	High	USA	North America	Manure Microbial Communities and Resistance Profiles Reconfigure after Transition to Manure Pits and Differ from Those in Fertilized Field Soil	10.1128/ mBio.00798-21.
PRJNA671703	SRR12915345	Farmland	2015-08-01	44.68	-90.18	Agricultural	3.83871	High	USA	North America	Manure Microbial Communities and Resistance Profiles Reconfigure after Transition to Manure Pits and Differ from Those in Fertilized Field Soil	10.1128/ mBio.00798-21.
PRJNA671703	SRR12915346	Farmland	2015-08-01	44.68	-90.18	Agricultural	3.83871	High	USA	North America	Manure Microbial Communities and Resistance Profiles Reconfigure after Transition to Manure Pits and Differ from Those in Fertilized Field Soil	10.1128/ mBio.00798-21.
PRJNA671703	SRR12915347	Farmland	2015-08-01	44.68	-90.18	Agricultural	3.83871	High	USA	North America	Manure Microbial Communities and Resistance Profiles Reconfigure after Transition to Manure Pits and Differ from Those in Fertilized Field Soil	10.1128/ mBio.00798-21.
PRJNA673792	SRR12964292	Farmland	2020-04-01	-25.59	26.31	Agricultural	2.75208	Medium	South Africa	Africa	Metagenomic profiling of rhizosphere microbial community structure and diversity associated with maize plant as affected by cropping systems	10.1007/s10123-021-00169-x
PRJNA673792	SRR12964293	Farmland	2020-04-01	-25.59	26.31	Agricultural	2.75208	Medium	South Africa	Africa	Metagenomic profiling of rhizosphere microbial community structure and diversity associated with maize plant as affected by cropping systems	10.1007/s10123-021-00169-x
PRJNA673792	SRR12964294	Farmland	2020-04-01	-25.59	26.31	Agricultural	2.75208	Medium	South Africa	Africa	Metagenomic profiling of rhizosphere microbial community structure and diversity associated with maize plant as affected by cropping systems	10.1007/s10123-021-00169-x
PRJNA673792	SRR12964295	Farmland	2020-04-01	-25.59	26.31	Agricultural	2.75208	Medium	South Africa	Africa	Metagenomic profiling of rhizosphere microbial community structure and diversity associated with maize plant as affected by cropping systems	10.1007/s10123-021-00169-x
PRJNA674485	SRR12977023	Farmland	2020-04-01	-26.19	26.53	Agricultural	2.06928	Medium	South Africa	Africa	Metagenomic profiling of rhizosphere microbial community structure and diversity associated with maize plant as affected by cropping systems	10.1007/s10123-021-00169-x
PRJNA674485	SRR12977024	Farmland	2020-04-01	-26.19	26.53	Agricultural	2.06928	Medium	South Africa	Africa	Metagenomic profiling of rhizosphere microbial community structure and diversity associated with maize plant as affected by cropping systems	10.1007/s10123-021-00169-x
PRJNA674485	SRR12977025	Farmland	2020-04-01	-26.19	26.53	Agricultural	2.06928	Medium	South Africa	Africa	Metagenomic profiling of rhizosphere microbial community structure and diversity associated with maize plant as affected by cropping systems	10.1007/s10123-021-00169-x
PRJNA674485	SRR12977026	Farmland	2020-04-01	-26.19	26.53	Agricultural	2.06928	Medium	South Africa	Africa	Impact of cropping systems on the functional diversity of rhizosphere microbial communities associated with maize plant: a shotgun approach	10.1007/s00203-021-02354-y
PRJNA679917	SRR13100614	Farmland	2016-09-20	-27.28	113.81	Agricultural	0	Low	China	Asia	Plant developmental stage drives the differentiation in ecological role of the maize microbiome	10.1186/s40168-021-01118-6
PRJNA679917	SRR13100615	Farmland	2016-09-20	-27.28	113.81	Agricultural	0	Low	China	Asia	Plant developmental stage drives the differentiation in ecological role of the maize microbiome	10.1186/s40168-021-01118-6
PRJNA679917	SRR13100616	Farmland	2016-09-20	-27.28	113.81	Agricultural	0	Low	China	Asia	Plant developmental stage drives the differentiation in ecological role of the maize microbiome	10.1186/s40168-021-01118-6
PRJNA679917	SRR13100617	Farmland	2016-09-20	34.13	114.88	Agricultural	3.74623	High	China	Asia	Plant developmental stage drives the diferentiation in ecological role of the maize microbiome	10.1186/s40168-021-01118-6
PRJNA679917	SRR13100618	Farmland	2016-09-20	-27.28	113.81	Agricultural	0	Low	China	Asia	Plant developmental stage drives the differentiation in ecological role of the maize microbiome	10.1186/s40168-021-01118-6
PRJNA679917	SRR13100619	Farmland	2016-09-20	-27.28	113.81	Agricultural	0	Low	China	Asia	Plant developmental stage drives the differentiation in ecological role of the maize microbiome	10.1186/s40168-021-01118-6
PRJNA679917	SRR13100620	Farmland	2016-09-20	-27.28	113.81	Agricultural	0	Low	China	Asia	Plant developmental stage drives the differentiation in ecological role of the maize microbiome	10.1186/s40168-021-01118-6
PRJNA679917	SRR13100621	Farmland	2016-09-20	-27.28	113.81	Agricultural	0	Low	China	Asia	Plant developmental stage drives the differentiation in ecological role of the maize microbiome	10.1186/s40168-021-01118-6
PRJNA679917	SRR13100623	Farmland	2016-09-20	-27.28	113.81	Agricultural	0	Low	China	Asia	Plant developmental stage drives the differentiation in ecological role of the maize microbiome	10.1186/s40168-021-01118-6
PRJNA679917	SRR13100628	Farmland	2016-09-20	-25.47	113.81	Agricultural	0	Low	China	Asia	Plant developmental stage drives the differentiation in ecological role of the maize microbiome	10.1186/s40168-021-01118-6
PRJNA679917	SRR13100630	Farmland	2016-09-20	-25.59	113.81	Agricultural	0	Low	China	Asia	Plant developmental stage drives the differentiation in ecological role of the maize microbiome	10.1186/s40168-021-01118-6
PRJNA679917	SRR13100631	Farmland	2016-09-20	-26.3	113.81	Agricultural	0	Low	China	Asia	Plant developmental stage drives the differentiation in ecological role of the maize microbiome	10.1186/s40168-021-01118-6
PRJNA688820	SRR13336280	Farmland	2019-04-22	-26.3	108.08	Agricultural	0	Low	China	Asia	Wheat Rhizosphere Metagenome Reveals Newfound Potential Soil Zn-Mobilizing Bacteria Contributing to Cultivars’ Variation in Grain Zn Concentration	10.3389/fmicb.2021.689855
PRJNA688820	SRR13336281	Farmland	2019-04-22	-25.78	108.08	Agricultural	0	Low	China	Asia	Wheat Rhizosphere Metagenome Reveals Newfound Potential Soil Zn-Mobilizing Bacteria Contributing to Cultivars’ Variation in Grain Zn Concentration	10.3389/fmicb.2021.689855
PRJNA688820	SRR13336282	Farmland	2019-04-22	-25.78	108.08	Agricultural	0	Low	China	Asia	Wheat Rhizosphere Metagenome Reveals Newfound Potential Soil Zn-Mobilizing Bacteria Contributing to Cultivars’ Variation in Grain Zn Concentration	10.3389/fmicb.2021.689855
PRJNA688820	SRR13336283	Farmland	2019-04-22	-25.78	108.08	Agricultural	0	Low	China	Asia	Wheat Rhizosphere Metagenome Reveals Newfound Potential Soil Zn-Mobilizing Bacteria Contributing to Cultivars’ Variation in Grain Zn Concentration	10.3389/fmicb.2021.689855
PRJNA688820	SRR13336284	Farmland	2019-04-22	34.3	108.08	Agricultural	3.87625	High	China	Asia	Wheat Rhizosphere Metagenome Reveals Newfound Potential Soil Zn-Mobilizing Bacteria Contributing to Cultivars’ Variation in Grain Zn Concentration	doi.org/10.3389/fmicb.2021.689855
PRJNA688820	SRR13336285	Farmland	2019-04-22	-25.73	108.08	Agricultural	0	Low	China	Asia	Wheat Rhizosphere Metagenome Reveals Newfound Potential Soil Zn-Mobilizing Bacteria Contributing to Cultivars’ Variation in Grain Zn Concentration	10.3389/fmicb.2021.689855
PRJNA688820	SRR13336286	Farmland	2019-04-22	-26.32	108.08	Agricultural	0	Low	China	Asia	Wheat Rhizosphere Metagenome Reveals Newfound Potential Soil Zn-Mobilizing Bacteria Contributing to Cultivars’ Variation in Grain Zn Concentration	10.3389/fmicb.2021.689855
PRJNA688820	SRR13336287	Farmland	2019-04-22	34.3	108.08	Agricultural	3.87625	High	China	Asia	Wheat Rhizosphere Metagenome Reveals Newfound Potential Soil Zn-Mobilizing Bacteria Contributing to Cultivars’ Variation in Grain Zn Concentration	10.3389/fmicb.2021.689855
PRJNA688820	SRR13336288	Farmland	2019-04-26	34.74	108.2	Agricultural	3.51071	High	China	Asia	Wheat Rhizosphere Metagenome Reveals Newfound Potential Soil Zn-Mobilizing Bacteria Contributing to Cultivars’ Variation in Grain Zn Concentration	10.3389/fmicb.2021.689855
PRJNA688820	SRR13336289	Farmland	2019-04-26	34.74	108.2	Agricultural	3.51071	High	China	Asia	Wheat Rhizosphere Metagenome Reveals Newfound Potential Soil Zn-Mobilizing Bacteria Contributing to Cultivars’ Variation in Grain Zn Concentration	10.3389/fmicb.2021.689855
PRJNA688820	SRR13336290	Farmland	2019-04-26	34.74	108.2	Agricultural	3.51071	High	China	Asia	Wheat Rhizosphere Metagenome Reveals Newfound Potential Soil Zn-Mobilizing Bacteria Contributing to Cultivars’ Variation in Grain Zn Concentration	doi.org/10.3389/fmicb.2021.689855
PRJNA688820	SRR13336291	Farmland	2019-04-26	34.74	108.2	Agricultural	3.51071	High	China	Asia	Wheat Rhizosphere Metagenome Reveals Newfound Potential Soil Zn-Mobilizing Bacteria Contributing to Cultivars’ Variation in Grain Zn Concentration	10.3389/fmicb.2021.689855
PRJNA688820	SRR13336292	Farmland	2019-04-26	34.74	108.2	Agricultural	3.51071	High	China	Asia	Wheat Rhizosphere Metagenome Reveals Newfound Potential Soil Zn-Mobilizing Bacteria Contributing to Cultivars’ Variation in Grain Zn Concentration	10.3389/fmicb.2021.689855
PRJNA688820	SRR13336293	Farmland	2019-04-26	34.74	108.2	Agricultural	3.51071	High	China	Asia	Wheat Rhizosphere Metagenome Reveals Newfound Potential Soil Zn-Mobilizing Bacteria Contributing to Cultivars’ Variation in Grain Zn Concentration	doi.org/10.3389/fmicb.2021.689855
PRJNA688820	SRR13336294	Farmland	2019-04-22	34.3	108.08	Agricultural	3.87625	High	China	Asia	Wheat Rhizosphere Metagenome Reveals Newfound Potential Soil Zn-Mobilizing Bacteria Contributing to Cultivars’ Variation in Grain Zn Concentration	10.3389/fmicb.2021.689855
PRJNA688820	SRR13336295	Farmland	2019-04-26	34.74	108.2	Agricultural	3.51071	High	China	Asia	Wheat Rhizosphere Metagenome Reveals Newfound Potential Soil Zn-Mobilizing Bacteria Contributing to Cultivars’ Variation in Grain Zn Concentration	10.3389/fmicb.2021.689855
PRJNA688820	SRR13336296	Farmland	2019-04-26	34.74	108.2	Agricultural	3.51071	High	China	Asia	Wheat Rhizosphere Metagenome Reveals Newfound Potential Soil Zn-Mobilizing Bacteria Contributing to Cultivars’ Variation in Grain Zn Concentration	10.3389/fmicb.2021.689855
PRJNA688820	SRR13336297	Farmland	2019-04-26	34.74	108.2	Agricultural	3.51071	High	China	Asia	Wheat Rhizosphere Metagenome Reveals Newfound Potential Soil Zn-Mobilizing Bacteria Contributing to Cultivars’ Variation in Grain Zn Concentration	doi.org/10.3389/fmicb.2021.689855
PRJNA688820	SRR13336298	Farmland	2019-04-26	34.74	108.2	Agricultural	3.51071	High	China	Asia	Wheat Rhizosphere Metagenome Reveals Newfound Potential Soil Zn-Mobilizing Bacteria Contributing to Cultivars’ Variation in Grain Zn Concentration	doi.org/10.3389/fmicb.2021.689855
PRJNA688820	SRR13336299	Farmland	2019-04-26	34.74	108.2	Agricultural	3.51071	High	China	Asia	Wheat Rhizosphere Metagenome Reveals Newfound Potential Soil Zn-Mobilizing Bacteria Contributing to Cultivars’ Variation in Grain Zn Concentration	doi.org/10.3389/fmicb.2021.689855
PRJNA688820	SRR13336300	Farmland	2019-04-26	34.74	108.2	Agricultural	3.51071	High	China	Asia	Wheat Rhizosphere Metagenome Reveals Newfound Potential Soil Zn-Mobilizing Bacteria Contributing to Cultivars’ Variation in Grain Zn Concentration	doi.org/10.3389/fmicb.2021.689855
PRJNA688820	SRR13336301	Farmland	2019-04-26	34.74	108.2	Agricultural	3.51071	High	China	Asia	Wheat Rhizosphere Metagenome Reveals Newfound Potential Soil Zn-Mobilizing Bacteria Contributing to Cultivars’ Variation in Grain Zn Concentration	10.3389/fmicb.2021.689855
PRJNA688820	SRR13336302	Farmland	2019-04-26	34.74	108.2	Agricultural	3.51071	High	China	Asia	Wheat Rhizosphere Metagenome Reveals Newfound Potential Soil Zn-Mobilizing Bacteria Contributing to Cultivars’ Variation in Grain Zn Concentration	doi.org/10.3389/fmicb.2021.689855
PRJNA688820	SRR13336303	Farmland	2019-04-26	34.74	108.2	Agricultural	3.51071	High	China	Asia	Wheat Rhizosphere Metagenome Reveals Newfound Potential Soil Zn-Mobilizing Bacteria Contributing to Cultivars’ Variation in Grain Zn Concentration	doi.org/10.3389/fmicb.2021.689855
PRJNA688820	SRR13336304	Farmland	2019-04-26	34.74	108.2	Agricultural	3.51071	High	China	Asia	Wheat Rhizosphere Metagenome Reveals Newfound Potential Soil Zn-Mobilizing Bacteria Contributing to Cultivars’ Variation in Grain Zn Concentration	10.3389/fmicb.2021.689855
PRJNA688820	SRR13336305	Farmland	2019-04-22	34.3	108.08	Agricultural	3.87625	High	China	Asia	Wheat Rhizosphere Metagenome Reveals Newfound Potential Soil Zn-Mobilizing Bacteria Contributing to Cultivars’ Variation in Grain Zn Concentration	10.3389/fmicb.2021.689855
PRJNA688820	SRR13336306	Farmland	2019-04-26	34.74	108.2	Agricultural	3.51071	High	China	Asia	Wheat Rhizosphere Metagenome Reveals Newfound Potential Soil Zn-Mobilizing Bacteria Contributing to Cultivars’ Variation in Grain Zn Concentration	10.3389/fmicb.2021.689855
PRJNA688820	SRR13336307	Farmland	2019-04-26	34.74	108.2	Agricultural	3.51071	High	China	Asia	Wheat Rhizosphere Metagenome Reveals Newfound Potential Soil Zn-Mobilizing Bacteria Contributing to Cultivars’ Variation in Grain Zn Concentration	doi.org/10.3389/fmicb.2021.689855
PRJNA688820	SRR13336308	Farmland	2019-04-26	34.74	108.2	Agricultural	3.51071	High	China	Asia	Wheat Rhizosphere Metagenome Reveals Newfound Potential Soil Zn-Mobilizing Bacteria Contributing to Cultivars’ Variation in Grain Zn Concentration	10.3389/fmicb.2021.689855
PRJNA688820	SRR13336309	Farmland	2019-04-26	34.74	108.2	Agricultural	3.51071	High	China	Asia	Wheat Rhizosphere Metagenome Reveals Newfound Potential Soil Zn-Mobilizing Bacteria Contributing to Cultivars’ Variation in Grain Zn Concentration	doi.org/10.3389/fmicb.2021.689855
PRJNA688820	SRR13336310	Farmland	2019-04-26	34.74	108.2	Agricultural	3.51071	High	China	Asia	Wheat Rhizosphere Metagenome Reveals Newfound Potential Soil Zn-Mobilizing Bacteria Contributing to Cultivars’ Variation in Grain Zn Concentration	10.3389/fmicb.2021.689855
PRJNA688820	SRR13336311	Farmland	2019-04-26	34.74	108.2	Agricultural	3.51071	High	China	Asia	Wheat Rhizosphere Metagenome Reveals Newfound Potential Soil Zn-Mobilizing Bacteria Contributing to Cultivars’ Variation in Grain Zn Concentration	10.3389/fmicb.2021.689855
PRJNA688820	SRR13336312	Farmland	2019-04-26	34.74	108.2	Agricultural	3.51071	High	China	Asia	Wheat Rhizosphere Metagenome Reveals Newfound Potential Soil Zn-Mobilizing Bacteria Contributing to Cultivars’ Variation in Grain Zn Concentration	10.3389/fmicb.2021.689855
PRJNA688820	SRR13336313	Farmland	2019-04-26	34.74	108.2	Agricultural	3.51071	High	China	Asia	Wheat Rhizosphere Metagenome Reveals Newfound Potential Soil Zn-Mobilizing Bacteria Contributing to Cultivars’ Variation in Grain Zn Concentration	doi.org/10.3389/fmicb.2021.689855
PRJNA688820	SRR13336314	Farmland	2019-04-26	34.74	108.2	Agricultural	3.51071	High	China	Asia	Wheat Rhizosphere Metagenome Reveals Newfound Potential Soil Zn-Mobilizing Bacteria Contributing to Cultivars’ Variation in Grain Zn Concentration	10.3389/fmicb.2021.689855
PRJNA688820	SRR13336315	Farmland	2019-04-26	34.74	108.2	Agricultural	3.51071	High	China	Asia	Wheat Rhizosphere Metagenome Reveals Newfound Potential Soil Zn-Mobilizing Bacteria Contributing to Cultivars’ Variation in Grain Zn Concentration	doi.org/10.3389/fmicb.2021.689855
PRJNA688820	SRR13336316	Farmland	2019-04-22	34.3	108.08	Agricultural	3.87625	High	China	Asia	Wheat Rhizosphere Metagenome Reveals Newfound Potential Soil Zn-Mobilizing Bacteria Contributing to Cultivars’ Variation in Grain Zn Concentration	10.3389/fmicb.2021.689855
PRJNA688820	SRR13336317	Farmland	2019-04-26	34.74	108.2	Agricultural	3.51071	High	China	Asia	Wheat Rhizosphere Metagenome Reveals Newfound Potential Soil Zn-Mobilizing Bacteria Contributing to Cultivars’ Variation in Grain Zn Concentration	doi.org/10.3389/fmicb.2021.689855
PRJNA688820	SRR13336318	Farmland	2019-04-26	34.74	108.2	Agricultural	3.51071	High	China	Asia	Wheat Rhizosphere Metagenome Reveals Newfound Potential Soil Zn-Mobilizing Bacteria Contributing to Cultivars’ Variation in Grain Zn Concentration	10.3389/fmicb.2021.689855
PRJNA688820	SRR13336319	Farmland	2019-04-22	34.3	108.08	Agricultural	3.87625	High	China	Asia	Wheat Rhizosphere Metagenome Reveals Newfound Potential Soil Zn-Mobilizing Bacteria Contributing to Cultivars’ Variation in Grain Zn Concentration	10.3389/fmicb.2021.689855
PRJNA688820	SRR13336320	Farmland	2019-04-22	34.3	108.08	Agricultural	3.87625	High	China	Asia	Wheat Rhizosphere Metagenome Reveals Newfound Potential Soil Zn-Mobilizing Bacteria Contributing to Cultivars’ Variation in Grain Zn Concentration	doi.org/10.3389/fmicb.2021.689855
PRJNA688820	SRR13336321	Farmland	2019-04-22	34.3	108.08	Agricultural	3.87625	High	China	Asia	Wheat Rhizosphere Metagenome Reveals Newfound Potential Soil Zn-Mobilizing Bacteria Contributing to Cultivars’ Variation in Grain Zn Concentration	doi.org/10.3389/fmicb.2021.689855
PRJNA688820	SRR13336322	Farmland	2019-04-22	34.3	108.08	Agricultural	3.87625	High	China	Asia	Wheat Rhizosphere Metagenome Reveals Newfound Potential Soil Zn-Mobilizing Bacteria Contributing to Cultivars’ Variation in Grain Zn Concentration	doi.org/10.3389/fmicb.2021.689855
PRJNA688820	SRR13336323	Farmland	2019-04-22	34.3	108.08	Agricultural	3.87625	High	China	Asia	Wheat Rhizosphere Metagenome Reveals Newfound Potential Soil Zn-Mobilizing Bacteria Contributing to Cultivars’ Variation in Grain Zn Concentration	doi.org/10.3389/fmicb.2021.689855
PRJNA688820	SRR13336324	Farmland	2019-04-22	34.3	108.08	Agricultural	3.87625	High	China	Asia	Wheat Rhizosphere Metagenome Reveals Newfound Potential Soil Zn-Mobilizing Bacteria Contributing to Cultivars’ Variation in Grain Zn Concentration	10.3389/fmicb.2021.689855
PRJNA688820	SRR13336325	Farmland	2019-04-22	34.3	108.08	Agricultural	3.87625	High	China	Asia	Wheat Rhizosphere Metagenome Reveals Newfound Potential Soil Zn-Mobilizing Bacteria Contributing to Cultivars’ Variation in Grain Zn Concentration	10.3389/fmicb.2021.689855
PRJNA688820	SRR13336326	Farmland	2019-04-22	34.3	108.08	Agricultural	3.87625	High	China	Asia	Wheat Rhizosphere Metagenome Reveals Newfound Potential Soil Zn-Mobilizing Bacteria Contributing to Cultivars’ Variation in Grain Zn Concentration	10.3389/fmicb.2021.689855
PRJNA688820	SRR13336327	Farmland	2019-04-22	34.3	108.08	Agricultural	3.87625	High	China	Asia	Wheat Rhizosphere Metagenome Reveals Newfound Potential Soil Zn-Mobilizing Bacteria Contributing to Cultivars’ Variation in Grain Zn Concentration	10.3389/fmicb.2021.689855
PRJNA688820	SRR13336328	Farmland	2019-04-22	34.3	108.08	Agricultural	3.87625	High	China	Asia	Wheat Rhizosphere Metagenome Reveals Newfound Potential Soil Zn-Mobilizing Bacteria Contributing to Cultivars’ Variation in Grain Zn Concentration	doi.org/10.3389/fmicb.2021.689855
PRJNA688820	SRR13336329	Farmland	2019-04-22	34.3	108.08	Agricultural	3.87625	High	China	Asia	Wheat Rhizosphere Metagenome Reveals Newfound Potential Soil Zn-Mobilizing Bacteria Contributing to Cultivars’ Variation in Grain Zn Concentration	doi.org/10.3389/fmicb.2021.689855
PRJNA688820	SRR13336330	Farmland	2019-04-22	34.3	108.08	Agricultural	3.87625	High	China	Asia	Wheat Rhizosphere Metagenome Reveals Newfound Potential Soil Zn-Mobilizing Bacteria Contributing to Cultivars’ Variation in Grain Zn Concentration	doi.org/10.3389/fmicb.2021.689855
PRJNA688820	SRR13336331	Farmland	2019-04-22	34.3	108.08	Agricultural	3.87625	High	China	Asia	Wheat Rhizosphere Metagenome Reveals Newfound Potential Soil Zn-Mobilizing Bacteria Contributing to Cultivars’ Variation in Grain Zn Concentration	10.3389/fmicb.2021.689855
PRJNA688820	SRR13336332	Farmland	2019-04-22	34.3	108.08	Agricultural	3.87625	High	China	Asia	Wheat Rhizosphere Metagenome Reveals Newfound Potential Soil Zn-Mobilizing Bacteria Contributing to Cultivars’ Variation in Grain Zn Concentration	10.3389/fmicb.2021.689855
PRJNA688820	SRR13336333	Farmland	2019-04-22	34.3	108.08	Agricultural	3.87625	High	China	Asia	Wheat Rhizosphere Metagenome Reveals Newfound Potential Soil Zn-Mobilizing Bacteria Contributing to Cultivars’ Variation in Grain Zn Concentration	doi.org/10.3389/fmicb.2021.689855
PRJNA688820	SRR13336334	Farmland	2019-04-22	34.3	108.08	Agricultural	3.87625	High	China	Asia	Wheat Rhizosphere Metagenome Reveals Newfound Potential Soil Zn-Mobilizing Bacteria Contributing to Cultivars’ Variation in Grain Zn Concentration	10.3389/fmicb.2021.689855
PRJNA688820	SRR13336335	Farmland	2019-04-22	34.3	108.08	Agricultural	3.87625	High	China	Asia	Wheat Rhizosphere Metagenome Reveals Newfound Potential Soil Zn-Mobilizing Bacteria Contributing to Cultivars’ Variation in Grain Zn Concentration	10.3389/fmicb.2021.689855
PRJNA718849	SRR17459116	Grassland	2018-05-10	39	123.07	Non-agricultural	0	No pesiticide risk	USA	North America	Active populations and growth of soil microorganisms are framed by mean annual precipitation in three California annual grasslands	10.1016/j.soilbio.2022.108886
PRJNA718849	SRR17459117	Grassland	2018-05-11	39	123.07	Non-agricultural	0	No pesiticide risk	USA	North America	Active populations and growth of soil microorganisms are framed by mean annual precipitation in three California annual grasslands	10.1016/j.soilbio.2022.108886
PRJNA718849	SRR17459118	Grassland	2018-05-12	39	123.07	Non-agricultural	0	No pesiticide risk	USA	North America	Active populations and growth of soil microorganisms are framed by mean annual precipitation in three California annual grasslands	10.1016/j.soilbio.2022.108886
PRJNA697905	SRR13614379	Farmland	2019-08-20	37.3	116.65	Agricultural	3.98129	High	China	Asia	Viral Community and Virus-Associated Antibiotic Resistance Genes in Soils Amended with Organic Fertilizers	10.1021/acs.est.1c03847
PRJNA697905	SRR13614380	Farmland	2019-08-20	37.3	116.65	Agricultural	3.98129	High	China	Asia	Viral Community and Virus-Associated Antibiotic Resistance Genes in Soils Amended with Organic Fertilizers	10.1021/acs.est.1c03847
PRJNA697905	SRR13614381	Farmland	2019-08-20	37.3	116.65	Agricultural	3.98129	High	China	Asia	Viral Community and Virus-Associated Antibiotic Resistance Genes in Soils Amended with Organic Fertilizers	10.1021/acs.est.1c03847
PRJNA697905	SRR13614382	Farmland	2019-08-20	37.3	116.65	Agricultural	3.98129	High	China	Asia	Viral Community and Virus-Associated Antibiotic Resistance Genes in Soils Amended with Organic Fertilizers	10.1021/acs.est.1c03847
PRJNA697905	SRR13614383	Farmland	2019-08-20	37.3	116.65	Agricultural	3.98129	High	China	Asia	Viral Community and Virus-Associated Antibiotic Resistance Genes in Soils Amended with Organic Fertilizers	10.1021/acs.est.1c03847
PRJNA697905	SRR13614384	Farmland	2019-08-20	37.3	116.65	Agricultural	3.98129	High	China	Asia	Viral Community and Virus-Associated Antibiotic Resistance Genes in Soils Amended with Organic Fertilizers	10.1021/acs.est.1c03847
PRJNA697905	SRR13614385	Farmland	2019-08-20	37.3	116.65	Agricultural	3.98129	High	China	Asia	Viral Community and Virus-Associated Antibiotic Resistance Genes in Soils Amended with Organic Fertilizers	10.1021/acs.est.1c03847
PRJNA697905	SRR13614386	Farmland	2019-08-20	37.3	116.65	Agricultural	3.98129	High	China	Asia	Viral Community and Virus-Associated Antibiotic Resistance Genes in Soils Amended with Organic Fertilizers	10.1021/acs.est.1c03847
PRJNA697905	SRR13614387	Farmland	2019-08-20	37.3	116.65	Agricultural	3.98129	High	China	Asia	Viral Community and Virus-Associated Antibiotic Resistance Genes in Soils Amended with Organic Fertilizers	10.1021/acs.est.1c03847
PRJNA697905	SRR13614388	Farmland	2019-08-20	37.3	116.65	Agricultural	3.98129	High	China	Asia	Viral Community and Virus-Associated Antibiotic Resistance Genes in Soils Amended with Organic Fertilizers	10.1021/acs.est.1c03847
PRJNA697905	SRR13614389	Farmland	2019-08-01	37.3	116.65	Agricultural	3.98129	High	China	Asia	Metagenomic and viromic analysis reveal the anthropogenic impacts on the plasmid and phage borne transferable resistome in soil	10.1016/j.envint.2022.107595
PRJNA697905	SRR13614390	Farmland	2019-08-20	37.3	116.65	Agricultural	3.98129	High	China	Asia	Viral Community and Virus-Associated Antibiotic Resistance Genes in Soils Amended with Organic Fertilizers	10.1021/acs.est.1c03847
PRJNA697905	SRR13614391	Farmland	2019-08-20	37.3	116.65	Agricultural	3.98129	High	China	Asia	Viral Community and Virus-Associated Antibiotic Resistance Genes in Soils Amended with Organic Fertilizers	10.1021/acs.est.1c03847
PRJNA697905	SRR13614392	Farmland	2019-08-20	37.3	116.65	Agricultural	3.98129	High	China	Asia	Viral Community and Virus-Associated Antibiotic Resistance Genes in Soils Amended with Organic Fertilizers	10.1021/acs.est.1c03847
PRJNA697905	SRR13614393	Farmland	2019-08-20	37.3	116.65	Agricultural	3.98129	High	China	Asia	Viral Community and Virus-Associated Antibiotic Resistance Genes in Soils Amended with Organic Fertilizers	10.1021/acs.est.1c03847
PRJNA697905	SRR13614394	Farmland	2019-08-20	37.3	116.65	Agricultural	3.98129	High	China	Asia	Viral Community and Virus-Associated Antibiotic Resistance Genes in Soils Amended with Organic Fertilizers	10.1021/acs.est.1c03847
PRJNA697905	SRR13614395	Farmland	2019-08-20	37.3	116.65	Agricultural	3.98129	High	China	Asia	Viral Community and Virus-Associated Antibiotic Resistance Genes in Soils Amended with Organic Fertilizers	10.1021/acs.est.1c03847
PRJNA697905	SRR13614396	Farmland	2019-08-20	37.3	116.65	Agricultural	3.98129	High	China	Asia	Viral Community and Virus-Associated Antibiotic Resistance Genes in Soils Amended with Organic Fertilizers	10.1021/acs.est.1c03847
PRJNA697905	SRR13614397	Farmland	2019-08-20	37.3	116.65	Agricultural	3.98129	High	China	Asia	Viral Community and Virus-Associated Antibiotic Resistance Genes in Soils Amended with Organic Fertilizers	10.1021/acs.est.1c03847
PRJNA697905	SRR13614398	Farmland	2019-08-01	37.3	116.65	Agricultural	3.98129	High	China	Asia	Metagenomic and viromic analysis reveal the anthropogenic impacts on the plasmid and phage borne transferable resistome in soil	10.1016/j.envint.2022.107595
PRJNA697905	SRR13614399	Farmland	2019-08-20	37.3	116.65	Agricultural	3.98129	High	China	Asia	Viral Community and Virus-Associated Antibiotic Resistance Genes in Soils Amended with Organic Fertilizers	10.1021/acs.est.1c03847
PRJNA697905	SRR13614400	Farmland	2019-08-20	37.3	116.65	Agricultural	3.98129	High	China	Asia	Viral Community and Virus-Associated Antibiotic Resistance Genes in Soils Amended with Organic Fertilizers	10.1021/acs.est.1c03847
PRJNA697905	SRR13614401	Farmland	2019-08-20	37.3	116.65	Agricultural	3.98129	High	China	Asia	Viral Community and Virus-Associated Antibiotic Resistance Genes in Soils Amended with Organic Fertilizers	10.1021/acs.est.1c03847
PRJNA697905	SRR13614402	Farmland	2019-08-20	37.3	116.65	Agricultural	3.98129	High	China	Asia	Viral Community and Virus-Associated Antibiotic Resistance Genes in Soils Amended with Organic Fertilizers	10.1021/acs.est.1c03847
PRJNA700090	SRR13646113	Farmland	2020-04-10	36.09	120.37	Agricultural	0	Low	China	Asia	Soil salinity regulation of soil microbial carbon metabolic function in the Yellow River Delta, China	10.1016/j.scitotenv.2021.148258
PRJNA700090	SRR13646114	Farmland	2020-04-10	36.09	120.37	Agricultural	0	Low	China	Asia	Soil salinity regulation of soil microbial carbon metabolic function in the Yellow River Delta, China	10.1016/j.scitotenv.2021.148258
PRJNA700090	SRR13646115	Farmland	2020-04-10	36.09	120.37	Agricultural	0	Low	China	Asia	Soil salinity regulation of soil microbial carbon metabolic function in the Yellow River Delta, China	10.1016/j.scitotenv.2021.148258
PRJNA700090	SRR13646116	Farmland	2020-04-10	36.09	120.37	Agricultural	0	Low	China	Asia	Soil salinity regulation of soil microbial carbon metabolic function in the Yellow River Delta, China	10.1016/j.scitotenv.2021.148258
PRJNA700090	SRR13646117	Farmland	2020-04-10	36.09	120.37	Agricultural	0	Low	China	Asia	Soil salinity regulation of soil microbial carbon metabolic function in the Yellow River Delta, China	10.1016/j.scitotenv.2021.148258
PRJNA700090	SRR13646118	Farmland	2020-04-10	36.09	120.37	Agricultural	0	Low	China	Asia	Soil salinity regulation of soil microbial carbon metabolic function in the Yellow River Delta, China	10.1016/j.scitotenv.2021.148258
PRJNA700090	SRR13646119	Farmland	2020-04-10	36.09	120.37	Agricultural	0	Low	China	Asia	Soil salinity regulation of soil microbial carbon metabolic function in the Yellow River Delta, China	10.1016/j.scitotenv.2021.148258
PRJNA700090	SRR13646120	Farmland	2020-04-10	36.09	120.37	Agricultural	0	Low	China	Asia	Soil salinity regulation of soil microbial carbon metabolic function in the Yellow River Delta, China	10.1016/j.scitotenv.2021.148258
PRJNA700090	SRR13646121	Farmland	2020-04-10	36.09	120.37	Agricultural	0	Low	China	Asia	Soil salinity regulation of soil microbial carbon metabolic function in the Yellow River Delta, China	10.1016/j.scitotenv.2021.148258
PRJNA700090	SRR13646122	Farmland	2020-04-10	36.09	120.37	Agricultural	0	Low	China	Asia	Soil salinity regulation of soil microbial carbon metabolic function in the Yellow River Delta, China	10.1016/j.scitotenv.2021.148258
PRJNA700090	SRR13646123	Farmland	2020-04-10	36.09	120.37	Agricultural	0	Low	China	Asia	Soil salinity regulation of soil microbial carbon metabolic function in the Yellow River Delta, China	10.1016/j.scitotenv.2021.148258
PRJNA700090	SRR13646124	Farmland	2020-04-10	36.09	120.37	Agricultural	0	Low	China	Asia	Soil salinity regulation of soil microbial carbon metabolic function in the Yellow River Delta, China	10.1016/j.scitotenv.2021.148258
PRJNA700090	SRR13646125	Farmland	2020-04-10	36.09	120.37	Agricultural	0	Low	China	Asia	Soil salinity regulation of soil microbial carbon metabolic function in the Yellow River Delta, China	10.1016/j.scitotenv.2021.148258
PRJNA700090	SRR13646126	Farmland	2020-04-10	36.09	120.37	Agricultural	0	Low	China	Asia	Soil salinity regulation of soil microbial carbon metabolic function in the Yellow River Delta, China	10.1016/j.scitotenv.2021.148258
PRJNA700090	SRR13646127	Farmland	2020-04-10	36.09	120.37	Agricultural	0	Low	China	Asia	Soil salinity regulation of soil microbial carbon metabolic function in the Yellow River Delta, China	10.1016/j.scitotenv.2021.148258
PRJNA700090	SRR13646128	Farmland	2020-04-10	36.09	120.37	Agricultural	0	Low	China	Asia	Soil salinity regulation of soil microbial carbon metabolic function in the Yellow River Delta, China	10.1016/j.scitotenv.2021.148258
PRJNA700090	SRR13646129	Farmland	2020-04-10	36.09	120.37	Agricultural	0	Low	China	Asia	Soil salinity regulation of soil microbial carbon metabolic function in the Yellow River Delta, China	10.1016/j.scitotenv.2021.148258
PRJNA700090	SRR13646130	Farmland	2020-04-10	36.09	120.37	Agricultural	0	Low	China	Asia	Soil salinity regulation of soil microbial carbon metabolic function in the Yellow River Delta, China	10.1016/j.scitotenv.2021.148258
PRJNA700090	SRR13646131	Farmland	2020-04-10	36.09	120.37	Agricultural	0	Low	China	Asia	Soil salinity regulation of soil microbial carbon metabolic function in the Yellow River Delta, China	10.1016/j.scitotenv.2021.148258
PRJNA700090	SRR13646132	Farmland	2020-04-10	36.09	120.37	Agricultural	0	Low	China	Asia	Soil salinity regulation of soil microbial carbon metabolic function in the Yellow River Delta, China	10.1016/j.scitotenv.2021.148258
PRJNA718849	SRR17459119	Grassland	2018-05-13	39	123.07	Non-agricultural	0	No pesiticide risk	USA	North America	Active populations and growth of soil microorganisms are framed by mean annual precipitation in three California annual grasslands	10.1016/j.soilbio.2022.108886
PRJNA718849	SRR17459120	Grassland	2018-05-14	39	123.07	Non-agricultural	0	No pesiticide risk	USA	North America	Active populations and growth of soil microorganisms are framed by mean annual precipitation in three California annual grasslands	10.1016/j.soilbio.2022.108886
PRJNA718849	SRR17459121	Grassland	2018-05-15	39	123.07	Non-agricultural	0	No pesiticide risk	USA	North America	Active populations and growth of soil microorganisms are framed by mean annual precipitation in three California annual grasslands	10.1016/j.soilbio.2022.108886
PRJNA718849	SRR17459122	Grassland	2018-05-16	39	123.07	Non-agricultural	0	No pesiticide risk	USA	North America	Active populations and growth of soil microorganisms are framed by mean annual precipitation in three California annual grasslands	10.1016/j.soilbio.2022.108886
PRJNA718849	SRR17459123	Grassland	2018-05-17	39	123.07	Non-agricultural	0	No pesiticide risk	USA	North America	Active populations and growth of soil microorganisms are framed by mean annual precipitation in three California annual grasslands	10.1016/j.soilbio.2022.108886
PRJNA718849	SRR17459124	Grassland	2018-05-18	39	123.07	Non-agricultural	0	No pesiticide risk	USA	North America	Active populations and growth of soil microorganisms are framed by mean annual precipitation in three California annual grasslands	10.1016/j.soilbio.2022.108886
PRJNA718849	SRR17459125	Grassland	2018-05-19	39	123.07	Non-agricultural	0	No pesiticide risk	USA	North America	Active populations and growth of soil microorganisms are framed by mean annual precipitation in three California annual grasslands	10.1016/j.soilbio.2022.108886
PRJNA718849	SRR17459126	Grassland	2018-05-20	39	123.07	Non-agricultural	0	No pesiticide risk	USA	North America	Active populations and growth of soil microorganisms are framed by mean annual precipitation in three California annual grasslands	10.1016/j.soilbio.2022.108886
PRJNA718849	SRR17459127	Grassland	2018-05-21	39	123.07	Non-agricultural	0	No pesiticide risk	USA	North America	Active populations and growth of soil microorganisms are framed by mean annual precipitation in three California annual grasslands	10.1016/j.soilbio.2022.108886
PRJNA718849	SRR17459128	Grassland	2018-05-22	39	123.07	Non-agricultural	0	No pesiticide risk	USA	North America	Active populations and growth of soil microorganisms are framed by mean annual precipitation in three California annual grasslands	10.1016/j.soilbio.2022.108886
PRJNA723704	SRR14320320	Farmland	2019-09-29	37.3	118.62	Agricultural	3.17439	High	China	Asia	Patterns in the Microbial Community of Salt-Tolerant Plants and the Functional Genes Associated with Salt Stress Alleviation	10.1128/Spectrum.00767-21
PRJNA723704	SRR14320321	Farmland	2019-09-29	37.3	118.62	Agricultural	3.17439	High	China	Asia	Patterns in the Microbial Community of Salt-Tolerant Plants and the Functional Genes Associated with Salt Stress Alleviation	10.1128/Spectrum.00767-21
PRJNA723704	SRR14320322	Farmland	2019-09-29	37.3	118.62	Agricultural	3.17439	High	China	Asia	Patterns in the Microbial Community of Salt-Tolerant Plants and the Functional Genes Associated with Salt Stress Alleviation	10.1128/Spectrum.00767-21
PRJNA723704	SRR14320323	Farmland	2019-09-29	37.3	118.62	Agricultural	3.17439	High	China	Asia	Patterns in the Microbial Community of Salt-Tolerant Plants and the Functional Genes Associated with Salt Stress Alleviation	10.1128/Spectrum.00767-21
PRJNA723704	SRR14320324	Farmland	2019-09-29	37.3	118.62	Agricultural	3.17439	High	China	Asia	Patterns in the Microbial Community of Salt-Tolerant Plants and the Functional Genes Associated with Salt Stress Alleviation	10.1128/Spectrum.00767-21
PRJNA723704	SRR14320325	Farmland	2019-09-29	37.3	118.62	Agricultural	3.17439	High	China	Asia	Patterns in the Microbial Community of Salt-Tolerant Plants and the Functional Genes Associated with Salt Stress Alleviation	10.1128/Spectrum.00767-21
PRJNA723704	SRR14320326	Farmland	2019-09-29	37.3	118.62	Agricultural	3.17439	High	China	Asia	Patterns in the Microbial Community of Salt-Tolerant Plants and the Functional Genes Associated with Salt Stress Alleviation	10.1128/Spectrum.00767-21
PRJNA723704	SRR14320327	Farmland	2019-09-29	37.3	118.62	Agricultural	3.17439	High	China	Asia	Patterns in the Microbial Community of Salt-Tolerant Plants and the Functional Genes Associated with Salt Stress Alleviation	10.1128/Spectrum.00767-21
PRJNA723704	SRR14320328	Farmland	2019-09-29	37.3	118.62	Agricultural	3.17439	High	China	Asia	Patterns in the Microbial Community of Salt-Tolerant Plants and the Functional Genes Associated with Salt Stress Alleviation	10.1128/Spectrum.00767-21
PRJNA723704	SRR14320329	Farmland	2019-09-29	37.3	118.62	Agricultural	3.17439	High	China	Asia	Patterns in the Microbial Community of Salt-Tolerant Plants and the Functional Genes Associated with Salt Stress Alleviation	10.1128/Spectrum.00767-21
PRJNA723704	SRR14320330	Farmland	2019-09-29	37.3	118.62	Agricultural	3.17439	High	China	Asia	Patterns in the Microbial Community of Salt-Tolerant Plants and the Functional Genes Associated with Salt Stress Alleviation	10.1128/Spectrum.00767-21
PRJNA723704	SRR14320331	Farmland	2019-09-29	37.3	118.62	Agricultural	3.17439	High	China	Asia	Patterns in the Microbial Community of Salt-Tolerant Plants and the Functional Genes Associated with Salt Stress Alleviation	10.1128/Spectrum.00767-21
PRJNA646773	SRR14509065	Farmland	2018-04-01	38.54	-121.77	Agricultural	4.06406	High	USA	North America	Viromes outperform total metagenomes in revealing the spatiotemporal patterns of agricultural soil viral communities	10.1038/s41396-021-00897-y
PRJNA646773	SRR14509066	Farmland	2018-04-01	38.54	-121.77	Agricultural	4.06406	High	USA	North America	Viromes outperform total metagenomes in revealing the spatiotemporal patterns of agricultural soil viral communities	10.1038/s41396-021-00897-y
PRJNA646773	SRR14509067	Farmland	2018-04-01	38.54	-121.77	Agricultural	4.06406	High	USA	North America	Viromes outperform total metagenomes in revealing the spatiotemporal patterns of agricultural soil viral communities	10.1038/s41396-021-00897-y
PRJNA646773	SRR14509068	Farmland	2018-04-01	38.54	-121.77	Agricultural	4.06406	High	USA	North America	Viromes outperform total metagenomes in revealing the spatiotemporal patterns of agricultural soil viral communities	10.1038/s41396-021-00897-y
PRJNA646773	SRR14509069	Farmland	2018-04-01	38.54	-121.77	Agricultural	4.06406	High	USA	North America	Viromes outperform total metagenomes in revealing the spatiotemporal patterns of agricultural soil viral communities	10.1038/s41396-021-00897-y
PRJNA646773	SRR14509070	Farmland	2018-04-01	38.54	-121.77	Agricultural	4.06406	High	USA	North America	Viromes outperform total metagenomes in revealing the spatiotemporal patterns of agricultural soil viral communities	10.1038/s41396-021-00897-y
PRJNA646773	SRR14509071	Farmland	2018-04-01	38.54	-121.77	Agricultural	4.06406	High	USA	North America	Viromes outperform total metagenomes in revealing the spatiotemporal patterns of agricultural soil viral communities	10.1038/s41396-021-00897-y
PRJNA646773	SRR14509072	Farmland	2018-04-01	38.54	-121.77	Agricultural	4.06406	High	USA	North America	Viromes outperform total metagenomes in revealing the spatiotemporal patterns of agricultural soil viral communities	10.1038/s41396-021-00897-y
PRJNA730191	SRR14555685	Farmland	2020-04-01	45.68	126.63	Agricultural	3.95428	High	China	Asia	Soil microbial metabolism on carbon and nitrogen transformation links the crop-residue contribution to soil organic carbon	10.1038/s41522-022-00277-0
PRJNA730191	SRR14555686	Farmland	2020-04-01	45.68	126.63	Agricultural	3.95428	High	China	Asia	Soil microbial metabolism on carbon and nitrogen transformation links the crop-residue contribution to soil organic carbon	10.1038/s41522-022-00277-0
PRJNA730191	SRR14555687	Farmland	2019-07-27	45.68	126.63	Agricultural	3.95428	High	China	Asia	Soil microbial metabolism on carbon and nitrogen transformation links the crop-residue contribution to soil organic carbon	10.1038/s41522-022-00277-0
PRJNA730191	SRR14555688	Farmland	2019-07-27	45.68	126.63	Agricultural	3.95428	High	China	Asia	Soil microbial metabolism on carbon and nitrogen transformation links the crop-residue contribution to soil organic carbon	10.1038/s41522-022-00277-0
PRJNA730191	SRR14555689	Farmland	2020-04-01	45.68	126.63	Agricultural	3.95428	High	China	Asia	Soil microbial metabolism on carbon and nitrogen transformation links the crop-residue contribution to soil organic carbon	10.1038/s41522-022-00277-0
PRJNA730191	SRR14555690	Farmland	2019-07-27	45.68	126.63	Agricultural	3.95428	High	China	Asia	Soil microbial metabolism on carbon and nitrogen transformation links the crop-residue contribution to soil organic carbon	10.1038/s41522-022-00277-0
PRJNA730191	SRR14555691	Farmland	2019-07-27	45.68	126.63	Agricultural	3.95428	High	China	Asia	Soil microbial metabolism on carbon and nitrogen transformation links the crop-residue contribution to soil organic carbon	10.1038/s41522-022-00277-0
PRJNA730191	SRR14555692	Farmland	2019-07-27	45.68	126.63	Agricultural	3.95428	High	China	Asia	Soil microbial metabolism on carbon and nitrogen transformation links the crop-residue contribution to soil organic carbon	10.1038/s41522-022-00277-0
PRJNA730191	SRR14555693	Farmland	2019-07-27	45.68	126.63	Agricultural	3.95428	High	China	Asia	Soil microbial metabolism on carbon and nitrogen transformation links the crop-residue contribution to soil organic carbon	10.1038/s41522-022-00277-0
PRJNA730191	SRR14555694	Farmland	2019-07-27	45.68	126.63	Agricultural	3.95428	High	China	Asia	Soil microbial metabolism on carbon and nitrogen transformation links the crop-residue contribution to soil organic carbon	10.1038/s41522-022-00277-0
PRJNA730191	SRR14555695	Farmland	2019-07-27	45.68	126.63	Agricultural	3.95428	High	China	Asia	Soil microbial metabolism on carbon and nitrogen transformation links the crop-residue contribution to soil organic carbon	10.1038/s41522-022-00277-0
PRJNA730191	SRR14555696	Farmland	2019-07-27	45.68	126.63	Agricultural	3.95428	High	China	Asia	Soil microbial metabolism on carbon and nitrogen transformation links the crop-residue contribution to soil organic carbon	10.1038/s41522-022-00277-0
PRJNA730191	SRR14555697	Farmland	2020-04-01	45.68	126.63	Agricultural	3.95428	High	China	Asia	Soil microbial metabolism on carbon and nitrogen transformation links the crop-residue contribution to soil organic carbon	10.1038/s41522-022-00277-0
PRJNA730191	SRR14555698	Farmland	2020-04-01	45.68	126.63	Agricultural	3.95428	High	China	Asia	Soil microbial metabolism on carbon and nitrogen transformation links the crop-residue contribution to soil organic carbon	10.1038/s41522-022-00277-0
PRJNA730191	SRR14555699	Farmland	2020-04-01	45.68	126.63	Agricultural	3.95428	High	China	Asia	Soil microbial metabolism on carbon and nitrogen transformation links the crop-residue contribution to soil organic carbon	10.1038/s41522-022-00277-0
PRJNA730191	SRR14555700	Farmland	2020-04-01	45.68	126.63	Agricultural	3.95428	High	China	Asia	Soil microbial metabolism on carbon and nitrogen transformation links the crop-residue contribution to soil organic carbon	10.1038/s41522-022-00277-0
PRJNA730191	SRR14555701	Farmland	2020-04-01	45.68	126.63	Agricultural	3.95428	High	China	Asia	Soil microbial metabolism on carbon and nitrogen transformation links the crop-residue contribution to soil organic carbon	10.1038/s41522-022-00277-0
PRJNA730191	SRR14555702	Farmland	2020-04-01	45.68	126.63	Agricultural	3.95428	High	China	Asia	Soil microbial metabolism on carbon and nitrogen transformation links the crop-residue contribution to soil organic carbon	10.1038/s41522-022-00277-0
PRJNA718849	SRR17459129	Grassland	2018-05-23	39	123.07	Non-agricultural	0	No pesiticide risk	USA	North America	Active populations and growth of soil microorganisms are framed by mean annual precipitation in three California annual grasslands	10.1016/j.soilbio.2022.108886
PRJNA732820	SRR14660885	Farmland	2019-08-20	46.77	132.17	Agricultural	3.79297	High	China	Asia	Heterogeneity of soil bacterial and bacteriophage communities in three rice agroecosystems and potential impacts of bacteriophage on nutrient cycling	10.1186/s40793-022-00410-8
PRJNA732820	SRR14660886	Farmland	2019-08-20	46.8	130.37	Agricultural	3.43131	High	China	Asia	Heterogeneity of soil bacterial and bacteriophage communities in three rice agroecosystems and potential impacts of bacteriophage on nutrient cycling	10.1186/s40793-022-00410-8
PRJNA732820	SRR14660887	Farmland	2019-08-10	23.22	113.45	Agricultural	4.40757	High	China	Asia	Heterogeneity of soil bacterial and bacteriophage communities in three rice agroecosystems and potential impacts of bacteriophage on nutrient cycling	10.1186/s40793-022-00410-8
PRJNA732820	SRR14660888	Farmland	2019-08-10	23.22	113.45	Agricultural	4.40757	High	China	Asia	Heterogeneity of soil bacterial and bacteriophage communities in three rice agroecosystems and potential impacts of bacteriophage on nutrient cycling	10.1186/s40793-022-00410-8
PRJNA732820	SRR14660889	Farmland	2019-08-20	46.77	132.17	Agricultural	3.79297	High	China	Asia	Heterogeneity of soil bacterial and bacteriophage communities in three rice agroecosystems and potential impacts of bacteriophage on nutrient cycling	10.1186/s40793-022-00410-8
PRJNA732820	SRR14660890	Farmland	2019-08-20	46.77	132.17	Agricultural	3.79297	High	China	Asia	Heterogeneity of soil bacterial and bacteriophage communities in three rice agroecosystems and potential impacts of bacteriophage on nutrient cycling	10.1186/s40793-022-00410-8
PRJNA732820	SRR14660891	Farmland	2019-08-15	30.03	118.77	Agricultural	4.31829	High	China	Asia	Heterogeneity of soil bacterial and bacteriophage communities in three rice agroecosystems and potential impacts of bacteriophage on nutrient cycling	10.1186/s40793-022-00410-8
PRJNA732820	SRR14660892	Farmland	2019-08-15	46.77	132.17	Agricultural	3.79297	High	China	Asia	Heterogeneity of soil bacterial and bacteriophage communities in three rice agroecosystems and potential impacts of bacteriophage on nutrient cycling	10.1186/s40793-022-00410-8
PRJNA732820	SRR14660893	Farmland	2019-08-15	30.03	118.77	Agricultural	4.31829	High	China	Asia	Heterogeneity of soil bacterial and bacteriophage communities in three rice agroecosystems and potential impacts of bacteriophage on nutrient cycling	10.1186/s40793-022-00410-8
PRJNA732820	SRR14660894	Farmland	2019-08-15	30.03	118.77	Agricultural	4.31829	High	China	Asia	Heterogeneity of soil bacterial and bacteriophage communities in three rice agroecosystems and potential impacts of bacteriophage on nutrient cycling	10.1186/s40793-022-00410-8
PRJNA732820	SRR14660895	Farmland	2019-08-10	46.77	132.17	Agricultural	3.79297	High	China	Asia	Heterogeneity of soil bacterial and bacteriophage communities in three rice agroecosystems and potential impacts of bacteriophage on nutrient cycling	10.1186/s40793-022-00410-8
PRJNA732820	SRR14660896	Farmland	2019-08-10	23.22	113.45	Agricultural	4.40757	High	China	Asia	Heterogeneity of soil bacterial and bacteriophage communities in three rice agroecosystems and potential impacts of bacteriophage on nutrient cycling	10.1186/s40793-022-00410-8
PRJNA718849	SRR17459130	Grassland	2018-05-24	39	123.07	Non-agricultural	0	No pesiticide risk	USA	North America	Active populations and growth of soil microorganisms are framed by mean annual precipitation in three California annual grasslands	10.1016/j.soilbio.2022.108886
PRJNA718849	SRR17459131	Grassland	2018-05-25	39	123.07	Non-agricultural	0	No pesiticide risk	USA	North America	Active populations and growth of soil microorganisms are framed by mean annual precipitation in three California annual grasslands	10.1016/j.soilbio.2022.108886
PRJNA718849	SRR17459132	Grassland	2018-05-26	39	123.07	Non-agricultural	0	No pesiticide risk	USA	North America	Active populations and growth of soil microorganisms are framed by mean annual precipitation in three California annual grasslands	10.1016/j.soilbio.2022.108886
PRJNA718849	SRR17459133	Grassland	2018-05-27	39	123.07	Non-agricultural	0	No pesiticide risk	USA	North America	Active populations and growth of soil microorganisms are framed by mean annual precipitation in three California annual grasslands	10.1016/j.soilbio.2022.108886
PRJNA718849	SRR17459134	Grassland	2018-05-28	39	123.07	Non-agricultural	0	No pesiticide risk	USA	North America	Active populations and growth of soil microorganisms are framed by mean annual precipitation in three California annual grasslands	10.1016/j.soilbio.2022.108886
PRJNA718849	SRR17459135	Grassland	2018-05-29	39	123.07	Non-agricultural	0	No pesiticide risk	USA	North America	Active populations and growth of soil microorganisms are framed by mean annual precipitation in three California annual grasslands	10.1016/j.soilbio.2022.108886
PRJNA718849	SRR17459136	Grassland	2018-05-30	39	123.07	Non-agricultural	0	No pesiticide risk	USA	North America	Active populations and growth of soil microorganisms are framed by mean annual precipitation in three California annual grasslands	10.1016/j.soilbio.2022.108886
PRJNA718849	SRR17459137	Grassland	2018-05-31	39	123.07	Non-agricultural	0	No pesiticide risk	USA	North America	Active populations and growth of soil microorganisms are framed by mean annual precipitation in three California annual grasslands	10.1016/j.soilbio.2022.108886
PRJNA718849	SRR17459138	Grassland	2018-06-01	39	123.07	Non-agricultural	0	No pesiticide risk	USA	North America	Active populations and growth of soil microorganisms are framed by mean annual precipitation in three California annual grasslands	10.1016/j.soilbio.2022.108886
PRJNA718849	SRR17459139	Grassland	2018-06-02	39	123.07	Non-agricultural	0	No pesiticide risk	USA	North America	Active populations and growth of soil microorganisms are framed by mean annual precipitation in three California annual grasslands	10.1016/j.soilbio.2022.108886
PRJNA718849	SRR17459140	Grassland	2018-06-03	39	123.07	Non-agricultural	0	No pesiticide risk	USA	North America	Active populations and growth of soil microorganisms are framed by mean annual precipitation in three California annual grasslands	10.1016/j.soilbio.2022.108886
PRJNA718849	SRR17459141	Grassland	2018-06-04	39	123.07	Non-agricultural	0	No pesiticide risk	USA	North America	Active populations and growth of soil microorganisms are framed by mean annual precipitation in three California annual grasslands	10.1016/j.soilbio.2022.108886
PRJNA718849	SRR17459142	Grassland	2018-06-05	39	123.07	Non-agricultural	0	No pesiticide risk	USA	North America	Active populations and growth of soil microorganisms are framed by mean annual precipitation in three California annual grasslands	10.1016/j.soilbio.2022.108886
PRJNA718849	SRR17459143	Grassland	2018-06-06	39	123.07	Non-agricultural	0	No pesiticide risk	USA	North America	Active populations and growth of soil microorganisms are framed by mean annual precipitation in three California annual grasslands	10.1016/j.soilbio.2022.108886
PRJNA718849	SRR17459144	Grassland	2018-06-07	39	123.07	Non-agricultural	0	No pesiticide risk	USA	North America	Active populations and growth of soil microorganisms are framed by mean annual precipitation in three California annual grasslands	10.1016/j.soilbio.2022.108886
PRJNA718849	SRR17459145	Grassland	2018-06-08	39	123.07	Non-agricultural	0	No pesiticide risk	USA	North America	Active populations and growth of soil microorganisms are framed by mean annual precipitation in three California annual grasslands	10.1016/j.soilbio.2022.108886
PRJNA718849	SRR17459146	Grassland	2018-06-09	39	123.07	Non-agricultural	0	No pesiticide risk	USA	North America	Active populations and growth of soil microorganisms are framed by mean annual precipitation in three California annual grasslands	10.1016/j.soilbio.2022.108886
PRJNA718849	SRR17459147	Grassland	2018-06-10	39	123.07	Non-agricultural	0	No pesiticide risk	USA	North America	Active populations and growth of soil microorganisms are framed by mean annual precipitation in three California annual grasslands	10.1016/j.soilbio.2022.108886
PRJNA718849	SRR17459148	Grassland	2018-06-11	39	123.07	Non-agricultural	0	No pesiticide risk	USA	North America	Active populations and growth of soil microorganisms are framed by mean annual precipitation in three California annual grasslands	10.1016/j.soilbio.2022.108886
PRJNA718849	SRR17459149	Grassland	2018-06-12	39	123.07	Non-agricultural	0	No pesiticide risk	USA	North America	Active populations and growth of soil microorganisms are framed by mean annual precipitation in three California annual grasslands	10.1016/j.soilbio.2022.108886
PRJNA718849	SRR17459150	Grassland	2018-06-13	39	123.07	Non-agricultural	0	No pesiticide risk	USA	North America	Active populations and growth of soil microorganisms are framed by mean annual precipitation in three California annual grasslands	10.1016/j.soilbio.2022.108886
PRJNA718849	SRR17459151	Grassland	2018-06-14	39	123.07	Non-agricultural	0	No pesiticide risk	USA	North America	Active populations and growth of soil microorganisms are framed by mean annual precipitation in three California annual grasslands	10.1016/j.soilbio.2022.108886
PRJNA718849	SRR17459152	Grassland	2018-06-15	39	123.07	Non-agricultural	0	No pesiticide risk	USA	North America	Active populations and growth of soil microorganisms are framed by mean annual precipitation in three California annual grasslands	10.1016/j.soilbio.2022.108886
PRJNA718849	SRR17459153	Grassland	2018-06-16	39	123.07	Non-agricultural	0	No pesiticide risk	USA	North America	Active populations and growth of soil microorganisms are framed by mean annual precipitation in three California annual grasslands	10.1016/j.soilbio.2022.108886
PRJNA718849	SRR17459154	Grassland	2018-06-17	39	123.07	Non-agricultural	0	No pesiticide risk	USA	North America	Active populations and growth of soil microorganisms are framed by mean annual precipitation in three California annual grasslands	10.1016/j.soilbio.2022.108886
PRJNA718849	SRR17459155	Grassland	2018-06-18	39	123.07	Non-agricultural	0	No pesiticide risk	USA	North America	Active populations and growth of soil microorganisms are framed by mean annual precipitation in three California annual grasslands	10.1016/j.soilbio.2022.108886
PRJNA718849	SRR17459156	Grassland	2018-06-19	39	123.07	Non-agricultural	0	No pesiticide risk	USA	North America	Active populations and growth of soil microorganisms are framed by mean annual precipitation in three California annual grasslands	10.1016/j.soilbio.2022.108886
PRJNA718849	SRR17459157	Grassland	2018-06-20	39	123.07	Non-agricultural	0	No pesiticide risk	USA	North America	Active populations and growth of soil microorganisms are framed by mean annual precipitation in three California annual grasslands	10.1016/j.soilbio.2022.108886
PRJNA718849	SRR17459158	Grassland	2018-06-21	39	123.07	Non-agricultural	0	No pesiticide risk	USA	North America	Active populations and growth of soil microorganisms are framed by mean annual precipitation in three California annual grasslands	10.1016/j.soilbio.2022.108886
PRJNA718849	SRR17459159	Grassland	2018-06-22	39	123.07	Non-agricultural	0	No pesiticide risk	USA	North America	Active populations and growth of soil microorganisms are framed by mean annual precipitation in three California annual grasslands	10.1016/j.soilbio.2022.108886
PRJNA718849	SRR17459160	Grassland	2018-06-23	39	123.07	Non-agricultural	0	No pesiticide risk	USA	North America	Active populations and growth of soil microorganisms are framed by mean annual precipitation in three California annual grasslands	10.1016/j.soilbio.2022.108886
PRJNA718849	SRR17459161	Grassland	2018-06-24	39	123.07	Non-agricultural	0	No pesiticide risk	USA	North America	Active populations and growth of soil microorganisms are framed by mean annual precipitation in three California annual grasslands	10.1016/j.soilbio.2022.108886
PRJNA718849	SRR17459162	Grassland	2018-06-25	39	123.07	Non-agricultural	0	No pesiticide risk	USA	North America	Active populations and growth of soil microorganisms are framed by mean annual precipitation in three California annual grasslands	10.1016/j.soilbio.2022.108886
PRJNA718849	SRR17459163	Grassland	2018-06-26	39	123.07	Non-agricultural	0	No pesiticide risk	USA	North America	Active populations and growth of soil microorganisms are framed by mean annual precipitation in three California annual grasslands	10.1016/j.soilbio.2022.108886
PRJNA718849	SRR17459164	Grassland	2018-06-27	39	123.07	Non-agricultural	0	No pesiticide risk	USA	North America	Active populations and growth of soil microorganisms are framed by mean annual precipitation in three California annual grasslands	10.1016/j.soilbio.2022.108886
PRJNA718849	SRR17459165	Grassland	2018-06-28	39	123.07	Non-agricultural	0	No pesiticide risk	USA	North America	Active populations and growth of soil microorganisms are framed by mean annual precipitation in three California annual grasslands	10.1016/j.soilbio.2022.108886
PRJNA718849	SRR17459166	Grassland	2018-06-29	39	123.07	Non-agricultural	0	No pesiticide risk	USA	North America	Active populations and growth of soil microorganisms are framed by mean annual precipitation in three California annual grasslands	10.1016/j.soilbio.2022.108886
PRJNA718849	SRR17459167	Grassland	2018-06-30	39	123.07	Non-agricultural	0	No pesiticide risk	USA	North America	Active populations and growth of soil microorganisms are framed by mean annual precipitation in three California annual grasslands	10.1016/j.soilbio.2022.108886
PRJNA718849	SRR17459168	Grassland	2018-07-01	39	123.07	Non-agricultural	0	No pesiticide risk	USA	North America	Active populations and growth of soil microorganisms are framed by mean annual precipitation in three California annual grasslands	10.1016/j.soilbio.2022.108886
PRJNA718849	SRR17459169	Grassland	2018-07-02	39	123.07	Non-agricultural	0	No pesiticide risk	USA	North America	Active populations and growth of soil microorganisms are framed by mean annual precipitation in three California annual grasslands	10.1016/j.soilbio.2022.108886
PRJNA718849	SRR17459170	Grassland	2018-07-03	39	123.07	Non-agricultural	0	No pesiticide risk	USA	North America	Active populations and growth of soil microorganisms are framed by mean annual precipitation in three California annual grasslands	10.1016/j.soilbio.2022.108886
PRJNA718849	SRR17459171	Grassland	2018-07-04	39	123.07	Non-agricultural	0	No pesiticide risk	USA	North America	Active populations and growth of soil microorganisms are framed by mean annual precipitation in three California annual grasslands	10.1016/j.soilbio.2022.108886
PRJNA718849	SRR17459172	Grassland	2018-07-05	39	123.07	Non-agricultural	0	No pesiticide risk	USA	North America	Active populations and growth of soil microorganisms are framed by mean annual precipitation in three California annual grasslands	10.1016/j.soilbio.2022.108886
PRJNA718849	SRR17459173	Grassland	2018-07-06	39	123.07	Non-agricultural	0	No pesiticide risk	USA	North America	Active populations and growth of soil microorganisms are framed by mean annual precipitation in three California annual grasslands	10.1016/j.soilbio.2022.108886
PRJNA756108	SRR15522079	Farmland	2019-05-20	39.2	117.27	Agricultural	4.16173	High	China	Asia	Effects of hydroxyapatite on safe wheat production and soil microbial functional genes in an alkaline soil contaminated with heavy metals	10.1016/j.envres.2022.115183
PRJNA756108	SRR15522080	Farmland	2019-05-20	39.2	117.27	Agricultural	4.16173	High	China	Asia	Effects of hydroxyapatite on safe wheat production and soil microbial functional genes in an alkaline soil contaminated with heavy metals	10.1016/j.envres.2022.115183
PRJNA756108	SRR15522081	Farmland	2019-05-20	39.2	117.27	Agricultural	4.16173	High	China	Asia	Effects of hydroxyapatite on safe wheat production and soil microbial functional genes in an alkaline soil contaminated with heavy metals	10.1016/j.envres.2022.115183
PRJNA763981	SRR15947147	Farmland	2021-03-12	-27.28	26.72	Agricultural	2.71855	Medium	South Africa	Africa	Functional Diversity of Microbial Communities in the Soybean (Glycine max L.) Rhizosphere from Free State, South Africa	10.3390/ijms23169422
PRJNA763981	SRR15947148	Farmland	2021-03-12	-27.28	26.72	Agricultural	2.71855	Medium	South Africa	Africa	Functional Diversity of Microbial Communities in the Soybean (Glycine max L.) Rhizosphere from Free State, South Africa	10.3390/ijms23169422
PRJNA763981	SRR15947149	Farmland	2021-03-12	-27.28	26.72	Agricultural	2.71855	Medium	South Africa	Africa	Functional Diversity of Microbial Communities in the Soybean (Glycine max L.) Rhizosphere from Free State, South Africa	10.3390/ijms23169422
PRJNA763981	SRR15947150	Farmland	2021-03-12	-27.28	26.72	Agricultural	2.71855	Medium	South Africa	Africa	Functional Diversity of Microbial Communities in the Soybean (Glycine max L.) Rhizosphere from Free State, South Africa	10.3390/ijms23169422
PRJNA763981	SRR15947151	Farmland	2021-03-12	-27.28	26.72	Agricultural	2.71855	Medium	South Africa	Africa	Functional Diversity of Microbial Communities in the Soybean (Glycine max L.) Rhizosphere from Free State, South Africa	10.3390/ijms23169422
PRJNA763981	SRR15947152	Farmland	2021-03-12	-27.28	26.72	Agricultural	2.71855	Medium	South Africa	Africa	Functional Diversity of Microbial Communities in the Soybean (Glycine max L.) Rhizosphere from Free State, South Africa	10.3390/ijms23169422
PRJNA763981	SRR15947153	Farmland	2021-03-12	-27.28	26.72	Agricultural	2.71855	Medium	South Africa	Africa	Functional Diversity of Microbial Communities in the Soybean (Glycine max L.) Rhizosphere from Free State, South Africa	10.3390/ijms23169422
PRJNA763981	SRR15947154	Farmland	2021-03-12	-27.28	26.72	Agricultural	2.71855	Medium	South Africa	Africa	Functional Diversity of Microbial Communities in the Soybean (Glycine max L.) Rhizosphere from Free State, South Africa	10.3390/ijms23169422
PRJNA763981	SRR15947155	Farmland	2021-03-12	-27.28	26.72	Agricultural	2.71855	Medium	South Africa	Africa	Functional Diversity of Microbial Communities in the Soybean (Glycine max L.) Rhizosphere from Free State, South Africa	10.3390/ijms23169422
PRJNA763981	SRR15947156	Farmland	2021-03-12	-27.28	26.72	Agricultural	2.71855	Medium	South Africa	Africa	Functional Diversity of Microbial Communities in the Soybean (Glycine max L.) Rhizosphere from Free State, South Africa	10.3390/ijms23169422
PRJNA763981	SRR15947157	Farmland	2021-03-12	-27.28	26.72	Agricultural	2.71855	Medium	South Africa	Africa	Functional Diversity of Microbial Communities in the Soybean (Glycine max L.) Rhizosphere from Free State, South Africa	10.3390/ijms23169422
PRJNA763981	SRR15947158	Farmland	2021-03-12	-27.28	26.72	Agricultural	2.71855	Medium	South Africa	Africa	Functional Diversity of Microbial Communities in the Soybean (Glycine max L.) Rhizosphere from Free State, South Africa	10.3390/ijms23169422
PRJNA718849	SRR17459174	Grassland	2018-07-07	39	123.07	Non-agricultural	0	No pesiticide risk	USA	North America	Active populations and growth of soil microorganisms are framed by mean annual precipitation in three California annual grasslands	10.1016/j.soilbio.2022.108886
PRJNA718849	SRR17459175	Grassland	2018-07-08	39	123.07	Non-agricultural	0	No pesiticide risk	USA	North America	Active populations and growth of soil microorganisms are framed by mean annual precipitation in three California annual grasslands	10.1016/j.soilbio.2022.108886
PRJNA718849	SRR17459176	Grassland	2018-07-09	39	123.07	Non-agricultural	0	No pesiticide risk	USA	North America	Active populations and growth of soil microorganisms are framed by mean annual precipitation in three California annual grasslands	10.1016/j.soilbio.2022.108886
PRJNA718849	SRR17459177	Grassland	2018-07-10	39	123.07	Non-agricultural	0	No pesiticide risk	USA	North America	Active populations and growth of soil microorganisms are framed by mean annual precipitation in three California annual grasslands	10.1016/j.soilbio.2022.108886
PRJNA718849	SRR17459178	Grassland	2018-07-11	39	123.07	Non-agricultural	0	No pesiticide risk	USA	North America	Active populations and growth of soil microorganisms are framed by mean annual precipitation in three California annual grasslands	10.1016/j.soilbio.2022.108886
PRJNA718849	SRR17459179	Grassland	2018-07-12	39	123.07	Non-agricultural	0	No pesiticide risk	USA	North America	Active populations and growth of soil microorganisms are framed by mean annual precipitation in three California annual grasslands	10.1016/j.soilbio.2022.108886
PRJNA718849	SRR17459180	Grassland	2018-03-22	39	123.07	Non-agricultural	0	No pesiticide risk	USA	North America	Active populations and growth of soil microorganisms are framed by mean annual precipitation in three California annual grasslands	10.1016/j.soilbio.2022.108886
PRJNA718849	SRR17459181	Grassland	2018-03-31	39	123.07	Non-agricultural	0	No pesiticide risk	USA	North America	Active populations and growth of soil microorganisms are framed by mean annual precipitation in three California annual grasslands	10.1016/j.soilbio.2022.108886
PRJNA718849	SRR17459182	Grassland	2018-02-26	39	123.07	Non-agricultural	0	No pesiticide risk	USA	North America	Active populations and growth of soil microorganisms are framed by mean annual precipitation in three California annual grasslands	10.1016/j.soilbio.2022.108886
PRJNA718849	SRR17459183	Grassland	2018-02-22	39	123.07	Non-agricultural	0	No pesiticide risk	USA	North America	Active populations and growth of soil microorganisms are framed by mean annual precipitation in three California annual grasslands	10.1016/j.soilbio.2022.108886
PRJNA718849	SRR17459184	Grassland	2018-02-18	39	123.07	Non-agricultural	0	No pesiticide risk	USA	North America	Active populations and growth of soil microorganisms are framed by mean annual precipitation in three California annual grasslands	10.1016/j.soilbio.2022.108886
PRJNA718849	SRR17459185	Grassland	2018-03-07	39	123.07	Non-agricultural	0	No pesiticide risk	USA	North America	Active populations and growth of soil microorganisms are framed by mean annual precipitation in three California annual grasslands	10.1016/j.soilbio.2022.108886
PRJNA718849	SRR17459186	Grassland	2018-02-20	39	123.07	Non-agricultural	0	No pesiticide risk	USA	North America	Active populations and growth of soil microorganisms are framed by mean annual precipitation in three California annual grasslands	10.1016/j.soilbio.2022.108886
PRJNA718849	SRR17459187	Grassland	2018-02-08	39	123.07	Non-agricultural	0	No pesiticide risk	USA	North America	Active populations and growth of soil microorganisms are framed by mean annual precipitation in three California annual grasslands	10.1016/j.soilbio.2022.108886
PRJNA718849	SRR17459188	Grassland	2018-03-10	39	123.07	Non-agricultural	0	No pesiticide risk	USA	North America	Active populations and growth of soil microorganisms are framed by mean annual precipitation in three California annual grasslands	10.1016/j.soilbio.2022.108886
PRJNA718849	SRR17459189	Grassland	2018-02-16	39	123.07	Non-agricultural	0	No pesiticide risk	USA	North America	Active populations and growth of soil microorganisms are framed by mean annual precipitation in three California annual grasslands	10.1016/j.soilbio.2022.108886
PRJNA718849	SRR17459190	Grassland	2018-03-24	39	123.07	Non-agricultural	0	No pesiticide risk	USA	North America	Active populations and growth of soil microorganisms are framed by mean annual precipitation in three California annual grasslands	10.1016/j.soilbio.2022.108886
PRJNA718849	SRR17459191	Grassland	2018-02-10	39	123.07	Non-agricultural	0	No pesiticide risk	USA	North America	Active populations and growth of soil microorganisms are framed by mean annual precipitation in three California annual grasslands	10.1016/j.soilbio.2022.108886
PRJNA718849	SRR17459192	Grassland	2018-02-17	39	123.07	Non-agricultural	0	No pesiticide risk	USA	North America	Active populations and growth of soil microorganisms are framed by mean annual precipitation in three California annual grasslands	10.1016/j.soilbio.2022.108886
PRJNA718849	SRR17459193	Grassland	2018-03-09	39	123.07	Non-agricultural	0	No pesiticide risk	USA	North America	Active populations and growth of soil microorganisms are framed by mean annual precipitation in three California annual grasslands	10.1016/j.soilbio.2022.108886
PRJNA718849	SRR17459194	Grassland	2018-02-12	39	123.07	Non-agricultural	0	No pesiticide risk	USA	North America	Active populations and growth of soil microorganisms are framed by mean annual precipitation in three California annual grasslands	10.1016/j.soilbio.2022.108886
PRJNA718849	SRR17459195	Grassland	2018-03-28	39	123.07	Non-agricultural	0	No pesiticide risk	USA	North America	Active populations and growth of soil microorganisms are framed by mean annual precipitation in three California annual grasslands	10.1016/j.soilbio.2022.108886
PRJNA718849	SRR17459196	Grassland	2018-02-14	39	123.07	Non-agricultural	0	No pesiticide risk	USA	North America	Active populations and growth of soil microorganisms are framed by mean annual precipitation in three California annual grasslands	10.1016/j.soilbio.2022.108886
PRJNA718849	SRR17459197	Grassland	2018-02-13	39	123.07	Non-agricultural	0	No pesiticide risk	USA	North America	Active populations and growth of soil microorganisms are framed by mean annual precipitation in three California annual grasslands	10.1016/j.soilbio.2022.108886
PRJNA718849	SRR17459198	Grassland	2018-03-05	39	123.07	Non-agricultural	0	No pesiticide risk	USA	North America	Active populations and growth of soil microorganisms are framed by mean annual precipitation in three California annual grasslands	10.1016/j.soilbio.2022.108886
PRJNA718849	SRR17459199	Grassland	2018-02-23	39	123.07	Non-agricultural	0	No pesiticide risk	USA	North America	Active populations and growth of soil microorganisms are framed by mean annual precipitation in three California annual grasslands	10.1016/j.soilbio.2022.108886
PRJNA718849	SRR17459200	Grassland	2018-02-24	39	123.07	Non-agricultural	0	No pesiticide risk	USA	North America	Active populations and growth of soil microorganisms are framed by mean annual precipitation in three California annual grasslands	10.1016/j.soilbio.2022.108886
PRJNA718849	SRR17459201	Grassland	2018-03-14	39	123.07	Non-agricultural	0	No pesiticide risk	USA	North America	Active populations and growth of soil microorganisms are framed by mean annual precipitation in three California annual grasslands	10.1016/j.soilbio.2022.108886
PRJNA718849	SRR17459202	Grassland	2018-03-18	39	123.07	Non-agricultural	0	No pesiticide risk	USA	North America	Active populations and growth of soil microorganisms are framed by mean annual precipitation in three California annual grasslands	10.1016/j.soilbio.2022.108886
PRJNA718849	SRR17459203	Grassland	2018-02-07	39	123.07	Non-agricultural	0	No pesiticide risk	USA	North America	Active populations and growth of soil microorganisms are framed by mean annual precipitation in three California annual grasslands	10.1016/j.soilbio.2022.108886
PRJNA783518	SRR17036897	Farmland	2019-07-01	28.37	106.58	Agricultural	4.18404	High	China	Asia	Reduced chemodiversity suppresses rhizosphere microbiome functioning in the mono-cropped agroecosystems	10.1186/s40168-022-01287-y
PRJNA783518	SRR17036898	Farmland	2019-07-01	28.37	106.58	Agricultural	4.18404	High	China	Asia	Reduced chemodiversity suppresses rhizosphere microbiome functioning in the mono-cropped agroecosystems	10.1186/s40168-022-01287-y
PRJNA783518	SRR17036899	Farmland	2019-07-01	28.38	106.59	Agricultural	4.31882	High	China	Asia	Reduced chemodiversity suppresses rhizosphere microbiome functioning in the mono-cropped agroecosystems	10.1186/s40168-022-01288-y
PRJNA783518	SRR17036900	Farmland	2019-07-01	28.39	106.6	Agricultural	4.31882	High	China	Asia	Reduced chemodiversity suppresses rhizosphere microbiome functioning in the mono-cropped agroecosystems	10.1186/s40168-022-01289-y
PRJNA783518	SRR17036901	Farmland	2019-07-01	28.4	106.61	Agricultural	4.31882	High	China	Asia	Reduced chemodiversity suppresses rhizosphere microbiome functioning in the mono-cropped agroecosystems	10.1186/s40168-022-01290-y
PRJNA783518	SRR17036902	Farmland	2019-07-01	28.41	106.62	Agricultural	4.31882	High	China	Asia	Reduced chemodiversity suppresses rhizosphere microbiome functioning in the mono-cropped agroecosystems	10.1186/s40168-022-01291-y
PRJNA783518	SRR17036903	Farmland	2019-07-01	28.42	106.63	Agricultural	4.31882	High	China	Asia	Reduced chemodiversity suppresses rhizosphere microbiome functioning in the mono-cropped agroecosystems	10.1186/s40168-022-01292-y
PRJNA783518	SRR17036904	Farmland	2019-07-01	28.43	106.64	Agricultural	4.31882	High	China	Asia	Reduced chemodiversity suppresses rhizosphere microbiome functioning in the mono-cropped agroecosystems	10.1186/s40168-022-01293-y
PRJNA718849	SRR17459204	Grassland	2018-03-15	39	123.07	Non-agricultural	0	No pesiticide risk	USA	North America	Active populations and growth of soil microorganisms are framed by mean annual precipitation in three California annual grasslands	10.1016/j.soilbio.2022.108886
PRJNA718849	SRR17459205	Grassland	2018-03-01	39	123.07	Non-agricultural	0	No pesiticide risk	USA	North America	Active populations and growth of soil microorganisms are framed by mean annual precipitation in three California annual grasslands	10.1016/j.soilbio.2022.108886
PRJNA718849	SRR17459206	Grassland	2018-03-25	39	123.07	Non-agricultural	0	No pesiticide risk	USA	North America	Active populations and growth of soil microorganisms are framed by mean annual precipitation in three California annual grasslands	10.1016/j.soilbio.2022.108886
PRJNA718849	SRR17459207	Grassland	2018-02-09	39	123.07	Non-agricultural	0	No pesiticide risk	USA	North America	Active populations and growth of soil microorganisms are framed by mean annual precipitation in three California annual grasslands	10.1016/j.soilbio.2022.108886
PRJNA718849	SRR17459208	Grassland	2018-02-28	39	123.07	Non-agricultural	0	No pesiticide risk	USA	North America	Active populations and growth of soil microorganisms are framed by mean annual precipitation in three California annual grasslands	10.1016/j.soilbio.2022.108886
PRJNA718849	SRR17459209	Grassland	2018-07-13	39	123.07	Non-agricultural	0	No pesiticide risk	USA	North America	Active populations and growth of soil microorganisms are framed by mean annual precipitation in three California annual grasslands	10.1016/j.soilbio.2022.108886
PRJNA718849	SRR17459210	Grassland	2018-07-14	39	123.07	Non-agricultural	0	No pesiticide risk	USA	North America	Active populations and growth of soil microorganisms are framed by mean annual precipitation in three California annual grasslands	10.1016/j.soilbio.2022.108886
PRJNA718849	SRR17459211	Grassland	2018-03-21	39	123.07	Non-agricultural	0	No pesiticide risk	USA	North America	Active populations and growth of soil microorganisms are framed by mean annual precipitation in three California annual grasslands	10.1016/j.soilbio.2022.108886
PRJNA718849	SRR17459212	Grassland	2018-04-01	39	123.07	Non-agricultural	0	No pesiticide risk	USA	North America	Active populations and growth of soil microorganisms are framed by mean annual precipitation in three California annual grasslands	10.1016/j.soilbio.2022.108886
PRJNA718849	SRR17459213	Grassland	2018-02-25	39	123.07	Non-agricultural	0	No pesiticide risk	USA	North America	Active populations and growth of soil microorganisms are framed by mean annual precipitation in three California annual grasslands	10.1016/j.soilbio.2022.108886
PRJNA718849	SRR17459214	Grassland	2018-03-20	39	123.07	Non-agricultural	0	No pesiticide risk	USA	North America	Active populations and growth of soil microorganisms are framed by mean annual precipitation in three California annual grasslands	10.1016/j.soilbio.2022.108886
PRJNA718849	SRR17459215	Grassland	2018-02-11	39	123.07	Non-agricultural	0	No pesiticide risk	USA	North America	Active populations and growth of soil microorganisms are framed by mean annual precipitation in three California annual grasslands	10.1016/j.soilbio.2022.108886
PRJNA718849	SRR17459216	Grassland	2018-03-16	39	123.07	Non-agricultural	0	No pesiticide risk	USA	North America	Active populations and growth of soil microorganisms are framed by mean annual precipitation in three California annual grasslands	10.1016/j.soilbio.2022.108886
PRJNA718849	SRR17459217	Grassland	2018-03-02	39	123.07	Non-agricultural	0	No pesiticide risk	USA	North America	Active populations and growth of soil microorganisms are framed by mean annual precipitation in three California annual grasslands	10.1016/j.soilbio.2022.108886
PRJNA718849	SRR17459218	Grassland	2018-03-12	39	123.07	Non-agricultural	0	No pesiticide risk	USA	North America	Active populations and growth of soil microorganisms are framed by mean annual precipitation in three California annual grasslands	10.1016/j.soilbio.2022.108886
PRJNA718849	SRR17459219	Grassland	2018-03-06	39	123.07	Non-agricultural	0	No pesiticide risk	USA	North America	Active populations and growth of soil microorganisms are framed by mean annual precipitation in three California annual grasslands	10.1016/j.soilbio.2022.108886
PRJNA718849	SRR17459220	Grassland	2018-03-11	39	123.07	Non-agricultural	0	No pesiticide risk	USA	North America	Active populations and growth of soil microorganisms are framed by mean annual precipitation in three California annual grasslands	10.1016/j.soilbio.2022.108886
PRJNA718849	SRR17459221	Grassland	2018-03-08	39	123.07	Non-agricultural	0	No pesiticide risk	USA	North America	Active populations and growth of soil microorganisms are framed by mean annual precipitation in three California annual grasslands	10.1016/j.soilbio.2022.108886
PRJNA718849	SRR17459222	Grassland	2018-02-27	39	123.07	Non-agricultural	0	No pesiticide risk	USA	North America	Active populations and growth of soil microorganisms are framed by mean annual precipitation in three California annual grasslands	10.1016/j.soilbio.2022.108886
PRJNA718849	SRR17459223	Grassland	2018-03-23	39	123.07	Non-agricultural	0	No pesiticide risk	USA	North America	Active populations and growth of soil microorganisms are framed by mean annual precipitation in three California annual grasslands	10.1016/j.soilbio.2022.108886
PRJNA718849	SRR17459224	Grassland	2018-03-03	39	123.07	Non-agricultural	0	No pesiticide risk	USA	North America	Active populations and growth of soil microorganisms are framed by mean annual precipitation in three California annual grasslands	10.1016/j.soilbio.2022.108886
PRJNA718849	SRR17459225	Grassland	2018-04-03	39	123.07	Non-agricultural	0	No pesiticide risk	USA	North America	Active populations and growth of soil microorganisms are framed by mean annual precipitation in three California annual grasslands	10.1016/j.soilbio.2022.108886
PRJNA718849	SRR17459226	Grassland	2018-02-19	39	123.07	Non-agricultural	0	No pesiticide risk	USA	North America	Active populations and growth of soil microorganisms are framed by mean annual precipitation in three California annual grasslands	10.1016/j.soilbio.2022.108886
PRJNA718849	SRR17459227	Grassland	2018-03-19	39	123.07	Non-agricultural	0	No pesiticide risk	USA	North America	Active populations and growth of soil microorganisms are framed by mean annual precipitation in three California annual grasslands	10.1016/j.soilbio.2022.108886
PRJNA718849	SRR17459228	Grassland	2018-02-21	39	123.07	Non-agricultural	0	No pesiticide risk	USA	North America	Active populations and growth of soil microorganisms are framed by mean annual precipitation in three California annual grasslands	10.1016/j.soilbio.2022.108886
PRJNA718849	SRR17459229	Grassland	2018-07-15	39	123.07	Non-agricultural	0	No pesiticide risk	USA	North America	Active populations and growth of soil microorganisms are framed by mean annual precipitation in three California annual grasslands	10.1016/j.soilbio.2022.108886
PRJNA718849	SRR17459230	Grassland	2018-07-16	39	123.07	Non-agricultural	0	No pesiticide risk	USA	North America	Active populations and growth of soil microorganisms are framed by mean annual precipitation in three California annual grasslands	10.1016/j.soilbio.2022.108886
PRJNA718849	SRR17459231	Grassland	2018-07-17	39	123.07	Non-agricultural	0	No pesiticide risk	USA	North America	Active populations and growth of soil microorganisms are framed by mean annual precipitation in three California annual grasslands	10.1016/j.soilbio.2022.108886
PRJNA718849	SRR17459232	Grassland	2018-02-06	39	123.07	Non-agricultural	0	No pesiticide risk	USA	North America	Active populations and growth of soil microorganisms are framed by mean annual precipitation in three California annual grasslands	10.1016/j.soilbio.2022.108886
PRJNA718849	SRR17459233	Grassland	2018-02-15	39	123.07	Non-agricultural	0	No pesiticide risk	USA	North America	Active populations and growth of soil microorganisms are framed by mean annual precipitation in three California annual grasslands	10.1016/j.soilbio.2022.108886
PRJNA718849	SRR17459234	Grassland	2018-03-04	39	123.07	Non-agricultural	0	No pesiticide risk	USA	North America	Active populations and growth of soil microorganisms are framed by mean annual precipitation in three California annual grasslands	10.1016/j.soilbio.2022.108886
PRJNA718849	SRR17459235	Grassland	2018-03-30	39	123.07	Non-agricultural	0	No pesiticide risk	USA	North America	Active populations and growth of soil microorganisms are framed by mean annual precipitation in three California annual grasslands	10.1016/j.soilbio.2022.108886
PRJNA718849	SRR17459236	Grassland	2018-03-26	39	123.07	Non-agricultural	0	No pesiticide risk	USA	North America	Active populations and growth of soil microorganisms are framed by mean annual precipitation in three California annual grasslands	10.1016/j.soilbio.2022.108886
PRJNA718849	SRR17459237	Grassland	2018-03-29	39	123.07	Non-agricultural	0	No pesiticide risk	USA	North America	Active populations and growth of soil microorganisms are framed by mean annual precipitation in three California annual grasslands	10.1016/j.soilbio.2022.108886
PRJNA718849	SRR17459238	Grassland	2018-03-13	39	123.07	Non-agricultural	0	No pesiticide risk	USA	North America	Active populations and growth of soil microorganisms are framed by mean annual precipitation in three California annual grasslands	10.1016/j.soilbio.2022.108886
PRJNA718849	SRR17459239	Grassland	2018-03-17	39	123.07	Non-agricultural	0	No pesiticide risk	USA	North America	Active populations and growth of soil microorganisms are framed by mean annual precipitation in three California annual grasslands	10.1016/j.soilbio.2022.108886
PRJNA718849	SRR17459240	Grassland	2018-04-02	39	123.07	Non-agricultural	0	No pesiticide risk	USA	North America	Active populations and growth of soil microorganisms are framed by mean annual precipitation in three California annual grasslands	10.1016/j.soilbio.2022.108886
PRJNA718849	SRR17459241	Grassland	2018-03-27	39	123.07	Non-agricultural	0	No pesiticide risk	USA	North America	Active populations and growth of soil microorganisms are framed by mean annual precipitation in three California annual grasslands	10.1016/j.soilbio.2022.108886
PRJNA782633	SRR19084108	Wetland	2016-10-01	2.38	54.74	Non-agricultural	0	No pesiticide risk	Brazil	South America	Metagenomes from Eastern Brazilian Amazonian Floodplains in the Wet and Dry Seasons	10.1128/mra.00432-22
PRJNA782633	SRR19084109	Wetland	2016-05-01	2.47	54.65	Non-agricultural	0	No pesiticide risk	Brazil	South America	Metagenomes from Eastern Brazilian Amazonian Floodplains in the Wet and Dry Seasons	10.1128/mra.00432-22
PRJNA782633	SRR19084110	Wetland	2016-10-01	2.47	54.65	Non-agricultural	0	No pesiticide risk	Brazil	South America	Metagenomes from Eastern Brazilian Amazonian Floodplains in the Wet and Dry Seasons	10.1128/mra.00432-22
PRJNA782633	SRR19084111	Wetland	2016-10-01	2.38	54.74	Non-agricultural	0	No pesiticide risk	Brazil	South America	Metagenomes from Eastern Brazilian Amazonian Floodplains in the Wet and Dry Seasons	10.1128/mra.00432-22
PRJNA782633	SRR19084112	Wetland	2016-10-01	2.47	54.65	Non-agricultural	0	No pesiticide risk	Brazil	South America	Metagenomes from Eastern Brazilian Amazonian Floodplains in the Wet and Dry Seasons	10.1128/mra.00432-22
PRJNA782633	SRR19084113	Wetland	2016-10-01	2.38	54.74	Non-agricultural	0	No pesiticide risk	Brazil	South America	Metagenomes from Eastern Brazilian Amazonian Floodplains in the Wet and Dry Seasons	10.1128/mra.00432-22
PRJNA782633	SRR19084114	Wetland	2016-05-01	2.47	54.65	Non-agricultural	0	No pesiticide risk	Brazil	South America	Metagenomes from Eastern Brazilian Amazonian Floodplains in the Wet and Dry Seasons	10.1128/mra.00432-22
PRJNA782633	SRR19084115	Wetland	2016-05-01	2.47	54.65	Non-agricultural	0	No pesiticide risk	Brazil	South America	Metagenomes from Eastern Brazilian Amazonian Floodplains in the Wet and Dry Seasons	10.1128/mra.00432-22
PRJNA782633	SRR19084116	Wetland	2016-05-01	2.38	54.74	Non-agricultural	0	No pesiticide risk	Brazil	South America	Metagenomes from Eastern Brazilian Amazonian Floodplains in the Wet and Dry Seasons	10.1128/mra.00432-22
PRJNA782633	SRR19084117	Wetland	2016-05-01	2.38	54.74	Non-agricultural	0	No pesiticide risk	Brazil	South America	Metagenomes from Eastern Brazilian Amazonian Floodplains in the Wet and Dry Seasons	10.1128/mra.00432-22
PRJNA782633	SRR19084118	Wetland	2016-10-01	2.47	54.65	Non-agricultural	0	No pesiticide risk	Brazil	South America	Metagenomes from Eastern Brazilian Amazonian Floodplains in the Wet and Dry Seasons	10.1128/mra.00432-22
PRJNA782633	SRR19084119	Wetland	2016-05-01	2.38	54.74	Non-agricultural	0	No pesiticide risk	Brazil	South America	Metagenomes from Eastern Brazilian Amazonian Floodplains in the Wet and Dry Seasons	10.1128/mra.00432-22
PRJNA889178	SRR21860266	Grassland	2021-06-18	32.66	85.52	Non-agricultural	0.171532	No pesiticide risk	USA	North America	Xanthomonas infection and ozone stress distinctly influence the microbial community structure and interactions in the pepper phyllosphere	10.1038/s43705-023-00232-w
PRJNA889178	SRR21860267	Grassland	2021-07-29	32.66	85.52	Non-agricultural	0.171532	No pesiticide risk	USA	North America	Xanthomonas infection and ozone stress distinctly influence the microbial community structure and interactions in the pepper phyllosphere	10.1038/s43705-023-00232-w
PRJNA889178	SRR21860274	Grassland	2021-04-19	32.66	85.52	Non-agricultural	0.171532	No pesiticide risk	USA	North America	Xanthomonas infection and ozone stress distinctly influence the microbial community structure and interactions in the pepper phyllosphere	10.1038/s43705-023-00232-w
PRJNA889178	SRR21860276	Grassland	2021-04-19	32.66	85.52	Non-agricultural	0.171532	No pesiticide risk	USA	North America	Xanthomonas infection and ozone stress distinctly influence the microbial community structure and interactions in the pepper phyllosphere	10.1038/s43705-023-00232-w
PRJNA889178	SRR21860278	Grassland	2021-06-18	32.66	85.52	Non-agricultural	0.171532	No pesiticide risk	USA	North America	Xanthomonas infection and ozone stress distinctly influence the microbial community structure and interactions in the pepper phyllosphere	10.1038/s43705-023-00232-w
PRJNA889178	SRR21860279	Grassland	2021-07-29	32.66	85.52	Non-agricultural	0.171532	No pesiticide risk	USA	North America	Xanthomonas infection and ozone stress distinctly influence the microbial community structure and interactions in the pepper phyllosphere	10.1038/s43705-023-00232-w
PRJNA889178	SRR21860280	Grassland	2021-06-18	32.66	85.52	Non-agricultural	0.171532	No pesiticide risk	USA	North America	Xanthomonas infection and ozone stress distinctly influence the microbial community structure and interactions in the pepper phyllosphere	10.1038/s43705-023-00232-w
PRJNA889178	SRR21860282	Grassland	2021-06-18	32.66	85.52	Non-agricultural	0.171532	No pesiticide risk	USA	North America	Xanthomonas infection and ozone stress distinctly influence the microbial community structure and interactions in the pepper phyllosphere	10.1038/s43705-023-00232-w
PRJNA889178	SRR21860283	Grassland	2021-07-29	32.66	85.52	Non-agricultural	0.171532	No pesiticide risk	USA	North America	Xanthomonas infection and ozone stress distinctly influence the microbial community structure and interactions in the pepper phyllosphere	10.1038/s43705-023-00232-w
PRJNA297196	SRR2546421	Grassland	2013-08-20	34.09	-118.43	Non-agricultural	0	No pesiticide risk	USA	North America	Proteogenomic analyses indicate bacterial methylotrophy and archaeal heterotrophy are prevalent below the grass root zone	10.7717/peerj.2687
PRJNA297196	SRR2546422	Grassland	2013-08-20	34.09	-118.43	Non-agricultural	0	No pesiticide risk	USA	North America	Proteogenomic analyses indicate bacterial methylotrophy and archaeal heterotrophy are prevalent below the grass root zone	10.7717/peerj.2687
PRJNA297196	SRR2546423	Grassland	2013-08-20	34.09	-118.43	Non-agricultural	0	No pesiticide risk	USA	North America	Proteogenomic analyses indicate bacterial methylotrophy and archaeal heterotrophy are prevalent below the grass root zone	10.7717/peerj.2687
PRJNA297196	SRR2546424	Grassland	2013-08-20	34.09	-118.43	Non-agricultural	0	No pesiticide risk	USA	North America	Proteogenomic analyses indicate bacterial methylotrophy and archaeal heterotrophy are prevalent below the grass root zone	10.7717/peerj.2687
PRJNA297196	SRR2546425	Grassland	2013-08-20	34.09	-118.43	Non-agricultural	0	No pesiticide risk	USA	North America	Proteogenomic analyses indicate bacterial methylotrophy and archaeal heterotrophy are prevalent below the grass root zone	10.7717/peerj.2687
PRJNA297196	SRR2546426	Grassland	2013-08-20	34.09	-118.43	Non-agricultural	0	No pesiticide risk	USA	North America	Proteogenomic analyses indicate bacterial methylotrophy and archaeal heterotrophy are prevalent below the grass root zone	10.7717/peerj.2687
PRJNA298972	SRR2844600	Wetland	2015-10-28	8.5	76.7	Non-agricultural	0	No pesiticide risk	India	Asia	https://www.ncbi.nlm.nih.gov/bioproject/PRJNA298972	NA
PRJNA298972	SRR2844601	Wetland	2015-10-28	8.5	76.7	Non-agricultural	0	No pesiticide risk	India	Asia	https://www.ncbi.nlm.nih.gov/bioproject/PRJNA298972	NA
PRJNA298972	SRR2844602	Wetland	2015-10-28	8.5	76.7	Non-agricultural	0	No pesiticide risk	India	Asia	https://www.ncbi.nlm.nih.gov/bioproject/PRJNA298972	NA
PRJNA298972	SRR2844616	Wetland	2015-10-28	8.5	76.7	Non-agricultural	0	No pesiticide risk	India	Asia	https://www.ncbi.nlm.nih.gov/bioproject/PRJNA298972	NA
PRJNA329996	SRR3984567	Grassland	2011-09-15	8.5	76.7	Non-agricultural	0	No pesiticide risk	USA	North America	https://www.ncbi.nlm.nih.gov/biosample/	NA
PRJNA365560	SRR5208282	Wetland	2017-07-11	51.62	-128.09	Non-agricultural	0	No pesiticide risk	USA	North America	Seasonal and ecohydrological regulation of active microbial populations involved in DOC, CO2, and CH4 fluxes in temperate rainforest soil	10.1038/s41396-018-0334-3
PRJNA365560	SRR5208283	Wetland	2017-07-11	51.62	-128.09	Non-agricultural	0	No pesiticide risk	USA	North America	Seasonal and ecohydrological regulation of active microbial populations involved in DOC, CO2, and CH4 fluxes in temperate rainforest soil	10.1038/s41396-018-0334-3
PRJNA365560	SRR5208337	Wetland	2017-07-11	51.62	-128.09	Non-agricultural	0	No pesiticide risk	USA	North America	Seasonal and ecohydrological regulation of active microbial populations involved in DOC, CO2, and CH4 fluxes in temperate rainforest soil	10.1038/s41396-018-0334-3
PRJNA367560	SRR5213075	Grassland	2015-07-13	39.72	-123.65	Non-agricultural	2.35965	No pesiticide risk	USA	North America	Novel soil bacteria possess diverse genes for secondary metabolite biosynthesis	10.1038/s41586-018-0207-y
PRJNA367560	SRR5213076	Grassland	2015-07-13	39.72	-123.65	Non-agricultural	2.35965	No pesiticide risk	USA	North America	Novel soil bacteria possess diverse genes for secondary metabolite biosynthesis	10.1038/s41586-018-0207-y
PRJNA367560	SRR5213078	Grassland	2015-07-13	39.72	-123.65	Non-agricultural	2.35965	No pesiticide risk	USA	North America	Novel soil bacteria possess diverse genes for secondary metabolite biosynthesis	10.1038/s41586-018-0207-y
PRJNA367560	SRR5213079	Grassland	2015-07-13	39.72	-123.65	Non-agricultural	2.35965	No pesiticide risk	USA	North America	Novel soil bacteria possess diverse genes for secondary metabolite biosynthesis	10.1038/s41586-018-0207-y
PRJNA367560	SRR5213080	Grassland	2015-07-13	39.72	-123.65	Non-agricultural	2.35965	No pesiticide risk	USA	North America	Novel soil bacteria possess diverse genes for secondary metabolite biosynthesis	10.1038/s41586-018-0207-y
PRJNA367560	SRR5916285	Grassland	2015-01-31	-41.58	145.09	Non-agricultural	0	No pesiticide risk	Australia	Oceania	Introducing BASE: the Biomes of Australian Soil Environments soil microbial diversity database	10.1186/s13742-016-0126-5
PRJNA367560	SRR5916420	Grassland	2014-10-15	-42.4	147.41	Non-agricultural	2.86748	No pesiticide risk	Australia	Oceania	Introducing BASE: the Biomes of Australian Soil Environments soil microbial diversity database	10.1186/s13742-016-0126-5
PRJNA367560	SRR5918904	Grassland	2014-07-21	-35.88	149.01	Non-agricultural	0	No pesiticide risk	Australia	Oceania	Introducing BASE: the Biomes of Australian Soil Environments soil microbial diversity database	10.1186/s13742-016-0126-5
PRJNA367560	SRR5918905	Grassland	2014-07-22	-35.87	149.01	Non-agricultural	0	No pesiticide risk	Australia	Oceania	Introducing BASE: the Biomes of Australian Soil Environments soil microbial diversity database	10.1186/s13742-016-0126-5
PRJNA367560	SRR5918909	Grassland	2014-07-21	-35.88	149.01	Non-agricultural	0	No pesiticide risk	Australia	Oceania	Introducing BASE: the Biomes of Australian Soil Environments soil microbial diversity database	10.1186/s13742-016-0126-5
PRJNA367560	SRR5918910	Grassland	2014-05-13	-35.87	149.01	Non-agricultural	0	No pesiticide risk	Australia	Oceania	Introducing BASE: the Biomes of Australian Soil Environments soil microbial diversity database	10.1186/s13742-016-0126-5
PRJNA820715	SRR18503729	Farmland	2019-05-01	35.62	-88.85	Agricultural	1.85865	Medium	USA	North America	Identification of Novel Viruses and Their Microbial Hosts from Soils with Long-Term Nitrogen Fertilization and Cover Cropping Management	10.1128/msystems.00571-22
PRJNA820715	SRR18503730	Farmland	2019-05-01	35.62	-88.85	Agricultural	1.85865	Medium	USA	North America	Identification of Novel Viruses and Their Microbial Hosts from Soils with Long-Term Nitrogen Fertilization and Cover Cropping Management	10.1128/msystems.00571-22
PRJNA820715	SRR18503731	Farmland	2019-05-01	35.62	-88.85	Agricultural	1.85865	Medium	USA	North America	Identification of Novel Viruses and Their Microbial Hosts from Soils with Long-Term Nitrogen Fertilization and Cover Cropping Management	10.1128/msystems.00571-22
PRJNA820715	SRR18503732	Farmland	2019-05-01	35.62	-88.85	Agricultural	1.85865	Medium	USA	North America	Identification of Novel Viruses and Their Microbial Hosts from Soils with Long-Term Nitrogen Fertilization and Cover Cropping Management	10.1128/msystems.00571-22
PRJNA820715	SRR18503733	Farmland	2019-05-01	35.62	-88.85	Agricultural	1.85865	Medium	USA	North America	Identification of Novel Viruses and Their Microbial Hosts from Soils with Long-Term Nitrogen Fertilization and Cover Cropping Management	10.1128/msystems.00571-22
PRJNA820715	SRR18503734	Farmland	2019-05-01	35.62	-88.85	Agricultural	1.85865	Medium	USA	North America	Identification of Novel Viruses and Their Microbial Hosts from Soils with Long-Term Nitrogen Fertilization and Cover Cropping Management	10.1128/msystems.00571-22
PRJNA820715	SRR18503735	Farmland	2019-05-01	35.62	-88.85	Agricultural	1.85865	Medium	USA	North America	Identification of Novel Viruses and Their Microbial Hosts from Soils with Long-Term Nitrogen Fertilization and Cover Cropping Management	10.1128/msystems.00571-22
PRJNA820715	SRR18503736	Farmland	2019-05-01	35.62	-88.85	Agricultural	1.85865	Medium	USA	North America	Identification of Novel Viruses and Their Microbial Hosts from Soils with Long-Term Nitrogen Fertilization and Cover Cropping Management	10.1128/msystems.00571-22
PRJNA820715	SRR18503737	Farmland	2019-05-01	35.62	-88.85	Agricultural	1.85865	Medium	USA	North America	Identification of Novel Viruses and Their Microbial Hosts from Soils with Long-Term Nitrogen Fertilization and Cover Cropping Management	10.1128/msystems.00571-22
PRJNA820715	SRR18503738	Farmland	2019-05-01	35.62	-88.85	Agricultural	1.85865	Medium	USA	North America	Identification of Novel Viruses and Their Microbial Hosts from Soils with Long-Term Nitrogen Fertilization and Cover Cropping Management	10.1128/msystems.00571-22
PRJNA820715	SRR18503739	Farmland	2019-05-01	35.62	-88.85	Agricultural	1.85865	Medium	USA	North America	Identification of Novel Viruses and Their Microbial Hosts from Soils with Long-Term Nitrogen Fertilization and Cover Cropping Management	10.1128/msystems.00571-22
PRJNA820715	SRR18503740	Farmland	2019-05-01	35.62	-88.85	Agricultural	1.85865	Medium	USA	North America	Identification of Novel Viruses and Their Microbial Hosts from Soils with Long-Term Nitrogen Fertilization and Cover Cropping Management	10.1128/msystems.00571-22
PRJNA820715	SRR18673640	Farmland	2021-01-01	-25.47	25.37	Agricultural	1.26765	Medium	South Africa	Africa	Maize rhizosphere modulates the microbiome diversity and community structure to enhance plant health	10.1016/j.sjbs.2022.103499
PRJNA820715	SRR18673641	Farmland	2021-01-01	-25.47	25.37	Agricultural	1.26765	Medium	South Africa	Africa	Maize rhizosphere modulates the microbiome diversity and community structure to enhance plant health	10.1016/j.sjbs.2022.103499
PRJNA820715	SRR18673642	Farmland	2021-01-01	-25.47	25.37	Agricultural	1.26765	Medium	South Africa	Africa	Shotgun Metagenomic Survey of the Diseased and Healthy Maize (Zea mays L.) Rhizobiomes	10.1128/mra.00498-22
PRJNA820715	SRR18673643	Farmland	2021-01-01	-25.47	25.37	Agricultural	1.26765	Medium	South Africa	Africa	Maize rhizosphere modulates the microbiome diversity and community structure to enhance plant health	10.1016/j.sjbs.2022.103499
PRJNA820715	SRR18673644	Farmland	2021-01-01	-25.59	26.31	Agricultural	2.75208	Medium	South Africa	Africa	Shotgun Metagenomic Survey of the Diseased and Healthy Maize (Zea mays L.) Rhizobiomes	10.1128/mra.00498-22
PRJNA820715	SRR18673645	Farmland	2021-01-01	-25.59	26.31	Agricultural	2.75208	Medium	South Africa	Africa	Shotgun Metagenomic Survey of the Diseased and Healthy Maize (Zea mays L.) Rhizobiomes	10.1128/mra.00498-22
PRJNA820715	SRR18673646	Farmland	2021-01-01	-25.59	26.31	Agricultural	2.75208	Medium	South Africa	Africa	Maize rhizosphere modulates the microbiome diversity and community structure to enhance plant health	10.1016/j.sjbs.2022.103499
PRJNA820715	SRR18673647	Farmland	2021-01-01	-25.59	26.31	Agricultural	2.75208	Medium	South Africa	Africa	Shotgun Metagenomic Survey of the Diseased and Healthy Maize (Zea mays L.) Rhizobiomes	10.1128/mra.00498-22
PRJNA317932	SRR5918949	Grassland	2013-01-09	-41.56	145.88	Non-agricultural	0	No pesiticide risk	Australia	Oceania	Introducing BASE: the Biomes of Australian Soil Environments soil microbial diversity database	10.1186/s13742-016-0126-5
PRJNA317932	SRR5918951	Grassland	2013-01-08	-42.04	146.3	Non-agricultural	0	No pesiticide risk	Australia	Oceania	Introducing BASE: the Biomes of Australian Soil Environments soil microbial diversity database	10.1186/s13742-016-0126-5
PRJNA317932	SRR5918952	Wetland	2013-01-08	-42.04	146.3	Non-agricultural	0	No pesiticide risk	Australia	Oceania	Introducing BASE: the Biomes of Australian Soil Environments soil microbial diversity database	10.1186/s13742-016-0126-5
PRJNA317932	SRR5918962	Grassland	2013-10-23	-40.11	143.71	Non-agricultural	0	No pesiticide risk	Australia	Oceania	Introducing BASE: the Biomes of Australian Soil Environments soil microbial diversity database	10.1186/s13742-016-0126-5
PRJNA833565	SRR19161315	Farmland	2020-07-15	41.8	123.65	Agricultural	3.76182	High	China	Asia	Maize and peanut intercropping improves the nitrogen accumulation and yield per plant of maize by promoting the secretion of flavonoids and abundance of Bradyrhizobium in rhizosphere	doi.org/10.3389/fpls.2022.957336
PRJNA833565	SRR19161316	Farmland	2020-07-15	41.8	123.66	Agricultural	3.76182	High	China	Asia	Maize and peanut intercropping improves the nitrogen accumulation and yield per plant of maize by promoting the secretion of flavonoids and abundance of Bradyrhizobium in rhizosphere	10.3389/fpls.2022.957336
PRJNA833565	SRR19161317	Farmland	2020-07-15	41.8	123.66	Agricultural	3.76182	High	China	Asia	Maize and peanut intercropping improves the nitrogen accumulation and yield per plant of maize by promoting the secretion of flavonoids and abundance of Bradyrhizobium in rhizosphere	10.3389/fpls.2022.957336
PRJNA833565	SRR19161318	Farmland	2020-07-15	41.8	123.66	Agricultural	3.76182	High	China	Asia	Maize and peanut intercropping improves the nitrogen accumulation and yield per plant of maize by promoting the secretion of flavonoids and abundance of Bradyrhizobium in rhizosphere	10.3389/fpls.2022.957336
PRJNA833565	SRR19161319	Farmland	2020-07-15	41.8	123.65	Agricultural	3.76182	High	China	Asia	Maize and peanut intercropping improves the nitrogen accumulation and yield per plant of maize by promoting the secretion of flavonoids and abundance of Bradyrhizobium in rhizosphere	doi.org/10.3389/fpls.2022.957336
PRJNA833565	SRR19161320	Farmland	2020-07-15	41.8	123.65	Agricultural	3.76182	High	China	Asia	Maize and peanut intercropping improves the nitrogen accumulation and yield per plant of maize by promoting the secretion of flavonoids and abundance of Bradyrhizobium in rhizosphere	doi.org/10.3389/fpls.2022.957336
PRJNA833565	SRR19161321	Farmland	2020-07-15	41.8	123.66	Agricultural	3.76182	High	China	Asia	Maize and peanut intercropping improves the nitrogen accumulation and yield per plant of maize by promoting the secretion of flavonoids and abundance of Bradyrhizobium in rhizosphere	10.3389/fpls.2022.957336
PRJNA833565	SRR19161322	Farmland	2020-07-15	41.8	123.65	Agricultural	3.76182	High	China	Asia	Maize and peanut intercropping improves the nitrogen accumulation and yield per plant of maize by promoting the secretion of flavonoids and abundance of Bradyrhizobium in rhizosphere	doi.org/10.3389/fpls.2022.957336
PRJNA833565	SRR19161323	Farmland	2020-07-15	41.8	123.65	Agricultural	3.76182	High	China	Asia	Maize and peanut intercropping improves the nitrogen accumulation and yield per plant of maize by promoting the secretion of flavonoids and abundance of Bradyrhizobium in rhizosphere	doi.org/10.3389/fpls.2022.957336
PRJNA833565	SRR19161324	Farmland	2020-07-15	41.8	123.66	Agricultural	3.76182	High	China	Asia	Maize and peanut intercropping improves the nitrogen accumulation and yield per plant of maize by promoting the secretion of flavonoids and abundance of Bradyrhizobium in rhizosphere	10.3389/fpls.2022.957336
PRJNA833565	SRR19161325	Farmland	2020-07-15	41.8	123.65	Agricultural	3.76182	High	China	Asia	Maize and peanut intercropping improves the nitrogen accumulation and yield per plant of maize by promoting the secretion of flavonoids and abundance of Bradyrhizobium in rhizosphere	doi.org/10.3389/fpls.2022.957336
PRJNA833565	SRR19161326	Farmland	2020-07-15	41.8	123.66	Agricultural	3.76182	High	China	Asia	Maize and peanut intercropping improves the nitrogen accumulation and yield per plant of maize by promoting the secretion of flavonoids and abundance of Bradyrhizobium in rhizosphere	10.3389/fpls.2022.957336
PRJNA833565	SRR19161327	Farmland	2020-07-15	41.8	123.66	Agricultural	3.76182	High	China	Asia	Maize and peanut intercropping improves the nitrogen accumulation and yield per plant of maize by promoting the secretion of flavonoids and abundance of Bradyrhizobium in rhizosphere	10.3389/fpls.2022.957336
PRJNA833565	SRR19161329	Farmland	2020-07-15	41.8	123.66	Agricultural	3.76182	High	China	Asia	Maize and peanut intercropping improves the nitrogen accumulation and yield per plant of maize by promoting the secretion of flavonoids and abundance of Bradyrhizobium in rhizosphere	10.3389/fpls.2022.957336
PRJNA833565	SRR19161330	Farmland	2020-07-15	41.8	123.66	Agricultural	3.76182	High	China	Asia	Maize and peanut intercropping improves the nitrogen accumulation and yield per plant of maize by promoting the secretion of flavonoids and abundance of Bradyrhizobium in rhizosphere	10.3389/fpls.2022.957336
PRJNA833565	SRR19161331	Farmland	2020-07-15	41.8	123.66	Agricultural	3.76182	High	China	Asia	Maize and peanut intercropping improves the nitrogen accumulation and yield per plant of maize by promoting the secretion of flavonoids and abundance of Bradyrhizobium in rhizosphere	10.3389/fpls.2022.957336
PRJNA833565	SRR19161332	Farmland	2020-07-15	41.8	123.66	Agricultural	3.76182	High	China	Asia	Maize and peanut intercropping improves the nitrogen accumulation and yield per plant of maize by promoting the secretion of flavonoids and abundance of Bradyrhizobium in rhizosphere	10.3389/fpls.2022.957336
PRJNA833565	SRR19161333	Farmland	2020-07-15	41.8	123.66	Agricultural	3.76182	High	China	Asia	Maize and peanut intercropping improves the nitrogen accumulation and yield per plant of maize by promoting the secretion of flavonoids and abundance of Bradyrhizobium in rhizosphere	10.3389/fpls.2022.957336
PRJNA833565	SRR19161334	Farmland	2020-07-15	41.8	123.65	Agricultural	3.76182	High	China	Asia	Maize and peanut intercropping improves the nitrogen accumulation and yield per plant of maize by promoting the secretion of flavonoids and abundance of Bradyrhizobium in rhizosphere	doi.org/10.3389/fpls.2022.957336
PRJNA833565	SRR19161335	Farmland	2020-07-15	41.8	123.66	Agricultural	3.76182	High	China	Asia	Maize and peanut intercropping improves the nitrogen accumulation and yield per plant of maize by promoting the secretion of flavonoids and abundance of Bradyrhizobium in rhizosphere	10.3389/fpls.2022.957336
PRJNA833565	SRR21169165	Farmland	2020-08-01	24.4	118.95	Agricultural	0	Low	China	Asia	Soil metagenomic analysis on changes of functional genes and microorganisms involved in nitrogen-cycle processes of acidified tea soils	10.3389/fpls.2022.998178
PRJNA833565	SRR21169166	Farmland	2020-08-01	24.4	118.95	Agricultural	0	Low	China	Asia	Soil metagenomic analysis on changes of functional genes and microorganisms involved in nitrogen-cycle processes of acidified tea soils	10.3389/fpls.2022.998178
PRJNA833565	SRR21169167	Farmland	2020-08-01	24.4	118.95	Agricultural	0	Low	China	Asia	Soil metagenomic analysis on changes of functional genes and microorganisms involved in nitrogen-cycle processes of acidified tea soils	10.3389/fpls.2022.998178
PRJNA833565	SRR21169168	Farmland	2020-08-01	24.4	118.95	Agricultural	0	Low	China	Asia	Soil metagenomic analysis on changes of functional genes and microorganisms involved in nitrogen-cycle processes of acidified tea soils	10.3389/fpls.2022.998178
PRJNA833565	SRR21169169	Farmland	2020-08-01	24.4	118.95	Agricultural	0	Low	China	Asia	Soil metagenomic analysis on changes of functional genes and microorganisms involved in nitrogen-cycle processes of acidified tea soils	10.3389/fpls.2022.998178
PRJNA833565	SRR21169170	Farmland	2020-08-01	24.4	118.95	Agricultural	0	Low	China	Asia	Soil metagenomic analysis on changes of functional genes and microorganisms involved in nitrogen-cycle processes of acidified tea soils	10.3389/fpls.2022.998178
PRJNA833565	SRR21169171	Farmland	2020-08-01	24.4	118.95	Agricultural	0	Low	China	Asia	Soil metagenomic analysis on changes of functional genes and microorganisms involved in nitrogen-cycle processes of acidified tea soils	10.3389/fpls.2022.998178
PRJNA833565	SRR21169172	Farmland	2020-08-01	24.4	118.95	Agricultural	0	Low	China	Asia	Soil metagenomic analysis on changes of functional genes and microorganisms involved in nitrogen-cycle processes of acidified tea soils	10.3389/fpls.2022.998178
PRJNA833565	SRR21169173	Farmland	2020-08-01	24.4	118.95	Agricultural	0	Low	China	Asia	Soil metagenomic analysis on changes of functional genes and microorganisms involved in nitrogen-cycle processes of acidified tea soils	10.3389/fpls.2022.998178
PRJNA317932	SRR5919004	Grassland	2014-05-12	-35.88	149.01	Non-agricultural	0	No pesiticide risk	Australia	Oceania	Introducing BASE: the Biomes of Australian Soil Environments soil microbial diversity database	10.1186/s13742-016-0126-5
PRJNA317932	SRR5919006	Grassland	2014-05-12	-35.88	149.01	Non-agricultural	0	No pesiticide risk	Australia	Oceania	Introducing BASE: the Biomes of Australian Soil Environments soil microbial diversity database	10.1186/s13742-016-0126-5
PRJNA317932	SRR5919007	Grassland	2014-05-12	-35.88	149.01	Non-agricultural	0	No pesiticide risk	Australia	Oceania	Introducing BASE: the Biomes of Australian Soil Environments soil microbial diversity database	10.1186/s13742-016-0126-5
PRJNA317932	SRR5919028	Wetland	2013-07-16	-42.17	148.28	Non-agricultural	0	No pesiticide risk	Australia	Oceania	Introducing BASE: the Biomes of Australian Soil Environments soil microbial diversity database	10.1186/s13742-016-0126-5
PRJNA899702	SRR22277740	Farmland	2019-09-01	39.51	116.6	Agricultural	4.20098	High	China	Asia	Nitrate Nitrogen and pH Correlate with Changes in Rhizosphere Microbial Community Assemblages during Invasion of Ambrosia artemisiifolia and Bidens pilosa	10.1128/spectrum.03649-22
PRJNA899702	SRR22277741	Farmland	2019-09-01	39.51	116.6	Agricultural	4.20098	High	China	Asia	Nitrate Nitrogen and pH Correlate with Changes in Rhizosphere Microbial Community Assemblages during Invasion of Ambrosia artemisiifolia and Bidens pilosa	10.1128/spectrum.03649-22
PRJNA899702	SRR22277742	Farmland	2019-09-01	39.51	116.6	Agricultural	4.20098	High	China	Asia	Nitrate Nitrogen and pH Correlate with Changes in Rhizosphere Microbial Community Assemblages during Invasion of Ambrosia artemisiifolia and Bidens pilosa	10.1128/spectrum.03649-22
PRJNA899702	SRR22277743	Farmland	2019-09-01	39.51	116.6	Agricultural	4.20098	High	China	Asia	Nitrate Nitrogen and pH Correlate with Changes in Rhizosphere Microbial Community Assemblages during Invasion of Ambrosia artemisiifolia and Bidens pilosa	10.1128/spectrum.03649-22
PRJNA899702	SRR22277744	Farmland	2019-09-01	39.51	116.6	Agricultural	4.20098	High	China	Asia	Nitrate Nitrogen and pH Correlate with Changes in Rhizosphere Microbial Community Assemblages during Invasion of Ambrosia artemisiifolia and Bidens pilosa	10.1128/spectrum.03649-22
PRJNA899702	SRR22277745	Farmland	2019-09-01	39.51	116.6	Agricultural	4.20098	High	China	Asia	Nitrate Nitrogen and pH Correlate with Changes in Rhizosphere Microbial Community Assemblages during Invasion of Ambrosia artemisiifolia and Bidens pilosa	10.1128/spectrum.03649-22
PRJNA899702	SRR22277746	Farmland	2019-09-01	39.51	116.6	Agricultural	4.20098	High	China	Asia	Nitrate Nitrogen and pH Correlate with Changes in Rhizosphere Microbial Community Assemblages during Invasion of Ambrosia artemisiifolia and Bidens pilosa	10.1128/spectrum.03649-22
PRJNA899702	SRR22277747	Farmland	2019-09-01	39.51	116.6	Agricultural	4.20098	High	China	Asia	Nitrate Nitrogen and pH Correlate with Changes in Rhizosphere Microbial Community Assemblages during Invasion of Ambrosia artemisiifolia and Bidens pilosa	10.1128/spectrum.03649-22
PRJNA899702	SRR22277748	Farmland	2019-09-01	39.51	116.6	Agricultural	4.20098	High	China	Asia	Nitrate Nitrogen and pH Correlate with Changes in Rhizosphere Microbial Community Assemblages during Invasion of Ambrosia artemisiifolia and Bidens pilosa	10.1128/spectrum.03649-22
PRJNA899702	SRR22277749	Farmland	2019-09-01	39.51	116.6	Agricultural	4.20098	High	China	Asia	Nitrate Nitrogen and pH Correlate with Changes in Rhizosphere Microbial Community Assemblages during Invasion of Ambrosia artemisiifolia and Bidens pilosa	10.1128/spectrum.03649-22
PRJNA899702	SRR22277750	Farmland	2019-09-01	39.51	116.6	Agricultural	4.20098	High	China	Asia	Nitrate Nitrogen and pH Correlate with Changes in Rhizosphere Microbial Community Assemblages during Invasion of Ambrosia artemisiifolia and Bidens pilosa	10.1128/spectrum.03649-22
PRJNA899702	SRR22277751	Farmland	2019-09-01	39.51	116.6	Agricultural	4.20098	High	China	Asia	Nitrate Nitrogen and pH Correlate with Changes in Rhizosphere Microbial Community Assemblages during Invasion of Ambrosia artemisiifolia and Bidens pilosa	10.1128/spectrum.03649-22
PRJNA899702	SRR22277752	Farmland	2019-09-01	39.51	116.6	Agricultural	4.20098	High	China	Asia	Nitrate Nitrogen and pH Correlate with Changes in Rhizosphere Microbial Community Assemblages during Invasion of Ambrosia artemisiifolia and Bidens pilosa	10.1128/spectrum.03649-22
PRJNA899702	SRR22277753	Farmland	2019-09-01	39.51	116.6	Agricultural	4.20098	High	China	Asia	Nitrate Nitrogen and pH Correlate with Changes in Rhizosphere Microbial Community Assemblages during Invasion of Ambrosia artemisiifolia and Bidens pilosa	10.1128/spectrum.03649-22
PRJNA899702	SRR22277754	Farmland	2019-09-01	39.51	116.6	Agricultural	4.20098	High	China	Asia	Nitrate Nitrogen and pH Correlate with Changes in Rhizosphere Microbial Community Assemblages during Invasion of Ambrosia artemisiifolia and Bidens pilosa	10.1128/spectrum.03649-22
PRJNA899702	SRR22277755	Farmland	2019-09-01	39.51	116.6	Agricultural	4.20098	High	China	Asia	Nitrate Nitrogen and pH Correlate with Changes in Rhizosphere Microbial Community Assemblages during Invasion of Ambrosia artemisiifolia and Bidens pilosa	10.1128/spectrum.03649-22
PRJNA899702	SRR22277756	Farmland	2019-09-01	39.51	116.6	Agricultural	4.20098	High	China	Asia	Nitrate Nitrogen and pH Correlate with Changes in Rhizosphere Microbial Community Assemblages during Invasion of Ambrosia artemisiifolia and Bidens pilosa	10.1128/spectrum.03649-22
PRJNA899702	SRR22277757	Farmland	2019-09-01	39.51	116.6	Agricultural	4.20098	High	China	Asia	Nitrate Nitrogen and pH Correlate with Changes in Rhizosphere Microbial Community Assemblages during Invasion of Ambrosia artemisiifolia and Bidens pilosa	10.1128/spectrum.03649-22
PRJNA899702	SRR22277758	Farmland	2019-09-01	39.51	116.6	Agricultural	4.20098	High	China	Asia	Nitrate Nitrogen and pH Correlate with Changes in Rhizosphere Microbial Community Assemblages during Invasion of Ambrosia artemisiifolia and Bidens pilosa	10.1128/spectrum.03649-22
PRJNA899702	SRR22277759	Farmland	2019-09-01	39.51	116.6	Agricultural	4.20098	High	China	Asia	Nitrate Nitrogen and pH Correlate with Changes in Rhizosphere Microbial Community Assemblages during Invasion of Ambrosia artemisiifolia and Bidens pilosa	10.1128/spectrum.03649-22
PRJNA899702	SRR22277760	Farmland	2019-09-01	39.51	116.6	Agricultural	4.20098	High	China	Asia	Nitrate Nitrogen and pH Correlate with Changes in Rhizosphere Microbial Community Assemblages during Invasion of Ambrosia artemisiifolia and Bidens pilosa	10.1128/spectrum.03649-22
PRJNA899702	SRR22277761	Farmland	2019-09-01	39.51	116.6	Agricultural	4.20098	High	China	Asia	Nitrate Nitrogen and pH Correlate with Changes in Rhizosphere Microbial Community Assemblages during Invasion of Ambrosia artemisiifolia and Bidens pilosa	10.1128/spectrum.03649-22
PRJNA899702	SRR22277762	Farmland	2019-09-01	39.51	116.6	Agricultural	4.20098	High	China	Asia	Nitrate Nitrogen and pH Correlate with Changes in Rhizosphere Microbial Community Assemblages during Invasion of Ambrosia artemisiifolia and Bidens pilosa	10.1128/spectrum.03649-22
PRJNA899702	SRR22277763	Farmland	2019-09-01	39.51	116.6	Agricultural	4.20098	High	China	Asia	Nitrate Nitrogen and pH Correlate with Changes in Rhizosphere Microbial Community Assemblages during Invasion of Ambrosia artemisiifolia and Bidens pilosa	10.1128/spectrum.03649-22
PRJNA899702	SRR22277764	Farmland	2019-09-01	39.51	116.6	Agricultural	4.20098	High	China	Asia	Nitrate Nitrogen and pH Correlate with Changes in Rhizosphere Microbial Community Assemblages during Invasion of Ambrosia artemisiifolia and Bidens pilosa	10.1128/spectrum.03649-22
PRJNA899702	SRR22277765	Farmland	2019-09-01	39.51	116.6	Agricultural	4.20098	High	China	Asia	Nitrate Nitrogen and pH Correlate with Changes in Rhizosphere Microbial Community Assemblages during Invasion of Ambrosia artemisiifolia and Bidens pilosa	10.1128/spectrum.03649-22
PRJNA899702	SRR22277766	Farmland	2019-09-01	39.51	116.6	Agricultural	4.20098	High	China	Asia	Nitrate Nitrogen and pH Correlate with Changes in Rhizosphere Microbial Community Assemblages during Invasion of Ambrosia artemisiifolia and Bidens pilosa	10.1128/spectrum.03649-22
PRJNA899702	SRR22277767	Farmland	2019-09-01	39.51	116.6	Agricultural	4.20098	High	China	Asia	Nitrate Nitrogen and pH Correlate with Changes in Rhizosphere Microbial Community Assemblages during Invasion of Ambrosia artemisiifolia and Bidens pilosa	10.1128/spectrum.03649-22
PRJNA899702	SRR22277768	Farmland	2019-09-01	39.65	117.93	Agricultural	3.83562	High	China	Asia	Nitrate Nitrogen and pH Correlate with Changes in Rhizosphere Microbial Community Assemblages during Invasion of Ambrosia artemisiifolia and Bidens pilosa	10.1128/spectrum.03649-22
PRJNA899702	SRR22277769	Farmland	2019-09-01	39.51	116.6	Agricultural	4.20098	High	China	Asia	Nitrate Nitrogen and pH Correlate with Changes in Rhizosphere Microbial Community Assemblages during Invasion of Ambrosia artemisiifolia and Bidens pilosa	10.1128/spectrum.03649-22
PRJNA899702	SRR22277770	Farmland	2019-09-01	39.51	116.6	Agricultural	4.20098	High	China	Asia	Nitrate Nitrogen and pH Correlate with Changes in Rhizosphere Microbial Community Assemblages during Invasion of Ambrosia artemisiifolia and Bidens pilosa	10.1128/spectrum.03649-22
PRJNA899702	SRR22277771	Farmland	2019-09-01	39.51	116.6	Agricultural	4.20098	High	China	Asia	Nitrate Nitrogen and pH Correlate with Changes in Rhizosphere Microbial Community Assemblages during Invasion of Ambrosia artemisiifolia and Bidens pilosa	10.1128/spectrum.03649-22
PRJNA899702	SRR22277772	Farmland	2019-09-01	39.51	116.6	Agricultural	4.20098	High	China	Asia	Nitrate Nitrogen and pH Correlate with Changes in Rhizosphere Microbial Community Assemblages during Invasion of Ambrosia artemisiifolia and Bidens pilosa	10.1128/spectrum.03649-22
PRJNA899702	SRR22277773	Farmland	2019-09-01	39.51	116.6	Agricultural	4.20098	High	China	Asia	Nitrate Nitrogen and pH Correlate with Changes in Rhizosphere Microbial Community Assemblages during Invasion of Ambrosia artemisiifolia and Bidens pilosa	10.1128/spectrum.03649-22
PRJNA899702	SRR22277774	Farmland	2019-09-01	39.51	116.6	Agricultural	4.20098	High	China	Asia	Nitrate Nitrogen and pH Correlate with Changes in Rhizosphere Microbial Community Assemblages during Invasion of Ambrosia artemisiifolia and Bidens pilosa	10.1128/spectrum.03649-22
PRJNA899702	SRR22277775	Farmland	2019-09-01	39.51	116.6	Agricultural	4.20098	High	China	Asia	Nitrate Nitrogen and pH Correlate with Changes in Rhizosphere Microbial Community Assemblages during Invasion of Ambrosia artemisiifolia and Bidens pilosa	10.1128/spectrum.03649-22
PRJNA899702	SRR22277776	Farmland	2019-09-01	39.51	116.6	Agricultural	4.20098	High	China	Asia	Nitrate Nitrogen and pH Correlate with Changes in Rhizosphere Microbial Community Assemblages during Invasion of Ambrosia artemisiifolia and Bidens pilosa	10.1128/spectrum.03649-22
PRJNA899702	SRR22277777	Farmland	2019-09-01	39.51	116.6	Agricultural	4.20098	High	China	Asia	Nitrate Nitrogen and pH Correlate with Changes in Rhizosphere Microbial Community Assemblages during Invasion of Ambrosia artemisiifolia and Bidens pilosa	10.1128/spectrum.03649-22
PRJNA899702	SRR22277778	Farmland	2019-09-01	39.51	116.6	Agricultural	4.20098	High	China	Asia	Nitrate Nitrogen and pH Correlate with Changes in Rhizosphere Microbial Community Assemblages during Invasion of Ambrosia artemisiifolia and Bidens pilosa	10.1128/spectrum.03649-22
PRJNA899702	SRR22277779	Farmland	2019-09-01	39.51	116.6	Agricultural	4.20098	High	China	Asia	Nitrate Nitrogen and pH Correlate with Changes in Rhizosphere Microbial Community Assemblages during Invasion of Ambrosia artemisiifolia and Bidens pilosa	10.1128/spectrum.03649-22
PRJNA899702	SRR22277780	Farmland	2019-09-01	39.51	116.6	Agricultural	4.20098	High	China	Asia	Nitrate Nitrogen and pH Correlate with Changes in Rhizosphere Microbial Community Assemblages during Invasion of Ambrosia artemisiifolia and Bidens pilosa	10.1128/spectrum.03649-22
PRJNA899702	SRR22277781	Farmland	2019-09-01	39.51	116.6	Agricultural	4.20098	High	China	Asia	Nitrate Nitrogen and pH Correlate with Changes in Rhizosphere Microbial Community Assemblages during Invasion of Ambrosia artemisiifolia and Bidens pilosa	10.1128/spectrum.03649-22
PRJNA899702	SRR22277782	Farmland	2019-09-01	39.51	116.6	Agricultural	4.20098	High	China	Asia	Nitrate Nitrogen and pH Correlate with Changes in Rhizosphere Microbial Community Assemblages during Invasion of Ambrosia artemisiifolia and Bidens pilosa	10.1128/spectrum.03649-22
PRJNA899702	SRR22277783	Farmland	2019-09-01	39.51	116.6	Agricultural	4.20098	High	China	Asia	Nitrate Nitrogen and pH Correlate with Changes in Rhizosphere Microbial Community Assemblages during Invasion of Ambrosia artemisiifolia and Bidens pilosa	10.1128/spectrum.03649-22
PRJNA899702	SRR22277784	Farmland	2019-09-01	39.51	116.6	Agricultural	4.20098	High	China	Asia	Nitrate Nitrogen and pH Correlate with Changes in Rhizosphere Microbial Community Assemblages during Invasion of Ambrosia artemisiifolia and Bidens pilosa	10.1128/spectrum.03649-22
PRJNA899702	SRR22277785	Farmland	2019-09-01	39.51	116.6	Agricultural	4.20098	High	China	Asia	Nitrate Nitrogen and pH Correlate with Changes in Rhizosphere Microbial Community Assemblages during Invasion of Ambrosia artemisiifolia and Bidens pilosa	10.1128/spectrum.03649-22
PRJNA899702	SRR22277786	Farmland	2019-09-01	39.51	116.6	Agricultural	4.20098	High	China	Asia	Nitrate Nitrogen and pH Correlate with Changes in Rhizosphere Microbial Community Assemblages during Invasion of Ambrosia artemisiifolia and Bidens pilosa	10.1128/spectrum.03649-22
PRJNA899702	SRR22277787	Farmland	2019-09-01	39.51	116.6	Agricultural	4.20098	High	China	Asia	Nitrate Nitrogen and pH Correlate with Changes in Rhizosphere Microbial Community Assemblages during Invasion of Ambrosia artemisiifolia and Bidens pilosa	10.1128/spectrum.03649-22
PRJNA899702	SRR22277788	Farmland	2019-09-01	39.51	116.6	Agricultural	4.20098	High	China	Asia	Nitrate Nitrogen and pH Correlate with Changes in Rhizosphere Microbial Community Assemblages during Invasion of Ambrosia artemisiifolia and Bidens pilosa	10.1128/spectrum.03649-22
PRJNA899702	SRR22277789	Farmland	2019-09-01	39.51	116.6	Agricultural	4.20098	High	China	Asia	Nitrate Nitrogen and pH Correlate with Changes in Rhizosphere Microbial Community Assemblages during Invasion of Ambrosia artemisiifolia and Bidens pilosa	10.1128/spectrum.03649-22
PRJNA899702	SRR22277790	Farmland	2019-09-01	39.51	116.6	Agricultural	4.20098	High	China	Asia	Nitrate Nitrogen and pH Correlate with Changes in Rhizosphere Microbial Community Assemblages during Invasion of Ambrosia artemisiifolia and Bidens pilosa	10.1128/spectrum.03649-22
PRJNA899702	SRR22277791	Farmland	2019-09-01	39.51	116.6	Agricultural	4.20098	High	China	Asia	Nitrate Nitrogen and pH Correlate with Changes in Rhizosphere Microbial Community Assemblages during Invasion of Ambrosia artemisiifolia and Bidens pilosa	10.1128/spectrum.03649-22
PRJNA899702	SRR22277792	Farmland	2019-09-01	39.51	116.6	Agricultural	4.20098	High	China	Asia	Nitrate Nitrogen and pH Correlate with Changes in Rhizosphere Microbial Community Assemblages during Invasion of Ambrosia artemisiifolia and Bidens pilosa	10.1128/spectrum.03649-22
PRJNA899702	SRR22277793	Farmland	2019-09-01	39.65	117.93	Agricultural	3.83562	High	China	Asia	Nitrate Nitrogen and pH Correlate with Changes in Rhizosphere Microbial Community Assemblages during Invasion of Ambrosia artemisiifolia and Bidens pilosa	10.1128/spectrum.03649-22
PRJNA317932	SRR5919031	Grassland	2013-07-18	-42.68	146.61	Non-agricultural	0	No pesiticide risk	Australia	Oceania	Introducing BASE: the Biomes of Australian Soil Environments soil microbial diversity database	10.1186/s13742-016-0126-5
PRJNA317932	SRR5919047	Grassland	2013-07-09	-35.59	148.91	Non-agricultural	0	No pesiticide risk	Australia	Oceania	Introducing BASE: the Biomes of Australian Soil Environments soil microbial diversity database	10.1186/s13742-016-0126-5
PRJNA317932	SRR5919063	Grassland	2013-06-05	-35.57	148.78	Non-agricultural	0	No pesiticide risk	Australia	Oceania	Introducing BASE: the Biomes of Australian Soil Environments soil microbial diversity database	10.1186/s13742-016-0126-5
PRJNA317932	SRR5919139	Grassland	2014-11-04	-35.88	149.01	Non-agricultural	0	No pesiticide risk	Australia	Oceania	Introducing BASE: the Biomes of Australian Soil Environments soil microbial diversity database	10.1186/s13742-016-0126-5
PRJNA317932	SRR5919142	Grassland	2014-11-04	-35.88	149.01	Non-agricultural	0	No pesiticide risk	Australia	Oceania	Introducing BASE: the Biomes of Australian Soil Environments soil microbial diversity database	10.1186/s13742-016-0126-5
PRJNA317932	SRR5919147	Grassland	2014-11-05	-35.87	149.01	Non-agricultural	0	No pesiticide risk	Australia	Oceania	Introducing BASE: the Biomes of Australian Soil Environments soil microbial diversity database	10.1186/s13742-016-0126-5
PRJNA317932	SRR5919152	Grassland	2013-05-10	-35.52	148.77	Non-agricultural	0	No pesiticide risk	Australia	Oceania	Introducing BASE: the Biomes of Australian Soil Environments soil microbial diversity database	10.1186/s13742-016-0126-5
PRJNA317932	SRR5919238	Grassland	2013-01-09	-41.53	145.9	Non-agricultural	0	No pesiticide risk	Australia	Oceania	Introducing BASE: the Biomes of Australian Soil Environments soil microbial diversity database	10.1186/s13742-016-0126-5
PRJNA317932	SRR5919250	Grassland	2014-02-17	-35.88	149.01	Non-agricultural	0	No pesiticide risk	Australia	Oceania	Introducing BASE: the Biomes of Australian Soil Environments soil microbial diversity database	10.1186/s13742-016-0126-5
PRJNA388750	SRR5639132	Farmland	2014-09-05	36.52	115.01	Agricultural	4.00474	High	China	Asia	Microbial taxonomic, nitrogen cycling and phosphorus recycling community composition during long-term organic greenhouse farming	10.1093/femsec/fiz042
PRJNA388750	SRR5639133	Farmland	2014-09-05	36.52	115.01	Agricultural	4.00474	High	China	Asia	Microbial taxonomic, nitrogen cycling and phosphorus recycling community composition during long-term organic greenhouse farming	10.1093/femsec/fiz042
PRJNA388750	SRR5639135	Farmland	2014-09-05	36.52	115.01	Agricultural	4.00474	High	China	Asia	Microbial taxonomic, nitrogen cycling and phosphorus recycling community composition during long-term organic greenhouse farming	10.1093/femsec/fiz042
PRJNA388750	SRR5639136	Farmland	2014-09-05	36.52	115.01	Agricultural	4.00474	High	China	Asia	Microbial taxonomic, nitrogen cycling and phosphorus recycling community composition during long-term organic greenhouse farming	10.1093/femsec/fiz042
PRJNA388750	SRR5639137	Farmland	2014-09-05	36.52	115.01	Agricultural	4.00474	High	China	Asia	Microbial taxonomic, nitrogen cycling and phosphorus recycling community composition during long-term organic greenhouse farming	10.1093/femsec/fiz042
PRJNA388750	SRR5639138	Farmland	2014-09-05	36.52	115.01	Agricultural	4.00474	High	China	Asia	Microbial taxonomic, nitrogen cycling and phosphorus recycling community composition during long-term organic greenhouse farming	10.1093/femsec/fiz042
PRJNA388750	SRR5639139	Farmland	2014-09-05	36.52	115.01	Agricultural	4.00474	High	China	Asia	Microbial taxonomic, nitrogen cycling and phosphorus recycling community composition during long-term organic greenhouse farming	10.1093/femsec/fiz042
PRJNA388750	SRR5639141	Farmland	2014-09-05	36.52	115.01	Agricultural	4.00474	High	China	Asia	Microbial taxonomic, nitrogen cycling and phosphorus recycling community composition during long-term organic greenhouse farming	10.1093/femsec/fiz042
PRJNA388750	SRR5639169	Farmland	2014-09-05	36.52	115.01	Agricultural	4.00474	High	China	Asia	Microbial taxonomic, nitrogen cycling and phosphorus recycling community composition during long-term organic greenhouse farming	10.1093/femsec/fiz042
PRJNA388750	SRR5639170	Farmland	2014-09-05	36.52	115.01	Agricultural	4.00474	High	China	Asia	Microbial taxonomic, nitrogen cycling and phosphorus recycling community composition during long-term organic greenhouse farming	10.1093/femsec/fiz042
PRJNA388750	SRR5639171	Farmland	2014-09-05	36.52	115.01	Agricultural	4.00474	High	China	Asia	Microbial taxonomic, nitrogen cycling and phosphorus recycling community composition during long-term organic greenhouse farming	10.1093/femsec/fiz042
PRJNA388750	SRR5639172	Farmland	2014-09-05	36.52	115.01	Agricultural	4.00474	High	China	Asia	Microbial taxonomic, nitrogen cycling and phosphorus recycling community composition during long-term organic greenhouse farming	10.1093/femsec/fiz042
PRJNA388750	SRR5639177	Farmland	2014-09-05	36.52	115.01	Agricultural	4.00474	High	China	Asia	Microbial taxonomic, nitrogen cycling and phosphorus recycling community composition during long-term organic greenhouse farming	10.1093/femsec/fiz042
PRJNA388750	SRR5639178	Farmland	2014-09-05	36.52	115.01	Agricultural	4.00474	High	China	Asia	Microbial taxonomic, nitrogen cycling and phosphorus recycling community composition during long-term organic greenhouse farming	10.1093/femsec/fiz042
PRJNA388750	SRR5639179	Farmland	2014-09-05	36.52	115.01	Agricultural	4.00474	High	China	Asia	Microbial taxonomic, nitrogen cycling and phosphorus recycling community composition during long-term organic greenhouse farming	10.1093/femsec/fiz042
PRJNA388750	SRR5639180	Farmland	2014-09-05	36.52	115.01	Agricultural	4.00474	High	China	Asia	Microbial taxonomic, nitrogen cycling and phosphorus recycling community composition during long-term organic greenhouse farming	10.1093/femsec/fiz042
PRJNA388750	SRR5639191	Farmland	2014-09-05	36.52	115.01	Agricultural	4.00474	High	China	Asia	Microbial taxonomic, nitrogen cycling and phosphorus recycling community composition during long-term organic greenhouse farming	10.1093/femsec/fiz042
PRJNA388750	SRR5687767	Farmland	2014-06-11	41.77	-111.81	Agricultural	3.55713	High	USA	North America	Short-Term Nitrogen Fertilization Affects Microbial Community Composition and Nitrogen Mineralization Functions in an Agricultural Soil	10.1128/AEM.02278-19
PRJNA388750	SRR5688572	Farmland	2014-06-11	41.77	-111.81	Agricultural	3.55713	High	USA	North America	Short-Term Nitrogen Fertilization Affects Microbial Community Composition and Nitrogen Mineralization Functions in an Agricultural Soil	10.1128/AEM.02278-19
PRJNA388750	SRR5823595	Farmland	2010-12-24	45.19	8.25	Agricultural	3.5402	High	Italy	Europe	Abundance, classification and genetic potential of Thaumarchaeota in metagenomes of European agricultural soils: a meta-analysis	10.1186/s40793-023-00479-9
PRJNA388750	SRR5823596	Farmland	2010-12-24	45.19	8.25	Agricultural	3.5402	High	Italy	Europe	Abundance, classification and genetic potential of Thaumarchaeota in metagenomes of European agricultural soils: a meta-analysis	10.1186/s40793-023-00479-9
PRJNA388750	SRR5823597	Farmland	2010-12-24	45.19	8.25	Agricultural	3.5402	High	Italy	Europe	Abundance, classification and genetic potential of Thaumarchaeota in metagenomes of European agricultural soils: a meta-analysis	10.1186/s40793-023-00479-9
PRJNA388750	SRR5823598	Farmland	2010-12-24	45.19	8.25	Agricultural	3.5402	High	Italy	Europe	Abundance, classification and genetic potential of Thaumarchaeota in metagenomes of European agricultural soils: a meta-analysis	10.1186/s40793-023-00479-9
PRJNA388750	SRR5823599	Farmland	2010-12-24	45.19	8.25	Agricultural	3.5402	High	Italy	Europe	Abundance, classification and genetic potential of Thaumarchaeota in metagenomes of European agricultural soils: a meta-analysis	10.1186/s40793-023-00479-9
PRJNA388750	SRR5823600	Farmland	2010-12-24	45.19	8.25	Agricultural	3.5402	High	Italy	Europe	Abundance, classification and genetic potential of Thaumarchaeota in metagenomes of European agricultural soils: a meta-analysis	10.1186/s40793-023-00479-9
PRJNA388750	SRR5823601	Farmland	2010-12-24	45.19	8.25	Agricultural	3.5402	High	Italy	Europe	Abundance, classification and genetic potential of Thaumarchaeota in metagenomes of European agricultural soils: a meta-analysis	10.1186/s40793-023-00479-9
PRJNA388750	SRR5823602	Farmland	2010-12-24	45.19	8.25	Agricultural	3.5402	High	Italy	Europe	Abundance, classification and genetic potential of Thaumarchaeota in metagenomes of European agricultural soils: a meta-analysis	10.1186/s40793-023-00479-9
PRJNA388750	SRR5823603	Farmland	2010-12-24	45.19	8.25	Agricultural	3.5402	High	Italy	Europe	Abundance, classification and genetic potential of Thaumarchaeota in metagenomes of European agricultural soils: a meta-analysis	10.1186/s40793-023-00479-9
PRJNA388750	SRR5823604	Farmland	2010-12-24	45.19	8.25	Agricultural	3.5402	High	Italy	Europe	Abundance, classification and genetic potential of Thaumarchaeota in metagenomes of European agricultural soils: a meta-analysis	10.1186/s40793-023-00479-9
PRJNA388750	SRR5823605	Farmland	2010-12-24	45.19	8.25	Agricultural	3.5402	High	Italy	Europe	Abundance, classification and genetic potential of Thaumarchaeota in metagenomes of European agricultural soils: a meta-analysis	10.1186/s40793-023-00479-9
PRJNA388750	SRR5823606	Farmland	2010-12-24	45.19	8.25	Agricultural	3.5402	High	Italy	Europe	Abundance, classification and genetic potential of Thaumarchaeota in metagenomes of European agricultural soils: a meta-analysis	10.1186/s40793-023-00479-9
PRJNA388750	SRR5823607	Farmland	2010-12-24	45.19	8.25	Agricultural	3.5402	High	Italy	Europe	Abundance, classification and genetic potential of Thaumarchaeota in metagenomes of European agricultural soils: a meta-analysis	10.1186/s40793-023-00479-9
PRJNA388750	SRR5823608	Farmland	2010-12-24	45.19	8.25	Agricultural	3.5402	High	Italy	Europe	Abundance, classification and genetic potential of Thaumarchaeota in metagenomes of European agricultural soils: a meta-analysis	10.1186/s40793-023-00479-9
PRJNA388750	SRR5823609	Farmland	2010-12-24	45.19	8.25	Agricultural	3.5402	High	Italy	Europe	Abundance, classification and genetic potential of Thaumarchaeota in metagenomes of European agricultural soils: a meta-analysis	10.1186/s40793-023-00479-9
PRJNA388750	SRR5823610	Farmland	2010-12-24	45.19	8.25	Agricultural	3.5402	High	Italy	Europe	Abundance, classification and genetic potential of Thaumarchaeota in metagenomes of European agricultural soils: a meta-analysis	10.1186/s40793-023-00479-9
PRJNA388750	SRR5823611	Farmland	2010-12-24	45.19	8.25	Agricultural	3.5402	High	Italy	Europe	Abundance, classification and genetic potential of Thaumarchaeota in metagenomes of European agricultural soils: a meta-analysis	10.1186/s40793-023-00479-9
PRJNA388750	SRR5823612	Farmland	2010-12-24	45.19	8.25	Agricultural	3.5402	High	Italy	Europe	Abundance, classification and genetic potential of Thaumarchaeota in metagenomes of European agricultural soils: a meta-analysis	10.1186/s40793-023-00479-9
PRJNA388750	SRR5823613	Farmland	2010-12-24	45.19	8.25	Agricultural	3.5402	High	Italy	Europe	Abundance, classification and genetic potential of Thaumarchaeota in metagenomes of European agricultural soils: a meta-analysis	10.1186/s40793-023-00479-9
PRJNA388750	SRR5915934	Farmland	2014-11-21	-41.76	147.17	Agricultural	2.75698	Medium	Australia	Oceania	Introducing BASE: the Biomes of Australian Soil Environments soil microbial diversity database	10.1186/s13742-016-0126-5
PRJNA317932	SRR5919252	Grassland	2014-02-18	-35.87	149.01	Non-agricultural	0	No pesiticide risk	Australia	Oceania	Introducing BASE: the Biomes of Australian Soil Environments soil microbial diversity database	10.1186/s13742-016-0126-5
PRJNA317932	SRR5915956	Farmland	2014-10-15	-42.24	147.46	Agricultural	2.95024	Medium	Australia	Oceania	Introducing BASE: the Biomes of Australian Soil Environments soil microbial diversity database	10.1186/s13742-016-0126-5
PRJNA317932	SRR5915983	Farmland	2014-11-13	-42.55	146.85	Agricultural	2.33895	Medium	Australia	Oceania	Introducing BASE: the Biomes of Australian Soil Environments soil microbial diversity database	10.1186/s13742-016-0126-5
PRJNA317932	SRR5916017	Farmland	2014-11-21	-41.76	147.17	Agricultural	2.75698	Medium	Australia	Oceania	Introducing BASE: the Biomes of Australian Soil Environments soil microbial diversity database	10.1186/s13742-016-0126-5
PRJNA317932	SRR5919257	Grassland	2014-02-17	-35.88	149.01	Non-agricultural	0	No pesiticide risk	Australia	Oceania	Introducing BASE: the Biomes of Australian Soil Environments soil microbial diversity database	10.1186/s13742-016-0126-5
PRJNA317932	SRR5916050	Farmland	2014-11-28	-42.28	147.61	Agricultural	2.90776	Medium	Australia	Oceania	Introducing BASE: the Biomes of Australian Soil Environments soil microbial diversity database	10.1186/s13742-016-0126-5
PRJNA317932	SRR5916057	Farmland	2014-11-04	-42.27	146.9	Agricultural	3.05239	High	Australia	Oceania	Introducing BASE: the Biomes of Australian Soil Environments soil microbial diversity database	10.1186/s13742-016-0126-5
PRJNA317932	SRR5916140	Farmland	2014-10-17	-42.62	147.42	Agricultural	3.1908	High	Australia	Oceania	Introducing BASE: the Biomes of Australian Soil Environments soil microbial diversity database	10.1186/s13742-016-0126-5
PRJNA317932	SRR5916156	Farmland	2014-11-21	-42.28	147.47	Agricultural	2.95024	Medium	Australia	Oceania	Introducing BASE: the Biomes of Australian Soil Environments soil microbial diversity database	10.1186/s13742-016-0126-5
PRJNA317932	SRR5916161	Farmland	2014-11-21	-42.28	147.47	Agricultural	2.95024	Medium	Australia	Oceania	Introducing BASE: the Biomes of Australian Soil Environments soil microbial diversity database	10.1186/s13742-016-0126-5
PRJNA317932	SRR5916184	Farmland	2014-10-17	-42.81	147.44	Agricultural	3.37098	High	Australia	Oceania	Introducing BASE: the Biomes of Australian Soil Environments soil microbial diversity database	10.1186/s13742-016-0126-5
PRJNA317932	SRR5916193	Farmland	2014-11-13	-42.57	146.77	Agricultural	1.61109	Medium	Australia	Oceania	Introducing BASE: the Biomes of Australian Soil Environments soil microbial diversity database	10.1186/s13742-016-0126-5
PRJNA317932	SRR5916217	Farmland	2014-11-28	-42.28	147.61	Agricultural	2.90776	Medium	Australia	Oceania	Introducing BASE: the Biomes of Australian Soil Environments soil microbial diversity database	10.1186/s13742-016-0126-5
PRJNA317932	SRR5916236	Farmland	2014-10-24	-42.4	147.08	Agricultural	2.94207	Medium	Australia	Oceania	Introducing BASE: the Biomes of Australian Soil Environments soil microbial diversity database	10.1186/s13742-016-0126-5
PRJNA317932	SRR5916247	Farmland	2014-11-13	-42.43	146.7	Agricultural	2.21189	Medium	Australia	Oceania	Introducing BASE: the Biomes of Australian Soil Environments soil microbial diversity database	10.1186/s13742-016-0126-5
PRJNA317932	SRR5916262	Farmland	2014-11-07	-42.56	147.21	Agricultural	2.88493	Medium	Australia	Oceania	Introducing BASE: the Biomes of Australian Soil Environments soil microbial diversity database	10.1186/s13742-016-0126-5
PRJNA317932	SRR5916267	Farmland	2014-11-07	-42.56	147.21	Agricultural	2.88493	Medium	Australia	Oceania	Introducing BASE: the Biomes of Australian Soil Environments soil microbial diversity database	10.1186/s13742-016-0126-5
PRJNA317932	SRR5916294	Farmland	2014-10-15	-42.38	147.31	Agricultural	2.8723	Medium	Australia	Oceania	Introducing BASE: the Biomes of Australian Soil Environments soil microbial diversity database	10.1186/s13742-016-0126-5
PRJNA317932	SRR5916354	Farmland	2014-10-17	-42.81	147.44	Agricultural	3.37098	High	Australia	Oceania	Introducing BASE: the Biomes of Australian Soil Environments soil microbial diversity database	10.1186/s13742-016-0126-5
PRJNA366395	SRR6201864	Grassland	2011-08-11	35.91	-79.06	Non-agricultural	2.58408	No pesiticide risk	USA	North America	https://www.ncbi.nlm.nih.gov/biosample/	NA
PRJNA317932	SRR5916384	Farmland	2014-11-13	-42.4	147.01	Agricultural	2.94207	Medium	Australia	Oceania	Introducing BASE: the Biomes of Australian Soil Environments soil microbial diversity database	10.1186/s13742-016-0126-5
PRJNA366379	SRR6201872	Grassland	2011-08-11	35.91	-79.06	Non-agricultural	2.58408	No pesiticide risk	USA	North America	https://www.ncbi.nlm.nih.gov/biosample/	NA
PRJNA449266	SRR7042334	Grassland	2014-10-09	39.74	-123.63	Non-agricultural	2.35965	No pesiticide risk	USA	North America	Novel soil bacteria possess diverse genes for secondary metabolite biosynthesis	10.1038/s41586-018-0207-y
PRJNA449266	SRR7042335	Grassland	2014-10-09	39.74	-123.63	Non-agricultural	2.35965	No pesiticide risk	USA	North America	Novel soil bacteria possess diverse genes for secondary metabolite biosynthesis	10.1038/s41586-018-0207-y
PRJNA449266	SRR7042336	Grassland	2014-09-03	39.74	-123.63	Non-agricultural	2.35965	No pesiticide risk	USA	North America	Novel soil bacteria possess diverse genes for secondary metabolite biosynthesis	10.1038/s41586-018-0207-y
PRJNA449266	SRR7042337	Grassland	2014-10-09	39.74	-123.63	Non-agricultural	2.35965	No pesiticide risk	USA	North America	Novel soil bacteria possess diverse genes for secondary metabolite biosynthesis	10.1038/s41586-018-0207-y
PRJNA449266	SRR7042338	Grassland	2014-09-03	39.74	-123.63	Non-agricultural	2.35965	No pesiticide risk	USA	North America	Novel soil bacteria possess diverse genes for secondary metabolite biosynthesis	10.1038/s41586-018-0207-y
PRJNA449266	SRR7042339	Grassland	2014-10-09	39.74	-123.63	Non-agricultural	2.35965	No pesiticide risk	USA	North America	Novel soil bacteria possess diverse genes for secondary metabolite biosynthesis	10.1038/s41586-018-0207-y
PRJNA449266	SRR7042340	Grassland	2014-09-29	39.74	-123.63	Non-agricultural	2.35965	No pesiticide risk	USA	North America	Novel soil bacteria possess diverse genes for secondary metabolite biosynthesis	10.1038/s41586-018-0207-y
PRJNA449266	SRR7042341	Grassland	2014-09-29	39.74	-123.63	Non-agricultural	2.35965	No pesiticide risk	USA	North America	Novel soil bacteria possess diverse genes for secondary metabolite biosynthesis	10.1038/s41586-018-0207-y
PRJNA449266	SRR7042342	Grassland	2014-09-27	39.74	-123.63	Non-agricultural	2.35965	No pesiticide risk	USA	North America	Novel soil bacteria possess diverse genes for secondary metabolite biosynthesis	10.1038/s41586-018-0207-y
PRJNA449266	SRR7042343	Grassland	2014-09-27	39.74	-123.63	Non-agricultural	2.35965	No pesiticide risk	USA	North America	Novel soil bacteria possess diverse genes for secondary metabolite biosynthesis	10.1038/s41586-018-0207-y
PRJNA449266	SRR7042344	Grassland	2014-09-03	39.74	-123.63	Non-agricultural	2.35965	No pesiticide risk	USA	North America	Novel soil bacteria possess diverse genes for secondary metabolite biosynthesis	10.1038/s41586-018-0207-y
PRJNA317932	SRR5918907	Farmland	2014-05-01	-30.2	149.6	Agricultural	2.34254	Medium	Australia	Oceania	Introducing BASE: the Biomes of Australian Soil Environments soil microbial diversity database	10.1186/s13742-016-0126-5
PRJNA317932	SRR5918908	Farmland	2014-05-01	-30.2	149.6	Agricultural	2.34254	Medium	Australia	Oceania	Introducing BASE: the Biomes of Australian Soil Environments soil microbial diversity database	10.1186/s13742-016-0126-5
PRJNA449266	SRR7042345	Grassland	2014-09-19	39.74	-123.63	Non-agricultural	2.35965	No pesiticide risk	USA	North America	Novel soil bacteria possess diverse genes for secondary metabolite biosynthesis	10.1038/s41586-018-0207-y
PRJNA449266	SRR7042346	Grassland	2014-09-03	39.74	-123.63	Non-agricultural	2.35965	No pesiticide risk	USA	North America	Novel soil bacteria possess diverse genes for secondary metabolite biosynthesis	10.1038/s41586-018-0207-y
PRJNA317932	SRR5918913	Farmland	2014-01-28	-33.65	150.27	Agricultural	1.70255	Medium	Australia	Oceania	Introducing BASE: the Biomes of Australian Soil Environments soil microbial diversity database	10.1186/s13742-016-0126-5
PRJNA317932	SRR5918914	Farmland	2014-01-28	-33.65	150.27	Agricultural	1.70255	Medium	Australia	Oceania	Introducing BASE: the Biomes of Australian Soil Environments soil microbial diversity database	10.1186/s13742-016-0126-5
PRJNA449266	SRR7042347	Grassland	2014-09-03	39.74	-123.63	Non-agricultural	2.35965	No pesiticide risk	USA	North America	Novel soil bacteria possess diverse genes for secondary metabolite biosynthesis	10.1038/s41586-018-0207-y
PRJNA449266	SRR7042348	Grassland	2014-10-09	39.74	-123.63	Non-agricultural	2.35965	No pesiticide risk	USA	North America	Novel soil bacteria possess diverse genes for secondary metabolite biosynthesis	10.1038/s41586-018-0207-y
PRJNA449267	SRR7042349	Grassland	2014-10-09	39.74	-123.63	Non-agricultural	2.35965	No pesiticide risk	USA	North America	Novel soil bacteria possess diverse genes for secondary metabolite biosynthesis	10.1038/s41586-018-0207-y
PRJNA449268	SRR7042350	Grassland	2014-09-29	39.74	-123.63	Non-agricultural	2.35965	No pesiticide risk	USA	North America	Novel soil bacteria possess diverse genes for secondary metabolite biosynthesis	10.1038/s41586-018-0207-y
PRJNA449269	SRR7042351	Grassland	2014-09-29	39.74	-123.63	Non-agricultural	2.35965	No pesiticide risk	USA	North America	Novel soil bacteria possess diverse genes for secondary metabolite biosynthesis	10.1038/s41586-018-0207-y
PRJNA449270	SRR7042352	Grassland	2014-09-29	39.74	-123.63	Non-agricultural	2.35965	No pesiticide risk	USA	North America	Novel soil bacteria possess diverse genes for secondary metabolite biosynthesis	10.1038/s41586-018-0207-y
PRJNA317932	SRR5918926	Farmland	2013-03-07	-34.24	118.72	Agricultural	1.55156	Medium	Australia	Oceania	Introducing BASE: the Biomes of Australian Soil Environments soil microbial diversity database	10.1186/s13742-016-0126-5
PRJNA449270	SRR7042353	Grassland	2014-10-09	39.74	-123.63	Non-agricultural	2.35965	No pesiticide risk	USA	North America	Novel soil bacteria possess diverse genes for secondary metabolite biosynthesis	10.1038/s41586-018-0207-y
PRJNA449270	SRR7042354	Grassland	2014-10-09	39.74	-123.63	Non-agricultural	2.35965	No pesiticide risk	USA	North America	Novel soil bacteria possess diverse genes for secondary metabolite biosynthesis	10.1038/s41586-018-0207-y
PRJNA449270	SRR7042355	Grassland	2014-10-09	39.74	-123.63	Non-agricultural	2.35965	No pesiticide risk	USA	North America	Novel soil bacteria possess diverse genes for secondary metabolite biosynthesis	10.1038/s41586-018-0207-y
PRJNA449270	SRR7042356	Grassland	2014-10-09	39.74	-123.63	Non-agricultural	2.35965	No pesiticide risk	USA	North America	Novel soil bacteria possess diverse genes for secondary metabolite biosynthesis	10.1038/s41586-018-0207-y
PRJNA449270	SRR7042357	Grassland	2014-09-03	39.74	-123.63	Non-agricultural	2.35965	No pesiticide risk	USA	North America	Novel soil bacteria possess diverse genes for secondary metabolite biosynthesis	10.1038/s41586-018-0207-y
PRJNA449270	SRR7042358	Grassland	2014-09-03	39.74	-123.63	Non-agricultural	2.35965	No pesiticide risk	USA	North America	Novel soil bacteria possess diverse genes for secondary metabolite biosynthesis	10.1038/s41586-018-0207-y
PRJNA449270	SRR7042359	Grassland	2014-09-19	39.74	-123.63	Non-agricultural	2.35965	No pesiticide risk	USA	North America	Novel soil bacteria possess diverse genes for secondary metabolite biosynthesis	10.1038/s41586-018-0207-y
PRJNA449270	SRR7042360	Grassland	2014-09-03	39.74	-123.63	Non-agricultural	2.35965	No pesiticide risk	USA	North America	Novel soil bacteria possess diverse genes for secondary metabolite biosynthesis	10.1038/s41586-018-0207-y
PRJNA449270	SRR7042361	Grassland	2014-09-03	39.74	-123.63	Non-agricultural	2.35965	No pesiticide risk	USA	North America	Novel soil bacteria possess diverse genes for secondary metabolite biosynthesis	10.1038/s41586-018-0207-y
PRJNA449270	SRR7042362	Grassland	2014-09-29	39.74	-123.63	Non-agricultural	2.35965	No pesiticide risk	USA	North America	Novel soil bacteria possess diverse genes for secondary metabolite biosynthesis	10.1038/s41586-018-0207-y
PRJNA317932	SRR5918956	Farmland	2013-10-23	-39.92	143.85	Agricultural	0	Low	Australia	Oceania	Introducing BASE: the Biomes of Australian Soil Environments soil microbial diversity database	10.1186/s13742-016-0126-5
PRJNA317932	SRR5918957	Farmland	2013-09-07	-36.65	145.58	Agricultural	3.49453	High	Australia	Oceania	Introducing BASE: the Biomes of Australian Soil Environments soil microbial diversity database	10.1186/s13742-016-0126-5
PRJNA449270	SRR7042363	Grassland	2014-09-29	39.74	-123.63	Non-agricultural	2.35965	No pesiticide risk	USA	North America	Novel soil bacteria possess diverse genes for secondary metabolite biosynthesis	10.1038/s41586-018-0207-y
PRJNA317932	SRR5918959	Farmland	2013-09-12	-34	140.59	Agricultural	0	Low	Australia	Oceania	Introducing BASE: the Biomes of Australian Soil Environments soil microbial diversity database	10.1186/s13742-016-0126-5
PRJNA317932	SRR5918960	Farmland	2013-09-10	-34.1	140.35	Agricultural	3.12224	High	Australia	Oceania	Introducing BASE: the Biomes of Australian Soil Environments soil microbial diversity database	10.1186/s13742-016-0126-5
PRJNA449270	SRR7042364	Grassland	2014-09-27	39.74	-123.63	Non-agricultural	2.35965	No pesiticide risk	USA	North America	Novel soil bacteria possess diverse genes for secondary metabolite biosynthesis	10.1038/s41586-018-0207-y
PRJNA449270	SRR7042365	Grassland	2014-09-27	39.74	-123.63	Non-agricultural	2.35965	No pesiticide risk	USA	North America	Novel soil bacteria possess diverse genes for secondary metabolite biosynthesis	10.1038/s41586-018-0207-y
PRJNA317932	SRR5918963	Farmland	2013-10-23	-39.94	144.12	Agricultural	3.67062	High	Australia	Oceania	Introducing BASE: the Biomes of Australian Soil Environments soil microbial diversity database	10.1186/s13742-016-0126-5
PRJNA449270	SRR7042366	Grassland	2014-09-03	39.74	-123.63	Non-agricultural	2.35965	No pesiticide risk	USA	North America	Novel soil bacteria possess diverse genes for secondary metabolite biosynthesis	10.1038/s41586-018-0207-y
PRJNA449270	SRR7042367	Grassland	2014-09-19	39.74	-123.63	Non-agricultural	2.35965	No pesiticide risk	USA	North America	Novel soil bacteria possess diverse genes for secondary metabolite biosynthesis	10.1038/s41586-018-0207-y
PRJNA317932	SRR5918977	Farmland	2013-10-26	-39.86	143.9	Agricultural	0	Low	Australia	Oceania	Introducing BASE: the Biomes of Australian Soil Environments soil microbial diversity database	10.1186/s13742-016-0126-5
PRJNA449270	SRR7042368	Grassland	2014-09-03	39.74	-123.63	Non-agricultural	2.35965	No pesiticide risk	USA	North America	Novel soil bacteria possess diverse genes for secondary metabolite biosynthesis	10.1038/s41586-018-0207-y
PRJNA449270	SRR7042369	Grassland	2014-09-03	39.74	-123.63	Non-agricultural	2.35965	No pesiticide risk	USA	North America	Novel soil bacteria possess diverse genes for secondary metabolite biosynthesis	10.1038/s41586-018-0207-y
PRJNA449270	SRR7042371	Grassland	2014-09-29	39.74	-123.63	Non-agricultural	2.35965	No pesiticide risk	USA	North America	Novel soil bacteria possess diverse genes for secondary metabolite biosynthesis	10.1038/s41586-018-0207-y
PRJNA449270	SRR7042372	Grassland	2014-10-09	39.74	-123.63	Non-agricultural	2.35965	No pesiticide risk	USA	North America	Novel soil bacteria possess diverse genes for secondary metabolite biosynthesis	10.1038/s41586-018-0207-y
PRJNA449270	SRR7042373	Grassland	2014-09-27	39.74	-123.63	Non-agricultural	2.35965	No pesiticide risk	USA	North America	Novel soil bacteria possess diverse genes for secondary metabolite biosynthesis	10.1038/s41586-018-0207-y
PRJNA449270	SRR7042374	Grassland	2014-09-27	39.74	-123.63	Non-agricultural	2.35965	No pesiticide risk	USA	North America	Novel soil bacteria possess diverse genes for secondary metabolite biosynthesis	10.1038/s41586-018-0207-y
PRJNA317932	SRR5918992	Farmland	2012-11-07	-35.12	142	Agricultural	3.83876	High	Australia	Oceania	Introducing BASE: the Biomes of Australian Soil Environments soil microbial diversity database	10.1186/s13742-016-0126-5
PRJNA317932	SRR5918993	Farmland	2012-08-11	-36.67	142.29	Agricultural	4.0253	High	Australia	Oceania	Introducing BASE: the Biomes of Australian Soil Environments soil microbial diversity database	10.1186/s13742-016-0126-5
PRJNA317932	SRR5918994	Farmland	2012-08-11	-36.67	142.29	Agricultural	4.0253	High	Australia	Oceania	Introducing BASE: the Biomes of Australian Soil Environments soil microbial diversity database	10.1186/s13742-016-0126-5
PRJNA317932	SRR5918995	Farmland	2012-08-11	-36.67	142.29	Agricultural	4.0253	High	Australia	Oceania	Introducing BASE: the Biomes of Australian Soil Environments soil microbial diversity database	10.1186/s13742-016-0126-5
PRJNA317932	SRR5918996	Farmland	2012-11-07	-35.12	141.98	Agricultural	3.83876	High	Australia	Oceania	Introducing BASE: the Biomes of Australian Soil Environments soil microbial diversity database	10.1186/s13742-016-0126-5
PRJNA317932	SRR5918997	Farmland	2012-11-07	-35.12	142	Agricultural	3.83876	High	Australia	Oceania	Introducing BASE: the Biomes of Australian Soil Environments soil microbial diversity database	10.1186/s13742-016-0126-5
PRJNA317932	SRR5918998	Farmland	2012-11-07	-35.12	142	Agricultural	3.83876	High	Australia	Oceania	Introducing BASE: the Biomes of Australian Soil Environments soil microbial diversity database	10.1186/s13742-016-0126-5
PRJNA317932	SRR5918999	Farmland	2012-11-07	-35.12	142	Agricultural	3.83876	High	Australia	Oceania	Introducing BASE: the Biomes of Australian Soil Environments soil microbial diversity database	10.1186/s13742-016-0126-5
PRJNA449270	SRR7042375	Grassland	2014-09-29	39.74	-123.63	Non-agricultural	2.35965	No pesiticide risk	USA	North America	Novel soil bacteria possess diverse genes for secondary metabolite biosynthesis	10.1038/s41586-018-0207-y
PRJNA449270	SRR7042376	Grassland	2014-09-29	39.74	-123.63	Non-agricultural	2.35965	No pesiticide risk	USA	North America	Novel soil bacteria possess diverse genes for secondary metabolite biosynthesis	10.1038/s41586-018-0207-y
PRJNA449270	SRR7042377	Grassland	2014-09-29	39.74	-123.63	Non-agricultural	2.35965	No pesiticide risk	USA	North America	Novel soil bacteria possess diverse genes for secondary metabolite biosynthesis	10.1038/s41586-018-0207-y
PRJNA317932	SRR5919011	Farmland	2014-03-06	-34.1	139.85	Agricultural	2.81274	Medium	Australia	Oceania	Introducing BASE: the Biomes of Australian Soil Environments soil microbial diversity database	10.1186/s13742-016-0126-5
PRJNA317932	SRR5919014	Farmland	2014-01-23	-33.66	150.27	Agricultural	1.70255	Medium	Australia	Oceania	Introducing BASE: the Biomes of Australian Soil Environments soil microbial diversity database	10.1186/s13742-016-0126-5
PRJNA317932	SRR5919015	Farmland	2014-01-23	-33.66	150.27	Agricultural	1.70255	Medium	Australia	Oceania	Introducing BASE: the Biomes of Australian Soil Environments soil microbial diversity database	10.1186/s13742-016-0126-5
PRJNA449270	SRR7042378	Grassland	2014-09-29	39.74	-123.63	Non-agricultural	2.35965	No pesiticide risk	USA	North America	Novel soil bacteria possess diverse genes for secondary metabolite biosynthesis	10.1038/s41586-018-0207-y
PRJNA317932	SRR5919017	Farmland	2013-12-04	-33.86	119.16	Agricultural	3.21162	High	Australia	Oceania	Introducing BASE: the Biomes of Australian Soil Environments soil microbial diversity database	10.1186/s13742-016-0126-5
PRJNA449270	SRR7042379	Grassland	2014-09-29	39.74	-123.63	Non-agricultural	2.35965	No pesiticide risk	USA	North America	Novel soil bacteria possess diverse genes for secondary metabolite biosynthesis	10.1038/s41586-018-0207-y
PRJNA449270	SRR7042380	Grassland	2014-09-29	39.74	-123.63	Non-agricultural	2.35965	No pesiticide risk	USA	North America	Novel soil bacteria possess diverse genes for secondary metabolite biosynthesis	10.1038/s41586-018-0207-y
PRJNA449270	SRR7042381	Grassland	2014-09-29	39.74	-123.63	Non-agricultural	2.35965	No pesiticide risk	USA	North America	Novel soil bacteria possess diverse genes for secondary metabolite biosynthesis	10.1038/s41586-018-0207-y
PRJNA449270	SRR7042382	Grassland	2014-09-29	39.74	-123.63	Non-agricultural	2.35965	No pesiticide risk	USA	North America	Novel soil bacteria possess diverse genes for secondary metabolite biosynthesis	10.1038/s41586-018-0207-y
PRJNA449270	SRR7042383	Grassland	2014-09-29	39.74	-123.63	Non-agricultural	2.35965	No pesiticide risk	USA	North America	Novel soil bacteria possess diverse genes for secondary metabolite biosynthesis	10.1038/s41586-018-0207-y
PRJNA449270	SRR7042384	Grassland	2014-09-29	39.74	-123.63	Non-agricultural	2.35965	No pesiticide risk	USA	North America	Novel soil bacteria possess diverse genes for secondary metabolite biosynthesis	10.1038/s41586-018-0207-y
PRJNA449270	SRR7042385	Grassland	2014-09-29	39.74	-123.63	Non-agricultural	2.35965	No pesiticide risk	USA	North America	Novel soil bacteria possess diverse genes for secondary metabolite biosynthesis	10.1038/s41586-018-0207-y
PRJNA449270	SRR7042386	Grassland	2014-09-29	39.74	-123.63	Non-agricultural	2.35965	No pesiticide risk	USA	North America	Novel soil bacteria possess diverse genes for secondary metabolite biosynthesis	10.1038/s41586-018-0207-y
PRJNA449270	SRR7042387	Grassland	2014-09-29	39.74	-123.63	Non-agricultural	2.35965	No pesiticide risk	USA	North America	Novel soil bacteria possess diverse genes for secondary metabolite biosynthesis	10.1038/s41586-018-0207-y
PRJNA449270	SRR7042388	Grassland	2014-09-29	39.74	-123.63	Non-agricultural	2.35965	No pesiticide risk	USA	North America	Novel soil bacteria possess diverse genes for secondary metabolite biosynthesis	10.1038/s41586-018-0207-y
PRJNA449270	SRR7042389	Grassland	2014-09-29	39.74	-123.63	Non-agricultural	2.35965	No pesiticide risk	USA	North America	Novel soil bacteria possess diverse genes for secondary metabolite biosynthesis	10.1038/s41586-018-0207-y
PRJNA449270	SRR7042390	Grassland	2014-09-29	39.74	-123.63	Non-agricultural	2.35965	No pesiticide risk	USA	North America	Novel soil bacteria possess diverse genes for secondary metabolite biosynthesis	10.1038/s41586-018-0207-y
PRJNA449270	SRR7042391	Grassland	2014-09-29	39.74	-123.63	Non-agricultural	2.35965	No pesiticide risk	USA	North America	Novel soil bacteria possess diverse genes for secondary metabolite biosynthesis	10.1038/s41586-018-0207-y
PRJNA449270	SRR7042392	Grassland	2014-09-27	39.74	-123.63	Non-agricultural	2.35965	No pesiticide risk	USA	North America	Novel soil bacteria possess diverse genes for secondary metabolite biosynthesis	10.1038/s41586-018-0207-y
PRJNA449270	SRR7042393	Grassland	2014-09-27	39.74	-123.63	Non-agricultural	2.35965	No pesiticide risk	USA	North America	Novel soil bacteria possess diverse genes for secondary metabolite biosynthesis	10.1038/s41586-018-0207-y
PRJNA317932	SRR5919067	Farmland	2013-04-14	-34.3	118.73	Agricultural	2.62359	Medium	Australia	Oceania	Introducing BASE: the Biomes of Australian Soil Environments soil microbial diversity database	10.1186/s13742-016-0126-5
PRJNA317932	SRR5919070	Farmland	2013-03-19	-34.08	118.87	Agricultural	1.33303	Medium	Australia	Oceania	Introducing BASE: the Biomes of Australian Soil Environments soil microbial diversity database	10.1186/s13742-016-0126-5
PRJNA317932	SRR5919072	Farmland	2013-03-20	-34.09	118.86	Agricultural	1.33303	Medium	Australia	Oceania	Introducing BASE: the Biomes of Australian Soil Environments soil microbial diversity database	10.1186/s13742-016-0126-5
PRJNA317932	SRR5919086	Farmland	2014-04-29	-30.2	149.6	Agricultural	2.34254	Medium	Australia	Oceania	Introducing BASE: the Biomes of Australian Soil Environments soil microbial diversity database	10.1186/s13742-016-0126-5
PRJNA317932	SRR5919087	Farmland	2014-05-01	-30.2	149.6	Agricultural	2.34254	Medium	Australia	Oceania	Introducing BASE: the Biomes of Australian Soil Environments soil microbial diversity database	10.1186/s13742-016-0126-5
PRJNA317932	SRR5919088	Farmland	2014-04-29	-30.2	149.6	Agricultural	2.34254	Medium	Australia	Oceania	Introducing BASE: the Biomes of Australian Soil Environments soil microbial diversity database	10.1186/s13742-016-0126-5
PRJNA317932	SRR5919090	Farmland	2014-04-29	-30.2	149.6	Agricultural	2.34254	Medium	Australia	Oceania	Introducing BASE: the Biomes of Australian Soil Environments soil microbial diversity database	10.1186/s13742-016-0126-5
PRJNA317932	SRR5919091	Farmland	2014-04-29	-30.2	149.6	Agricultural	2.34254	Medium	Australia	Oceania	Introducing BASE: the Biomes of Australian Soil Environments soil microbial diversity database	10.1186/s13742-016-0126-5
PRJNA317932	SRR5919092	Farmland	2014-04-29	-30.2	149.6	Agricultural	2.34254	Medium	Australia	Oceania	Introducing BASE: the Biomes of Australian Soil Environments soil microbial diversity database	10.1186/s13742-016-0126-5
PRJNA317932	SRR5919093	Farmland	2014-04-29	-30.2	149.6	Agricultural	2.34254	Medium	Australia	Oceania	Introducing BASE: the Biomes of Australian Soil Environments soil microbial diversity database	10.1186/s13742-016-0126-5
PRJNA317932	SRR5919094	Farmland	2014-04-29	-30.2	149.6	Agricultural	2.34254	Medium	Australia	Oceania	Introducing BASE: the Biomes of Australian Soil Environments soil microbial diversity database	10.1186/s13742-016-0126-5
PRJNA317932	SRR5919095	Farmland	2014-04-29	-30.2	149.6	Agricultural	2.34254	Medium	Australia	Oceania	Introducing BASE: the Biomes of Australian Soil Environments soil microbial diversity database	10.1186/s13742-016-0126-5
PRJNA317932	SRR5919099	Farmland	2013-09-19	-27.39	152.88	Agricultural	3.85159	High	Australia	Oceania	Introducing BASE: the Biomes of Australian Soil Environments soil microbial diversity database	10.1186/s13742-016-0126-5
PRJNA317932	SRR5919104	Farmland	2013-09-07	-36.65	145.58	Agricultural	3.49453	High	Australia	Oceania	Introducing BASE: the Biomes of Australian Soil Environments soil microbial diversity database	10.1186/s13742-016-0126-5
PRJNA317932	SRR5919106	Farmland	2012-11-07	-35.12	141.98	Agricultural	3.83876	High	Australia	Oceania	Introducing BASE: the Biomes of Australian Soil Environments soil microbial diversity database	10.1186/s13742-016-0126-5
PRJNA317932	SRR5919107	Farmland	2012-11-07	-35.12	141.98	Agricultural	3.83876	High	Australia	Oceania	Introducing BASE: the Biomes of Australian Soil Environments soil microbial diversity database	10.1186/s13742-016-0126-5
PRJNA317932	SRR5919112	Farmland	2012-11-07	-35.12	141.98	Agricultural	3.83876	High	Australia	Oceania	Introducing BASE: the Biomes of Australian Soil Environments soil microbial diversity database	10.1186/s13742-016-0126-5
PRJNA317932	SRR5919124	Farmland	2014-05-01	-30.2	149.6	Agricultural	2.34254	Medium	Australia	Oceania	Introducing BASE: the Biomes of Australian Soil Environments soil microbial diversity database	10.1186/s13742-016-0126-5
PRJNA505165	SRR8651098	Wetland	2017-07-11	18.15	109.3	Non-agricultural	0	No pesiticide risk	China	Asia	Comparative metagenomics study reveals pollution induced changes of microbial genes in mangrove sediments	10.1038/s41598-019-42260-4
PRJNA505165	SRR8651099	Wetland	2017-07-11	18.15	109.3	Non-agricultural	0	No pesiticide risk	China	Asia	Comparative metagenomics study reveals pollution induced changes of microbial genes in mangrove sediments	10.1038/s41598-019-42260-4
PRJNA505165	SRR8651100	Wetland	2017-07-11	18.15	109.3	Non-agricultural	0	No pesiticide risk	China	Asia	Comparative metagenomics study reveals pollution induced changes of microbial genes in mangrove sediments	10.1038/s41598-019-42260-4
PRJNA505165	SRR8651101	Wetland	2017-07-11	18.15	109.3	Non-agricultural	0	No pesiticide risk	China	Asia	Comparative metagenomics study reveals pollution induced changes of microbial genes in mangrove sediments	10.1038/s41598-019-42260-4
PRJNA526108	SRR8698727	Grassland	2016-10-01	30.8	91	Non-agricultural	0	No pesiticide risk	China	Asia	Abundance, diversity and mobility potential of antibiotic resistance genes in pristine Tibetan Plateau soil as revealed by soil metagenomics	10.1093/femsec/fiaa172
PRJNA526108	SRR8698728	Grassland	2016-10-01	30.8	91	Non-agricultural	0	No pesiticide risk	China	Asia	Abundance, diversity and mobility potential of antibiotic resistance genes in pristine Tibetan Plateau soil as revealed by soil metagenomics	10.1093/femsec/fiaa172
PRJNA526108	SRR8698729	Grassland	2016-10-01	30.8	91	Non-agricultural	0	No pesiticide risk	China	Asia	Abundance, diversity and mobility potential of antibiotic resistance genes in pristine Tibetan Plateau soil as revealed by soil metagenomics	10.1093/femsec/fiaa172
PRJNA526108	SRR8698730	Grassland	2016-10-01	30.8	91	Non-agricultural	0	No pesiticide risk	China	Asia	Abundance, diversity and mobility potential of antibiotic resistance genes in pristine Tibetan Plateau soil as revealed by soil metagenomics	10.1093/femsec/fiaa172
PRJNA526108	SRR8698731	Grassland	2016-10-01	30.8	91	Non-agricultural	0	No pesiticide risk	China	Asia	Abundance, diversity and mobility potential of antibiotic resistance genes in pristine Tibetan Plateau soil as revealed by soil metagenomics	10.1093/femsec/fiaa172
PRJNA526108	SRR8698732	Grassland	2016-10-01	30.8	91	Non-agricultural	0	No pesiticide risk	China	Asia	Abundance, diversity and mobility potential of antibiotic resistance genes in pristine Tibetan Plateau soil as revealed by soil metagenomics	10.1093/femsec/fiaa172
PRJNA526108	SRR5919194	Farmland	2013-10-26	-39.86	143.89	Agricultural	0	Low	Australia	Oceania	Introducing BASE: the Biomes of Australian Soil Environments soil microbial diversity database	10.1186/s13742-016-0126-5
PRJNA526108	SRR8698733	Grassland	2016-10-01	30.8	91	Non-agricultural	0	No pesiticide risk	China	Asia	Abundance, diversity and mobility potential of antibiotic resistance genes in pristine Tibetan Plateau soil as revealed by soil metagenomics	10.1093/femsec/fiaa172
PRJNA526108	SRR8698734	Grassland	2016-10-01	30.8	91	Non-agricultural	0	No pesiticide risk	China	Asia	Abundance, diversity and mobility potential of antibiotic resistance genes in pristine Tibetan Plateau soil as revealed by soil metagenomics	10.1093/femsec/fiaa172
PRJNA526108	SRR8698735	Grassland	2016-10-01	30.8	91	Non-agricultural	0	No pesiticide risk	China	Asia	Abundance, diversity and mobility potential of antibiotic resistance genes in pristine Tibetan Plateau soil as revealed by soil metagenomics	10.1093/femsec/fiaa172
PRJNA526108	SRR8698736	Grassland	2016-10-01	30.8	91	Non-agricultural	0	No pesiticide risk	China	Asia	Abundance, diversity and mobility potential of antibiotic resistance genes in pristine Tibetan Plateau soil as revealed by soil metagenomics	10.1093/femsec/fiaa172
PRJNA317932	SRR5919212	Farmland	2013-09-19	-27.39	152.88	Agricultural	3.85159	High	Australia	Oceania	Introducing BASE: the Biomes of Australian Soil Environments soil microbial diversity database	10.1186/s13742-016-0126-5
PRJNA317932	SRR5919214	Farmland	2013-09-19	-27.39	152.88	Agricultural	3.85159	High	Australia	Oceania	Introducing BASE: the Biomes of Australian Soil Environments soil microbial diversity database	10.1186/s13742-016-0126-5
PRJNA531771	SRR8879130	Wetland	2018-11-11	26.5	-80.24	Non-agricultural	3.22176	No pesiticide risk	USA	North America	Shotgun metagenomic analysis of microbial communities from the Loxahatchee nature preserve in the Florida Everglades	10.1186/s40793-019-0352-4
PRJNA317932	SRR5919248	Farmland	2014-01-28	-33.65	150.27	Agricultural	1.70255	Medium	Australia	Oceania	Introducing BASE: the Biomes of Australian Soil Environments soil microbial diversity database	10.1186/s13742-016-0126-5
PRJNA317932	SRR5919249	Farmland	2014-01-28	-33.65	150.27	Agricultural	1.70255	Medium	Australia	Oceania	Introducing BASE: the Biomes of Australian Soil Environments soil microbial diversity database	10.1186/s13742-016-0126-5
PRJNA531771	SRR8879132	Wetland	2018-11-11	26.51	-80.25	Non-agricultural	3.22176	No pesiticide risk	USA	North America	Shotgun metagenomic analysis of microbial communities from the Loxahatchee nature preserve in the Florida Everglades	10.1186/s40793-019-0352-4
PRJNA531771	SRR8879135	Wetland	2018-11-11	26.51	-80.25	Non-agricultural	3.22176	No pesiticide risk	USA	North America	Shotgun metagenomic analysis of microbial communities from the Loxahatchee nature preserve in the Florida Everglades	10.1186/s40793-019-0352-4
PRJNA531778	SRR8881005	Wetland	2018-11-11	26.51	-80.25	Non-agricultural	3.22176	No pesiticide risk	USA	North America	Shotgun metagenomic analysis of microbial communities from the Loxahatchee nature preserve in the Florida Everglades	10.1186/s40793-019-0352-4
PRJNA531778	SRR8881006	Wetland	2018-11-11	26.51	-80.23	Non-agricultural	3.22176	No pesiticide risk	USA	North America	Shotgun metagenomic analysis of microbial communities from the Loxahatchee nature preserve in the Florida Everglades	10.1186/s40793-019-0352-4
PRJNA531778	SRR8881007	Wetland	2018-11-11	26.51	-80.23	Non-agricultural	3.22176	No pesiticide risk	USA	North America	Shotgun metagenomic analysis of microbial communities from the Loxahatchee nature preserve in the Florida Everglades	10.1186/s40793-019-0352-4
PRJNA531778	SRR8881009	Wetland	2018-11-11	26.51	-80.23	Non-agricultural	3.22176	No pesiticide risk	USA	North America	Shotgun metagenomic analysis of microbial communities from the Loxahatchee nature preserve in the Florida Everglades	10.1186/s40793-019-0352-4
PRJNA317932	SRR5919258	Farmland	2014-02-04	-34.43	142.28	Agricultural	3.62045	High	Australia	Oceania	Introducing BASE: the Biomes of Australian Soil Environments soil microbial diversity database	10.1186/s13742-016-0126-5
PRJNA531769	SRR8881745	Wetland	2018-11-11	26.51	-80.23	Non-agricultural	3.22176	No pesiticide risk	USA	North America	Shotgun metagenomic analysis of microbial communities from the Loxahatchee nature preserve in the Florida Everglades	10.1186/s40793-019-0352-4
PRJNA552615	SRR9656171	Grassland	2017-07-11	-38.05	175.35	Non-agricultural	2.2352	No pesiticide risk	New Zealand	Oceania	From biogeography to bioindicators: Exploring New Zealand’s soil bacteria	From biogeography to bioindicators: Exploring New Zealand’s soil bacteria (auckland.ac.nz)
PRJNA552615	SRR9656172	Grassland	2017-07-11	-37.64	175.67	Non-agricultural	2.9499	No pesiticide risk	New Zealand	Oceania	From biogeography to bioindicators: Exploring New Zealand’s soil bacteria	From biogeography to bioindicators: Exploring New Zealand’s soil bacteria (auckland.ac.nz)
PRJNA552615	SRR9656174	Grassland	2017-07-11	-38.47	175.61	Non-agricultural	0	No pesiticide risk	New Zealand	Oceania	From biogeography to bioindicators: Exploring New Zealand’s soil bacteria	From biogeography to bioindicators: Exploring New Zealand’s soil bacteria (auckland.ac.nz)
PRJNA552615	SRR9656179	Grassland	2017-07-11	-38.56	176.32	Non-agricultural	0	No pesiticide risk	New Zealand	Oceania	From biogeography to bioindicators: Exploring New Zealand’s soil bacteria	From biogeography to bioindicators: Exploring New Zealand’s soil bacteria (auckland.ac.nz)
PRJNA552615	SRR9656180	Grassland	2017-07-11	-38.58	176.17	Non-agricultural	0	No pesiticide risk	New Zealand	Oceania	From biogeography to bioindicators: Exploring New Zealand’s soil bacteria	From biogeography to bioindicators: Exploring New Zealand’s soil bacteria (auckland.ac.nz)
PRJNA552615	SRR9656182	Grassland	2017-07-11	-38.26	175.96	Non-agricultural	3.47845	No pesiticide risk	New Zealand	Oceania	From biogeography to bioindicators: Exploring New Zealand’s soil bacteria	From biogeography to bioindicators: Exploring New Zealand’s soil bacteria (auckland.ac.nz)
PRJNA552615	SRR9656183	Grassland	2017-07-11	-38.26	174.9	Non-agricultural	0	No pesiticide risk	New Zealand	Oceania	From biogeography to bioindicators: Exploring New Zealand’s soil bacteria	From biogeography to bioindicators: Exploring New Zealand’s soil bacteria (auckland.ac.nz)
PRJNA552615	SRR9656185	Grassland	2017-07-11	-38.5	176.35	Non-agricultural	0	No pesiticide risk	New Zealand	Oceania	From biogeography to bioindicators: Exploring New Zealand’s soil bacteria	From biogeography to bioindicators: Exploring New Zealand’s soil bacteria (auckland.ac.nz)
PRJNA552615	SRR9656186	Grassland	2017-07-11	-38.62	176.24	Non-agricultural	0	No pesiticide risk	New Zealand	Oceania	From biogeography to bioindicators: Exploring New Zealand’s soil bacteria	From biogeography to bioindicators: Exploring New Zealand’s soil bacteria (auckland.ac.nz)
PRJNA552615	SRR9656187	Grassland	2017-07-11	-38.22	175.97	Non-agricultural	3.47845	No pesiticide risk	New Zealand	Oceania	From biogeography to bioindicators: Exploring New Zealand’s soil bacteria	From biogeography to bioindicators: Exploring New Zealand’s soil bacteria (auckland.ac.nz)
PRJNA552615	SRR9656206	Wetland	2017-12-25	37.82	119.11	Non-agricultural	0	No pesiticide risk	China	Asia	Shifts in the Bacterial Population and Ecosystem Functions in Response to Vegetation in the Yellow River Delta Wetlands	doi.org/10.1128/mSystems.00412-20
PRJNA552615	SRR9656207	Wetland	2017-12-25	37.82	119.11	Non-agricultural	0	No pesiticide risk	China	Asia	Shifts in the Bacterial Population and Ecosystem Functions in Response to Vegetation in the Yellow River Delta Wetlands	doi.org/10.1128/mSystems.00412-20
PRJNA552615	SRR5919290	Farmland	2013-01-22	-34.12	118.76	Agricultural	2.59698	Medium	Australia	Oceania	Introducing BASE: the Biomes of Australian Soil Environments soil microbial diversity database	10.1186/s13742-016-0126-5
PRJNA552615	SRR5919291	Farmland	2013-03-06	-34.12	118.76	Agricultural	2.59698	Medium	Australia	Oceania	Introducing BASE: the Biomes of Australian Soil Environments soil microbial diversity database	10.1186/s13742-016-0126-5
PRJNA554750	SRR9691019	Wetland	2013-09-13	22.44	113.63	Non-agricultural	0	No pesiticide risk	China	Asia	Microbial habitat specificity largely affects microbial co-occurrence patterns and functional profiles in wetland soils	10.1016/j.geoderma.2022.115866
PRJNA554750	SRR9691020	Wetland	2013-07-22	37.03	99.75	Non-agricultural	3.37097	No pesiticide risk	China	Asia	Microbial habitat specificity largely affects microbial co-occurrence patterns and functional profiles in wetland soils	10.1016/j.geoderma.2022.115866
PRJNA554750	SRR9691025	Wetland	2013-10-03	26.86	104.25	Non-agricultural	2.96287	No pesiticide risk	China	Asia	Microbial habitat specificity largely affects microbial co-occurrence patterns and functional profiles in wetland soils	10.1016/j.geoderma.2022.115866
PRJNA554750	SRR9691028	Wetland	2013-10-02	24.88	102.66	Non-agricultural	3.01094	No pesiticide risk	China	Asia	Microbial habitat specificity largely affects microbial co-occurrence patterns and functional profiles in wetland soils	10.1016/j.geoderma.2022.115866
PRJNA554750	SRR9691030	Wetland	2013-07-21	37.3	96.86	Non-agricultural	0.0086747	No pesiticide risk	China	Asia	Microbial habitat specificity largely affects microbial co-occurrence patterns and functional profiles in wetland soils	10.1016/j.geoderma.2022.115866
PRJNA317932	SRR5919311	Farmland	2013-10-26	-39.86	143.89	Agricultural	0	Low	Australia	Oceania	Introducing BASE: the Biomes of Australian Soil Environments soil microbial diversity database	10.1186/s13742-016-0126-5
PRJNA554750	SRR9691031	Wetland	2013-09-23	31.6	100	Non-agricultural	3.46945	No pesiticide risk	China	Asia	Microbial habitat specificity largely affects microbial co-occurrence patterns and functional profiles in wetland soils	10.1016/j.geoderma.2022.115866
PRJNA317932	SRR5919314	Farmland	2013-10-25	-39.67	143.98	Agricultural	0	Low	Australia	Oceania	Introducing BASE: the Biomes of Australian Soil Environments soil microbial diversity database	10.1186/s13742-016-0126-5
PRJNA317932	SRR5919315	Farmland	2013-10-24	-39.73	143.93	Agricultural	0	Low	Australia	Oceania	Introducing BASE: the Biomes of Australian Soil Environments soil microbial diversity database	10.1186/s13742-016-0126-5
PRJNA317932	SRR5919317	Farmland	2013-10-25	-39.65	143.97	Agricultural	0	Low	Australia	Oceania	Introducing BASE: the Biomes of Australian Soil Environments soil microbial diversity database	10.1186/s13742-016-0126-5
PRJNA554750	SRR9691032	Wetland	2013-09-30	27.7	100.86	Non-agricultural	0.393118	No pesiticide risk	China	Asia	Microbial habitat specificity largely affects microbial co-occurrence patterns and functional profiles in wetland soils	10.1016/j.geoderma.2022.115866
PRJNA554750	SRR9691033	Wetland	2013-07-12	29.19	90.59	Non-agricultural	3.18518	No pesiticide risk	China	Asia	Microbial habitat specificity largely affects microbial co-occurrence patterns and functional profiles in wetland soils	10.1016/j.geoderma.2022.115866
PRJNA554750	SRR9691034	Wetland	2013-09-26	29.4	100.1	Non-agricultural	2.23452	No pesiticide risk	China	Asia	Microbial habitat specificity largely affects microbial co-occurrence patterns and functional profiles in wetland soils	10.1016/j.geoderma.2022.115866
PRJNA554750	SRR9691035	Wetland	2013-07-15	31.28	92.1	Non-agricultural	0.268136	No pesiticide risk	China	Asia	Microbial habitat specificity largely affects microbial co-occurrence patterns and functional profiles in wetland soils	10.1016/j.geoderma.2022.115866
[truncated: 330 more rows]

## Sheet: Supplementary data 2
Supplementary data 2: Functional pathways of plant-beneficial bacteria (PBB) significantly enriched or reduced with increasing pesticide risk. The dataset lists 18 pathways showing significant changes (Kruskal–Wallis test). “PBB-up” denotes PBB pathways that significantly increase with pesticide risk, while “PBB-down” denotes those that significantly decrease.
[truncated: 19 more rows]

[truncated: 4 more sheets: Supplementary data 3, Supplementary data 4, Supplementary data 5, Supplementary data 6]
