# Supplementary material for: Global variation in plant-beneficial bacteria in soil under pesticide stress
Source: Nat Commun. 2025 Nov 27;16:10685. doi: 10.1038/s41467-025-65719-7 (PMC12661013; doi:10.1038/s41467-025-65719-7)
Supplement: Supplementary file 6 — Source Data [file 41467_2025_65719_MOESM6_ESM.xlsx]

## Sheet: Figure 1a
Sample	longitude	latitude	RPM	Group
CRR211651	120.05	30.27	48474.8	Non-agricultural land
CRR211652	120.05	30.27	44141.9	Non-agricultural land
CRR211653	120.05	30.27	47479.5	Non-agricultural land
CRR211654	120.05	30.27	39754	Non-agricultural land
CRR211655	120.05	30.27	37265.6	Non-agricultural land
CRR211656	120.05	30.27	56342.2	Non-agricultural land
CRR211657	120.05	30.27	60452.9	Non-agricultural land
CRR211658	120.05	30.27	66131.2	Non-agricultural land
CRR211659	120.05	30.27	48898.3	Non-agricultural land
CRR211660	120.05	30.27	49418.2	Non-agricultural land
ERR911201	148.33	34.51	99620.1	Non-agricultural land
ERR911202	148.33	34.51	74006.5	Non-agricultural land
ERR911203	148.33	34.51	116661	Non-agricultural land
ERR911204	148.33	34.51	88456.8	Non-agricultural land
ERR911205	148.33	34.51	88844.6	Non-agricultural land
ERR911206	148.33	34.51	74763.6	Non-agricultural land
ERR911207	148.33	34.51	68965	Non-agricultural land
ERR911208	148.33	34.51	64761.5	Non-agricultural land
ERR911217	148.33	34.51	99655.3	Non-agricultural land
ERR911218	148.33	34.51	69458.4	Non-agricultural land
ERR911219	148.33	34.51	65448	Non-agricultural land
ERR911220	148.33	34.51	78195.5	Non-agricultural land
ERR911221	148.33	34.51	76390.9	Non-agricultural land
ERR911222	148.33	34.51	86991	Non-agricultural land
ERR911223	148.33	34.51	79223.1	Non-agricultural land
ERR911224	148.33	34.51	56120	Non-agricultural land
ERR911233	148.37	34.56	58164.7	Non-agricultural land
ERR911234	148.37	34.56	64832.8	Non-agricultural land
ERR911235	148.37	34.56	53742.9	Non-agricultural land
ERR911236	148.37	34.56	61287	Non-agricultural land
ERR911237	148.37	34.56	59790.8	Non-agricultural land
ERR911238	148.37	34.56	51882.6	Non-agricultural land
ERR911239	148.37	34.56	56769.2	Non-agricultural land
ERR911240	148.37	34.56	55745.6	Non-agricultural land
ERR911249	148.42	34.48	71689.6	Non-agricultural land
ERR911250	148.42	34.48	72641.2	Non-agricultural land
ERR911251	148.42	34.48	63435.1	Non-agricultural land
ERR911252	148.42	34.48	66014.8	Non-agricultural land
ERR911253	148.42	34.48	59187.8	Non-agricultural land
ERR911254	148.42	34.48	71670.8	Non-agricultural land
ERR911255	148.42	34.48	60752.6	Non-agricultural land
ERR911256	148.42	34.48	65996.2	Non-agricultural land
ERR911265	148.37	34.56	48771.4	Non-agricultural land
ERR911266	148.37	34.56	54660.5	Non-agricultural land
ERR911267	148.37	34.56	56905.7	Non-agricultural land
ERR911268	148.37	34.56	53577.8	Non-agricultural land
ERR911269	148.37	34.56	54505.7	Non-agricultural land
ERR911270	148.37	34.56	60876.1	Non-agricultural land
ERR911271	148.37	34.56	53665.7	Non-agricultural land
ERR911272	148.37	34.56	59672.4	Non-agricultural land
ERR911282	148.42	34.48	72044.9	Non-agricultural land
ERR911283	148.42	34.48	59244.2	Non-agricultural land
ERR911284	148.42	34.48	80370	Non-agricultural land
ERR911285	148.42	34.48	68749.1	Non-agricultural land
ERR911286	148.42	34.48	56247.4	Non-agricultural land
ERR911296	148.33	34.51	69170.5	Non-agricultural land
ERR911297	148.33	34.51	55206.5	Non-agricultural land
ERR911298	148.33	34.51	50182	Non-agricultural land
ERR911307	148.37	34.56	50379.7	Non-agricultural land
ERR911308	148.37	34.56	49005.1	Non-agricultural land
ERR911309	148.37	34.56	47272.9	Non-agricultural land
ERR911310	148.37	34.56	54075.2	Non-agricultural land
ERR911311	148.37	34.56	49858.5	Non-agricultural land
ERR911312	148.37	34.56	55662.5	Non-agricultural land
ERR911313	148.37	34.56	49795.6	Non-agricultural land
ERR911314	148.37	34.56	52448.6	Non-agricultural land
ERR911323	148.42	34.48	53760	Non-agricultural land
ERR911324	148.42	34.48	46853.6	Non-agricultural land
ERR911325	148.42	34.48	48872.5	Non-agricultural land
ERR911326	148.42	34.48	53019.7	Non-agricultural land
ERR911327	148.42	34.48	59534.3	Non-agricultural land
ERR911328	148.42	34.48	51729.1	Non-agricultural land
ERR911329	148.42	34.48	61065	Non-agricultural land
ERR911330	148.42	34.48	53032.5	Non-agricultural land
ERR911339	148.33	34.51	109729	Non-agricultural land
ERR911340	148.33	34.51	69984	Non-agricultural land
ERR911341	148.33	34.51	81427.4	Non-agricultural land
ERR911342	148.33	34.51	66056.7	Non-agricultural land
ERR911343	148.33	34.51	59664.2	Non-agricultural land
ERR911344	148.37	34.56	53461.6	Non-agricultural land
ERR911345	148.37	34.56	48640.8	Non-agricultural land
ERR911346	148.37	34.56	59010.4	Non-agricultural land
ERR911347	148.37	34.56	54099	Non-agricultural land
ERR911348	148.37	34.56	47703.3	Non-agricultural land
ERR911349	148.37	34.56	59895.3	Non-agricultural land
ERR911350	148.37	34.56	52977.3	Non-agricultural land
ERR911351	148.37	34.56	46563	Non-agricultural land
ERR911352	148.42	34.48	58761.3	Non-agricultural land
ERR911353	148.42	34.48	58807.9	Non-agricultural land
ERR911354	148.42	34.48	56754.5	Non-agricultural land
ERR911355	148.42	34.48	80632.8	Non-agricultural land
ERR911356	148.42	34.48	60252.2	Non-agricultural land
ERR911357	148.42	34.48	62414	Non-agricultural land
ERR911358	148.42	34.48	59374.6	Non-agricultural land
ERR911359	148.42	34.48	66446.7	Non-agricultural land
SRR10186383	-68.88	20.31	40064.5	Non-agricultural land
SRR10186384	-68.89	20.29	42896.6	Non-agricultural land
SRR10186385	-68.89	20.28	52176.5	Non-agricultural land
SRR10186386	-68.88	20.27	49467	Non-agricultural land
SRR10186387	-68.87	20.26	42753.4	Non-agricultural land
SRR1022653	92.23	30.1	3564.76	Non-agricultural land
SRR1023222	92.23	30.1	2760.49	Non-agricultural land
SRR1023760	92.23	30.1	2810.37	Non-agricultural land
SRR1024100	92.23	30.1	2980.03	Non-agricultural land
SRR1024104	92.23	30.1	2364.2	Non-agricultural land
SRR1026849	92.23	30.1	3348.71	Non-agricultural land
SRR1026851	92.23	30.1	3248.53	Non-agricultural land
SRR1026852	92.23	30.1	6633.08	Non-agricultural land
SRR1026853	92.23	30.1	2537.65	Non-agricultural land
SRR1026854	92.23	30.1	2480.9	Non-agricultural land
SRR1026855	92.23	30.1	3024.76	Non-agricultural land
SRR10360602	-123.63	39.74	61424.2	Non-agricultural land
SRR10985504	73.88	15.39	95718	Non-agricultural land
SRR10985505	73.88	15.39	75651.1	Non-agricultural land
SRR10985506	73.88	15.39	101116	Non-agricultural land
SRR10985507	73.88	15.39	144804	Non-agricultural land
SRR10985508	73.88	15.39	87799.5	Non-agricultural land
SRR10985509	73.88	15.39	98752.3	Non-agricultural land
SRR10985510	73.88	15.39	96766.8	Non-agricultural land
SRR10985511	73.88	15.39	81392	Non-agricultural land
SRR10985513	73.88	15.39	179161	Non-agricultural land
SRR10985514	73.88	15.39	142476	Non-agricultural land
SRR10985515	73.88	15.39	67771.4	Non-agricultural land
SRR10985516	73.88	15.39	84080.7	Non-agricultural land
SRR10985517	73.88	15.39	72852.5	Non-agricultural land
SRR10985518	73.88	15.39	86603.8	Non-agricultural land
SRR10985519	73.88	15.39	85606.9	Non-agricultural land
SRR11241196	114.03	22.53	24351.1	Non-agricultural land
SRR11241197	114.03	22.53	24157.8	Non-agricultural land
SRR11241198	114.03	22.53	24304.4	Non-agricultural land
SRR11241199	114.03	22.53	17655.2	Non-agricultural land
SRR11241201	114.03	22.53	19669.2	Non-agricultural land
SRR1157607	-93.45	47.51	3036.05	Non-agricultural land
SRR1157614	-93.45	47.51	3143.42	Non-agricultural land
SRR1157615	-93.45	47.51	2304.62	Non-agricultural land
SRR1157616	-93.45	47.51	2917.69	Non-agricultural land
SRR1157617	-93.45	47.51	2848.75	Non-agricultural land
SRR11734596	108.23	21.62	19246.6	Non-agricultural land
SRR11734597	108.23	21.62	19513.4	Non-agricultural land
SRR11734598	108.23	21.62	18825.3	Non-agricultural land
SRR11734602	108.23	21.62	12006.3	Non-agricultural land
SRR11734603	108.23	21.62	11536.5	Non-agricultural land
SRR11734606	108.99	21.6	22148.7	Non-agricultural land
SRR11734607	108.99	21.6	21364.9	Non-agricultural land
SRR11734608	108.99	21.6	17899.8	Non-agricultural land
SRR11734609	108.99	21.6	18138.6	Non-agricultural land
SRR11734611	108.99	21.6	17771.4	Non-agricultural land
SRR11734612	108.99	21.6	18231.6	Non-agricultural land
SRR11734613	108.99	21.6	17609.8	Non-agricultural land
SRR11734614	108.99	21.6	17666.2	Non-agricultural land
SRR11734615	108.99	21.6	17760.8	Non-agricultural land
SRR11734616	108.99	21.6	17970.8	Non-agricultural land
SRR11734617	113.99	22.53	8834.23	Non-agricultural land
SRR11734618	113.99	22.53	9085.28	Non-agricultural land
SRR11734619	113.99	22.53	20242.7	Non-agricultural land
SRR11734620	113.99	22.53	19740.6	Non-agricultural land
SRR11734621	108.58	21.87	7632.29	Non-agricultural land
SRR11734622	113.99	22.53	12739.1	Non-agricultural land
SRR11734623	113.99	22.53	13127.3	Non-agricultural land
SRR11734624	113.99	22.53	23856	Non-agricultural land
SRR11734625	113.99	22.53	23730.7	Non-agricultural land
SRR11734626	113.99	22.53	22883.3	Non-agricultural land
SRR11734627	113.99	22.53	23582	Non-agricultural land
SRR11734628	113.99	22.53	22926.1	Non-agricultural land
SRR11734629	113.99	22.53	23193	Non-agricultural land
SRR11734630	108.58	21.87	8149.01	Non-agricultural land
SRR11734631	108.58	21.87	8359.91	Non-agricultural land
SRR11734632	108.58	21.87	7779.77	Non-agricultural land
SRR11734633	113.99	22.53	23004.9	Non-agricultural land
SRR11734634	113.99	22.53	22761	Non-agricultural land
SRR11734635	113.99	22.53	18105.2	Non-agricultural land
SRR11734636	113.99	22.53	18443.4	Non-agricultural land
SRR11734637	113.99	22.53	24323.5	Non-agricultural land
SRR11734638	113.99	22.53	24233.6	Non-agricultural land
SRR11734639	113.99	22.53	26372.3	Non-agricultural land
SRR11734640	113.99	22.53	26672.7	Non-agricultural land
SRR11734681	108.99	21.6	9297.91	Non-agricultural land
SRR11734682	108.99	21.6	8688.1	Non-agricultural land
SRR11734683	108.99	21.6	9406.62	Non-agricultural land
SRR11734684	108.23	21.62	13728.4	Non-agricultural land
SRR11734685	108.23	21.62	13588.5	Non-agricultural land
SRR11734686	108.23	21.62	13947.4	Non-agricultural land
SRR11734687	108.23	21.62	14049.1	Non-agricultural land
SRR11734688	108.23	21.62	12970	Non-agricultural land
SRR11734689	113.99	22.53	17758.3	Non-agricultural land
SRR11734690	108.58	21.87	7436.93	Non-agricultural land
SRR11734691	108.58	21.87	7589.54	Non-agricultural land
SRR11734692	108.23	21.62	12573.2	Non-agricultural land
SRR11734693	108.23	21.62	13301.6	Non-agricultural land
SRR11734694	108.23	21.62	12763.9	Non-agricultural land
SRR11734695	108.99	21.6	22923.3	Non-agricultural land
SRR11734696	108.99	21.6	22696.9	Non-agricultural land
SRR11734697	108.99	21.6	22864	Non-agricultural land
SRR11734698	108.99	21.6	13182.9	Non-agricultural land
SRR11734699	108.99	21.6	13479.1	Non-agricultural land
SRR11734700	108.99	21.6	13466.8	Non-agricultural land
SRR11734701	108.99	21.6	13811.6	Non-agricultural land
SRR11734702	113.99	22.53	25311.2	Non-agricultural land
SRR11734703	108.23	21.62	9296.19	Non-agricultural land
SRR11734704	108.23	21.62	9400.66	Non-agricultural land
SRR11734705	108.23	21.62	9614.12	Non-agricultural land
SRR11734706	108.23	21.62	9593.97	Non-agricultural land
SRR11734707	108.23	21.62	6962.21	Non-agricultural land
SRR11734708	108.23	21.62	7043.4	Non-agricultural land
SRR11734709	108.23	21.62	7072.29	Non-agricultural land
SRR11734710	108.23	21.62	7169.58	Non-agricultural land
SRR11734711	108.99	21.6	10520.1	Non-agricultural land
SRR11734713	113.99	22.53	25395.9	Non-agricultural land
SRR11734714	108.99	21.6	10368.8	Non-agricultural land
SRR11734715	108.23	21.62	22388.9	Non-agricultural land
SRR11734716	108.23	21.62	18718.9	Non-agricultural land
SRR11734717	108.23	21.62	20087.3	Non-agricultural land
SRR11734718	108.23	21.62	19031.5	Non-agricultural land
SRR11734719	108.23	21.62	19039.7	Non-agricultural land
SRR11734720	108.23	21.62	18848	Non-agricultural land
SRR11805812	-93.56	35.06	130647	Non-agricultural land
SRR11805813	-93.56	35.06	125059	Non-agricultural land
SRR11805814	-93.56	35.06	114305	Non-agricultural land
SRR11805815	-93.56	35.06	99727.6	Non-agricultural land
SRR11805816	-93.56	35.06	103131	Non-agricultural land
SRR11805817	-93.56	35.06	108693	Non-agricultural land
SRR11837213	-76.17	35.9	53236.6	Non-agricultural land
SRR11837214	-76.17	35.9	51300.4	Non-agricultural land
SRR11837216	-76.17	35.9	57757.6	Non-agricultural land
SRR11837300	-76.17	35.9	53164.2	Non-agricultural land
SRR11837301	-76.17	35.9	52891.3	Non-agricultural land
SRR11837302	-76.17	35.9	56754	Non-agricultural land
SRR11837370	-76.17	35.9	49757.4	Non-agricultural land
SRR11837387	-76.17	35.9	55850.8	Non-agricultural land
SRR11837388	-76.17	35.9	51720.1	Non-agricultural land
SRR11837389	-76.17	35.9	52813.5	Non-agricultural land
SRR11837390	-76.17	35.9	49956.6	Non-agricultural land
SRR11837391	-76.17	35.9	47666.6	Non-agricultural land
SRR11837428	-76.17	35.9	52635.6	Non-agricultural land
SRR11837429	-76.17	35.9	48990.5	Non-agricultural land
SRR11837452	-76.17	35.9	53282.5	Non-agricultural land
SRR11837453	-76.17	35.9	39808.6	Non-agricultural land
SRR11837467	-76.17	35.9	51629.6	Non-agricultural land
SRR11837469	-76.17	35.9	55112.5	Non-agricultural land
SRR11837470	-76.17	35.9	56599.4	Non-agricultural land
SRR11837471	-76.17	35.9	48828.7	Non-agricultural land
SRR11837711	-76.17	35.9	54437.2	Non-agricultural land
SRR11837712	-76.17	35.9	57980.1	Non-agricultural land
SRR11837737	-76.17	35.9	53824.3	Non-agricultural land
SRR12152375	101.36	32.2	3050.07	Non-agricultural land
SRR12152376	101.36	32.2	2789.76	Non-agricultural land
SRR12152377	101.36	32.2	2378.88	Non-agricultural land
SRR12152378	101.36	32.2	2512.71	Non-agricultural land
SRR13600617	113.64	35.06	31685.7	Non-agricultural land
SRR13600618	113.64	35.06	23542.6	Non-agricultural land
SRR13600619	113.64	35.06	39627	Non-agricultural land
SRR14572917	-38.73	-12.68	31125.1	Non-agricultural land
SRR14699187	-38.73	-12.68	26281.7	Non-agricultural land
SRR14711380	-38.73	-12.68	32503.2	Non-agricultural land
SRR14877736	116	39	184094	Non-agricultural land
SRR14877737	116	39	209680	Non-agricultural land
SRR14877738	116	39	103720	Non-agricultural land
SRR14877739	116	39	82144.7	Non-agricultural land
SRR14877740	116	39	105140	Non-agricultural land
SRR14877741	116	39	170179	Non-agricultural land
SRR14877742	116	39	393546	Non-agricultural land
SRR14877743	116	39	102702	Non-agricultural land
SRR14877744	116	39	84717.1	Non-agricultural land
SRR14877745	116	39	524456	Non-agricultural land
SRR14877746	116	39	116028	Non-agricultural land
SRR14877747	116	39	303642	Non-agricultural land
SRR14877748	116	39	281904	Non-agricultural land
SRR14877749	116	39	135363	Non-agricultural land
SRR14877750	116	39	112319	Non-agricultural land
SRR14877751	116	39	93518.9	Non-agricultural land
SRR14877752	116	39	235538	Non-agricultural land
SRR14877753	116	39	86449.3	Non-agricultural land
SRR14877754	116	39	98998.6	Non-agricultural land
SRR14877755	116	39	87921.2	Non-agricultural land
SRR14877756	116	39	194269	Non-agricultural land
SRR14877757	116	39	138837	Non-agricultural land
SRR14877758	116	39	77242.6	Non-agricultural land
SRR14877759	116	39	126991	Non-agricultural land
SRR14877760	116	39	62586.6	Non-agricultural land
SRR14877761	116	39	111649	Non-agricultural land
SRR14877762	116	39	87740.7	Non-agricultural land
SRR14877764	116	39	110011	Non-agricultural land
SRR14877765	116	39	121283	Non-agricultural land
SRR14877766	116	39	98475.2	Non-agricultural land
SRR14877767	116	39	156804	Non-agricultural land
SRR14877768	116	39	51028.9	Non-agricultural land
SRR14877769	116	39	112206	Non-agricultural land
SRR14877770	116	39	125028	Non-agricultural land
SRR14877771	116	39	102109	Non-agricultural land
SRR14877772	116	39	314795	Non-agricultural land
SRR14877773	116	39	198752	Non-agricultural land
SRR14877774	116	39	187522	Non-agricultural land
SRR14877775	116	39	206012	Non-agricultural land
SRR14877776	116	39	232731	Non-agricultural land
SRR14877777	116	39	195007	Non-agricultural land
SRR14877778	116	39	167916	Non-agricultural land
SRR16995637	98.01	35.08	91308.8	Non-agricultural land
SRR16995638	100.75	36.35	95477.7	Non-agricultural land
SRR16995639	100.75	36.35	92495.7	Non-agricultural land
SRR16995640	100.75	36.35	98304.4	Non-agricultural land
SRR16995641	96.69	36.35	114800	Non-agricultural land
SRR16995642	96.69	36.35	48906	Non-agricultural land
SRR16995643	96.69	36.35	52623.3	Non-agricultural land
SRR16995644	101.69	32.84	63350.9	Non-agricultural land
SRR16995645	101.69	32.84	66222.1	Non-agricultural land
SRR16995646	101.69	32.84	72742.6	Non-agricultural land
SRR16995647	101.32	34.58	68363.9	Non-agricultural land
SRR16995648	101.32	34.58	70129.8	Non-agricultural land
SRR16995649	101.32	34.58	67203.8	Non-agricultural land
SRR16995650	102.12	34.5	66716	Non-agricultural land
SRR16995651	102.12	34.5	71625.2	Non-agricultural land
SRR16995652	102.12	34.5	68803.3	Non-agricultural land
SRR16995653	100.85	33.29	70072.5	Non-agricultural land
SRR16995654	98	35.91	101045	Non-agricultural land
SRR16995655	100.85	33.29	69140.7	Non-agricultural land
SRR16995656	100.85	33.29	72186.9	Non-agricultural land
SRR16995657	98.11	35.71	73487.3	Non-agricultural land
SRR16995658	98.11	35.71	73215.1	Non-agricultural land
SRR16995659	98.11	35.71	61949.9	Non-agricultural land
SRR16995660	99.87	36.37	97592.3	Non-agricultural land
SRR16995661	99.87	36.37	104417	Non-agricultural land
SRR16995662	99.87	36.37	95111.7	Non-agricultural land
SRR16995663	98.01	35.08	92399.7	Non-agricultural land
SRR16995664	98.01	35.08	88297.8	Non-agricultural land
SRR16995665	98	35.91	95776.4	Non-agricultural land
SRR16995666	98	35.91	101751	Non-agricultural land
SRR17459076	123.07	39	97739.9	Non-agricultural land
SRR17459077	123.07	39	57582.9	Non-agricultural land
SRR17459078	123.07	39	76414.2	Non-agricultural land
SRR17459079	123.07	39	114548	Non-agricultural land
SRR17459080	123.07	39	71471.9	Non-agricultural land
SRR17459081	123.07	39	82056.4	Non-agricultural land
SRR17459082	123.07	39	86246	Non-agricultural land
SRR17459083	123.07	39	101966	Non-agricultural land
SRR17459084	123.07	39	90653.9	Non-agricultural land
SRR17459085	123.07	39	108616	Non-agricultural land
SRR17459086	123.07	39	97426.9	Non-agricultural land
SRR17459087	123.07	39	116354	Non-agricultural land
SRR17459088	123.07	39	103312	Non-agricultural land
SRR17459089	123.07	39	96589.4	Non-agricultural land
SRR17459090	123.07	39	114730	Non-agricultural land
SRR17459091	123.07	39	107411	Non-agricultural land
SRR17459092	123.07	39	117170	Non-agricultural land
SRR17459093	123.07	39	111603	Non-agricultural land
SRR17459094	123.07	39	110711	Non-agricultural land
SRR17459095	123.07	39	128197	Non-agricultural land
SRR17459096	123.07	39	113183	Non-agricultural land
SRR17459097	123.07	39	69583.3	Non-agricultural land
SRR17459098	123.07	39	76071.1	Non-agricultural land
SRR17459099	123.07	39	75886.9	Non-agricultural land
SRR17459100	123.07	39	86459.8	Non-agricultural land
SRR17459101	123.07	39	116628	Non-agricultural land
SRR17459102	123.07	39	80790.5	Non-agricultural land
SRR17459103	123.07	39	93661.1	Non-agricultural land
SRR17459104	123.07	39	121399	Non-agricultural land
SRR17459105	123.07	39	89825.9	Non-agricultural land
SRR17459106	123.07	39	113085	Non-agricultural land
SRR17459107	123.07	39	120771	Non-agricultural land
SRR17459108	123.07	39	122807	Non-agricultural land
SRR17459109	123.07	39	98297.3	Non-agricultural land
SRR17459110	123.07	39	82835.9	Non-agricultural land
SRR17459111	123.07	39	83439.5	Non-agricultural land
SRR17459112	123.07	39	66123.4	Non-agricultural land
SRR17459113	123.07	39	80127.1	Non-agricultural land
SRR17459114	123.07	39	76693.1	Non-agricultural land
SRR17459115	123.07	39	94880.7	Non-agricultural land
SRR17459116	123.07	39	65167.6	Non-agricultural land
SRR17459117	123.07	39	83946.7	Non-agricultural land
SRR17459118	123.07	39	106047	Non-agricultural land
SRR17459119	123.07	39	95081.7	Non-agricultural land
SRR17459120	123.07	39	114986	Non-agricultural land
SRR17459121	123.07	39	109290	Non-agricultural land
SRR17459122	123.07	39	123229	Non-agricultural land
SRR17459123	123.07	39	114904	Non-agricultural land
SRR17459124	123.07	39	123601	Non-agricultural land
SRR17459125	123.07	39	118749	Non-agricultural land
SRR17459126	123.07	39	123245	Non-agricultural land
SRR17459127	123.07	39	94660.2	Non-agricultural land
SRR17459128	123.07	39	148411	Non-agricultural land
SRR17459129	123.07	39	119108	Non-agricultural land
SRR17459130	123.07	39	67731.2	Non-agricultural land
SRR17459131	123.07	39	109216	Non-agricultural land
SRR17459132	123.07	39	65490.1	Non-agricultural land
SRR17459133	123.07	39	117994	Non-agricultural land
SRR17459134	123.07	39	104898	Non-agricultural land
SRR17459135	123.07	39	128079	Non-agricultural land
SRR17459136	123.07	39	112540	Non-agricultural land
SRR17459137	123.07	39	126966	Non-agricultural land
SRR17459138	123.07	39	119326	Non-agricultural land
SRR17459139	123.07	39	126896	Non-agricultural land
SRR17459140	123.07	39	143103	Non-agricultural land
SRR17459141	123.07	39	124573	Non-agricultural land
SRR17459142	123.07	39	108072	Non-agricultural land
SRR17459143	123.07	39	78131.3	Non-agricultural land
SRR17459144	123.07	39	82101.2	Non-agricultural land
SRR17459145	123.07	39	69343.1	Non-agricultural land
SRR17459146	123.07	39	92302.7	Non-agricultural land
SRR17459147	123.07	39	80240.8	Non-agricultural land
SRR17459148	123.07	39	108739	Non-agricultural land
SRR17459149	123.07	39	90039.2	Non-agricultural land
SRR17459150	123.07	39	117912	Non-agricultural land
SRR17459151	123.07	39	99005.1	Non-agricultural land
SRR17459152	123.07	39	125193	Non-agricultural land
SRR17459153	123.07	39	84098.4	Non-agricultural land
SRR17459154	123.07	39	108983	Non-agricultural land
SRR17459155	123.07	39	90175.5	Non-agricultural land
SRR17459156	123.07	39	95611.3	Non-agricultural land
SRR17459157	123.07	39	104171	Non-agricultural land
SRR17459158	123.07	39	96115.5	Non-agricultural land
SRR17459159	123.07	39	105034	Non-agricultural land
SRR17459160	123.07	39	100421	Non-agricultural land
SRR17459161	123.07	39	106409	Non-agricultural land
SRR17459162	123.07	39	105308	Non-agricultural land
SRR17459163	123.07	39	107398	Non-agricultural land
SRR17459164	123.07	39	107183	Non-agricultural land
SRR17459165	123.07	39	109924	Non-agricultural land
SRR17459166	123.07	39	102730	Non-agricultural land
SRR17459167	123.07	39	99337.3	Non-agricultural land
SRR17459168	123.07	39	97979.3	Non-agricultural land
SRR17459169	123.07	39	95798.1	Non-agricultural land
SRR17459170	123.07	39	71304.6	Non-agricultural land
SRR17459171	123.07	39	72912.5	Non-agricultural land
SRR17459172	123.07	39	78351.8	Non-agricultural land
SRR17459173	123.07	39	57919.6	Non-agricultural land
SRR17459174	123.07	39	85999.9	Non-agricultural land
SRR17459175	123.07	39	90502.4	Non-agricultural land
SRR17459176	123.07	39	95066	Non-agricultural land
SRR17459177	123.07	39	103993	Non-agricultural land
SRR17459178	123.07	39	104740	Non-agricultural land
SRR17459179	123.07	39	116717	Non-agricultural land
SRR17459180	123.07	39	114775	Non-agricultural land
SRR17459181	123.07	39	121363	Non-agricultural land
SRR17459182	123.07	39	120465	Non-agricultural land
SRR17459183	123.07	39	131482	Non-agricultural land
SRR17459184	123.07	39	121420	Non-agricultural land
SRR17459185	123.07	39	132132	Non-agricultural land
SRR17459186	123.07	39	136788	Non-agricultural land
SRR17459187	123.07	39	130744	Non-agricultural land
SRR17459188	123.07	39	111093	Non-agricultural land
SRR17459189	123.07	39	64818.4	Non-agricultural land
SRR17459190	123.07	39	67785	Non-agricultural land
SRR17459191	123.07	39	71107	Non-agricultural land
SRR17459192	123.07	39	109808	Non-agricultural land
SRR17459193	123.07	39	79568.2	Non-agricultural land
SRR17459194	123.07	39	81220.3	Non-agricultural land
SRR17459195	123.07	39	98385.2	Non-agricultural land
SRR17459196	123.07	39	89972.2	Non-agricultural land
SRR17459197	123.07	39	115153	Non-agricultural land
SRR17459198	123.07	39	96106.7	Non-agricultural land
SRR17459199	123.07	39	119771	Non-agricultural land
SRR17459200	123.07	39	103171	Non-agricultural land
SRR17459201	123.07	39	134876	Non-agricultural land
SRR17459202	123.07	39	110001	Non-agricultural land
SRR17459203	123.07	39	92317.6	Non-agricultural land
SRR17459204	123.07	39	137098	Non-agricultural land
SRR17459205	123.07	39	123561	Non-agricultural land
SRR17459206	123.07	39	134322	Non-agricultural land
SRR17459207	123.07	39	142364	Non-agricultural land
SRR17459208	123.07	39	88867.2	Non-agricultural land
SRR17459209	123.07	39	100344	Non-agricultural land
SRR17459210	123.07	39	94207.3	Non-agricultural land
SRR17459211	123.07	39	75148.1	Non-agricultural land
SRR17459212	123.07	39	73374.6	Non-agricultural land
SRR17459213	123.07	39	82789.9	Non-agricultural land
SRR17459214	123.07	39	85954.9	Non-agricultural land
SRR17459215	123.07	39	96057.2	Non-agricultural land
SRR17459216	123.07	39	105104	Non-agricultural land
SRR17459217	123.07	39	69667.1	Non-agricultural land
SRR17459218	123.07	39	102816	Non-agricultural land
SRR17459219	123.07	39	122376	Non-agricultural land
SRR17459220	123.07	39	103977	Non-agricultural land
SRR17459221	123.07	39	125605	Non-agricultural land
SRR17459222	123.07	39	119328	Non-agricultural land
SRR17459223	123.07	39	130352	Non-agricultural land
SRR17459224	123.07	39	127451	Non-agricultural land
SRR17459225	123.07	39	129200	Non-agricultural land
SRR17459226	123.07	39	130760	Non-agricultural land
SRR17459227	123.07	39	91215.6	Non-agricultural land
SRR17459228	123.07	39	103791	Non-agricultural land
SRR17459229	123.07	39	105302	Non-agricultural land
SRR17459230	123.07	39	111572	Non-agricultural land
SRR17459231	123.07	39	104750	Non-agricultural land
SRR17459232	123.07	39	67875.6	Non-agricultural land
SRR17459233	123.07	39	74839	Non-agricultural land
SRR17459234	123.07	39	69672.6	Non-agricultural land
SRR17459235	123.07	39	86571.3	Non-agricultural land
SRR17459236	123.07	39	76428.1	Non-agricultural land
SRR17459237	123.07	39	100878	Non-agricultural land
SRR17459238	123.07	39	85963.2	Non-agricultural land
SRR17459239	123.07	39	74139.3	Non-agricultural land
SRR17459240	123.07	39	132929	Non-agricultural land
SRR17459241	123.07	39	111055	Non-agricultural land
SRR19084108	54.74	2.38	59016.5	Non-agricultural land
SRR19084109	54.65	2.47	51588.9	Non-agricultural land
SRR19084110	54.65	2.47	53597.9	Non-agricultural land
SRR19084111	54.74	2.38	53871.6	Non-agricultural land
SRR19084112	54.65	2.47	60286.7	Non-agricultural land
SRR19084113	54.74	2.38	57074.4	Non-agricultural land
SRR19084114	54.65	2.47	74718	Non-agricultural land
SRR19084115	54.65	2.47	55706	Non-agricultural land
SRR19084116	54.74	2.38	52426.8	Non-agricultural land
SRR19084117	54.74	2.38	86577.5	Non-agricultural land
SRR19084118	54.65	2.47	67530.8	Non-agricultural land
SRR19084119	54.74	2.38	64882.6	Non-agricultural land
SRR21860266	85.52	32.66	212372	Non-agricultural land
SRR21860267	85.52	32.66	322947	Non-agricultural land
SRR21860274	85.52	32.66	121483	Non-agricultural land
SRR21860276	85.52	32.66	114728	Non-agricultural land
SRR21860278	85.52	32.66	312881	Non-agricultural land
SRR21860279	85.52	32.66	309205	Non-agricultural land
SRR21860280	85.52	32.66	259548	Non-agricultural land
SRR21860282	85.52	32.66	292433	Non-agricultural land
SRR21860283	85.52	32.66	401176	Non-agricultural land
SRR2546421	-118.43	34.09	3897.26	Non-agricultural land
SRR2546422	-118.43	34.09	2039.91	Non-agricultural land
SRR2546423	-118.43	34.09	3686.32	Non-agricultural land
SRR2546424	-118.43	34.09	2652.72	Non-agricultural land
SRR2546425	-118.43	34.09	2587.25	Non-agricultural land
SRR2546426	-118.43	34.09	3179.58	Non-agricultural land
SRR2844600	76.7	8.5	62309.6	Non-agricultural land
SRR2844601	76.7	8.5	40408.8	Non-agricultural land
SRR2844602	76.7	8.5	36942.7	Non-agricultural land
SRR2844616	76.7	8.5	87396	Non-agricultural land
SRR3984567	76.7	8.5	59910.7	Non-agricultural land
SRR5208282	-128.09	51.62	2969.59	Non-agricultural land
SRR5208283	-128.09	51.62	7445.42	Non-agricultural land
SRR5208337	-128.09	51.62	4874.88	Non-agricultural land
SRR5209944	122.13	37.5	54505.6	Non-agricultural land
SRR5213075	-123.65	39.72	2474.42	Non-agricultural land
SRR5213076	-123.65	39.72	2908.17	Non-agricultural land
SRR5213078	-123.65	39.72	3526.98	Non-agricultural land
SRR5213079	-123.65	39.72	5733.27	Non-agricultural land
SRR5213080	-123.65	39.72	3443.15	Non-agricultural land
SRR5259539	6.17	51.52	64333.7	Non-agricultural land
SRR5259540	6.17	51.52	47748.7	Non-agricultural land
SRR5259541	6.17	51.52	67354.3	Non-agricultural land
SRR5259542	6.17	51.52	49450.8	Non-agricultural land
SRR5259543	6.17	51.52	43544.4	Non-agricultural land
SRR5439720	-93.45	47.51	2948.86	Non-agricultural land
SRR5440529	-93.45	47.51	3026.81	Non-agricultural land
SRR5440530	-93.45	47.51	2531.22	Non-agricultural land
SRR5440531	-93.45	47.51	2721.91	Non-agricultural land
SRR5440533	-93.45	47.51	2487.89	Non-agricultural land
SRR5440534	-93.45	47.51	2297.97	Non-agricultural land
SRR5440535	-93.45	47.51	2280.63	Non-agricultural land
SRR5916285	145.09	-41.58	3402.77	Non-agricultural land
SRR5916420	147.41	-42.4	3864.78	Non-agricultural land
SRR5918904	149.01	-35.88	4406.72	Non-agricultural land
SRR5918905	149.01	-35.87	3837.22	Non-agricultural land
SRR5918909	149.01	-35.88	3916.78	Non-agricultural land
SRR5918910	149.01	-35.87	3471.65	Non-agricultural land
SRR5918949	145.88	-41.56	2937.26	Non-agricultural land
SRR5918951	146.3	-42.04	3276.83	Non-agricultural land
SRR5918952	146.3	-42.04	3900.62	Non-agricultural land
SRR5918962	143.71	-40.11	2866.47	Non-agricultural land
SRR5919004	149.01	-35.88	3128.92	Non-agricultural land
SRR5919006	149.01	-35.88	4320.98	Non-agricultural land
SRR5919007	149.01	-35.88	2547.92	Non-agricultural land
SRR5919028	148.28	-42.17	2944.23	Non-agricultural land
SRR5919031	146.61	-42.68	2668.69	Non-agricultural land
SRR5919047	148.91	-35.59	2498.94	Non-agricultural land
SRR5919063	148.78	-35.57	3056.45	Non-agricultural land
SRR5919139	149.01	-35.88	2455.67	Non-agricultural land
SRR5919142	149.01	-35.88	2524.32	Non-agricultural land
SRR5919147	149.01	-35.87	4327.73	Non-agricultural land
SRR5919152	148.77	-35.52	2448.32	Non-agricultural land
SRR5919238	145.9	-41.53	3043.04	Non-agricultural land
SRR5919250	149.01	-35.88	2439.41	Non-agricultural land
SRR5919252	149.01	-35.87	2325.06	Non-agricultural land
SRR5919257	149.01	-35.88	3077.31	Non-agricultural land
SRR5922976	150.74	-33.62	2210.28	Non-agricultural land
SRR5923187	150.73	-33.62	2708.07	Non-agricultural land
SRR5923327	150.73	-33.62	3291.92	Non-agricultural land
SRR5923334	150.73	-33.62	3850.05	Non-agricultural land
SRR5923435	150.72	-33.61	3085.73	Non-agricultural land
SRR5923439	150.74	-33.62	2817.61	Non-agricultural land
SRR6201864	-79.06	35.91	57281.9	Non-agricultural land
SRR6201872	-79.06	35.91	57693.1	Non-agricultural land
SRR7042334	-123.63	39.74	2925.02	Non-agricultural land
SRR7042335	-123.63	39.74	2477.92	Non-agricultural land
SRR7042336	-123.63	39.74	3630.83	Non-agricultural land
SRR7042337	-123.63	39.74	2415.37	Non-agricultural land
SRR7042338	-123.63	39.74	2023.42	Non-agricultural land
SRR7042339	-123.63	39.74	2876.34	Non-agricultural land
SRR7042340	-123.63	39.74	2386.47	Non-agricultural land
SRR7042341	-123.63	39.74	3626.43	Non-agricultural land
SRR7042342	-123.63	39.74	3016.66	Non-agricultural land
SRR7042343	-123.63	39.74	2862.06	Non-agricultural land
SRR7042344	-123.63	39.74	2800.07	Non-agricultural land
SRR7042345	-123.63	39.74	3177.3	Non-agricultural land
SRR7042346	-123.63	39.74	2624.73	Non-agricultural land
SRR7042347	-123.63	39.74	2020.5	Non-agricultural land
SRR7042348	-123.63	39.74	3466.9	Non-agricultural land
SRR7042349	-123.63	39.74	2591.31	Non-agricultural land
SRR7042350	-123.63	39.74	2501.8	Non-agricultural land
SRR7042351	-123.63	39.74	2664.54	Non-agricultural land
SRR7042352	-123.63	39.74	3213.81	Non-agricultural land
SRR7042353	-123.63	39.74	2858.94	Non-agricultural land
SRR7042354	-123.63	39.74	2493.65	Non-agricultural land
SRR7042355	-123.63	39.74	3285.28	Non-agricultural land
SRR7042356	-123.63	39.74	2526.49	Non-agricultural land
SRR7042357	-123.63	39.74	2911.24	Non-agricultural land
SRR7042358	-123.63	39.74	2418.95	Non-agricultural land
SRR7042359	-123.63	39.74	2358.83	Non-agricultural land
SRR7042360	-123.63	39.74	3129.95	Non-agricultural land
SRR7042361	-123.63	39.74	2500.53	Non-agricultural land
SRR7042362	-123.63	39.74	9130.59	Non-agricultural land
SRR7042363	-123.63	39.74	2395.06	Non-agricultural land
SRR7042364	-123.63	39.74	2998.18	Non-agricultural land
SRR7042365	-123.63	39.74	3447.71	Non-agricultural land
SRR7042366	-123.63	39.74	2988.31	Non-agricultural land
SRR7042367	-123.63	39.74	4266.38	Non-agricultural land
SRR7042368	-123.63	39.74	2634.41	Non-agricultural land
SRR7042369	-123.63	39.74	3161.21	Non-agricultural land
SRR7042371	-123.63	39.74	2780.46	Non-agricultural land
SRR7042372	-123.63	39.74	2322.38	Non-agricultural land
SRR7042373	-123.63	39.74	2424.78	Non-agricultural land
SRR7042374	-123.63	39.74	2459.7	Non-agricultural land
SRR7042375	-123.63	39.74	2743.55	Non-agricultural land
SRR7042376	-123.63	39.74	2040.97	Non-agricultural land
SRR7042377	-123.63	39.74	2934.28	Non-agricultural land
SRR7042378	-123.63	39.74	2442.13	Non-agricultural land
SRR7042379	-123.63	39.74	1940.44	Non-agricultural land
SRR7042380	-123.63	39.74	2750.55	Non-agricultural land
SRR7042381	-123.63	39.74	2426.33	Non-agricultural land
SRR7042382	-123.63	39.74	2546.95	Non-agricultural land
SRR7042383	-123.63	39.74	2661.3	Non-agricultural land
SRR7042384	-123.63	39.74	2702.61	Non-agricultural land
SRR7042385	-123.63	39.74	2254.33	Non-agricultural land
SRR7042386	-123.63	39.74	3836.77	Non-agricultural land
SRR7042387	-123.63	39.74	2104.57	Non-agricultural land
SRR7042388	-123.63	39.74	2312.61	Non-agricultural land
SRR7042389	-123.63	39.74	2726.08	Non-agricultural land
SRR7042390	-123.63	39.74	5473.4	Non-agricultural land
SRR7042391	-123.63	39.74	3609.2	Non-agricultural land
SRR7042392	-123.63	39.74	3190.53	Non-agricultural land
SRR7042393	-123.63	39.74	2518.51	Non-agricultural land
SRR7595560	150.72	-33.61	2262.45	Non-agricultural land
SRR8651098	109.3	18.15	36894.4	Non-agricultural land
SRR8651099	109.3	18.15	30866.1	Non-agricultural land
SRR8651100	109.3	18.15	23732.2	Non-agricultural land
SRR8651101	109.3	18.15	24931.3	Non-agricultural land
SRR8698727	91	30.8	2771.86	Non-agricultural land
SRR8698728	91	30.8	3289.04	Non-agricultural land
SRR8698729	91	30.8	2512.63	Non-agricultural land
SRR8698730	91	30.8	4282.62	Non-agricultural land
SRR8698731	91	30.8	2336.43	Non-agricultural land
SRR8698732	91	30.8	3440.71	Non-agricultural land
SRR8698733	91	30.8	2912.35	Non-agricultural land
SRR8698734	91	30.8	3716.63	Non-agricultural land
SRR8698735	91	30.8	3022.78	Non-agricultural land
SRR8698736	91	30.8	2545.59	Non-agricultural land
SRR8821162	150.72	-33.61	3892.83	Non-agricultural land
SRR8879130	-80.24	26.5	51735.1	Non-agricultural land
SRR8879132	-80.25	26.51	68251.3	Non-agricultural land
SRR8879135	-80.25	26.51	65722	Non-agricultural land
SRR8881005	-80.25	26.51	53120.5	Non-agricultural land
SRR8881006	-80.23	26.51	64837.1	Non-agricultural land
SRR8881007	-80.23	26.51	56545	Non-agricultural land
SRR8881009	-80.23	26.51	56761.8	Non-agricultural land
SRR8881745	-80.23	26.51	53291.3	Non-agricultural land
SRR9656171	175.35	-38.05	71815.9	Non-agricultural land
SRR9656172	175.67	-37.64	80151.9	Non-agricultural land
SRR9656174	175.61	-38.47	74350.4	Non-agricultural land
SRR9656179	176.32	-38.56	87223.2	Non-agricultural land
SRR9656180	176.17	-38.58	95057.5	Non-agricultural land
SRR9656182	175.96	-38.26	82151.2	Non-agricultural land
SRR9656183	174.9	-38.26	82002	Non-agricultural land
SRR9656185	176.35	-38.5	63647.7	Non-agricultural land
SRR9656186	176.24	-38.62	92543.5	Non-agricultural land
SRR9656187	175.97	-38.22	88438.8	Non-agricultural land
SRR9656188	175.98	-38.19	81873.8	Non-agricultural land
SRR9656206	119.11	37.82	37435.6	Non-agricultural land
SRR9656207	119.11	37.82	48606.2	Non-agricultural land
SRR9691018	110.16	20.93	3757.12	Non-agricultural land
SRR9691019	113.63	22.44	2810.26	Non-agricultural land
SRR9691020	99.75	37.03	6766.74	Non-agricultural land
SRR9691021	104.03	30.04	2828.51	Non-agricultural land
SRR9691022	104.29	30.29	2884.85	Non-agricultural land
SRR9691023	107.24	29.91	4389.37	Non-agricultural land
SRR9691024	106.96	30	5475.16	Non-agricultural land
SRR9691025	104.25	26.86	4133.74	Non-agricultural land
SRR9691026	116.02	29.44	3906.03	Non-agricultural land
SRR9691027	117.41	23.93	3355.92	Non-agricultural land
SRR9691028	102.66	24.88	3807.12	Non-agricultural land
SRR9691029	110.58	19.95	4168.33	Non-agricultural land
SRR9691030	96.86	37.3	2986.8	Non-agricultural land
SRR9691031	100	31.6	4005.47	Non-agricultural land
SRR9691032	100.86	27.7	3702.34	Non-agricultural land
SRR9691033	90.59	29.19	4665.01	Non-agricultural land
SRR9691034	100.1	29.4	18188.7	Non-agricultural land
SRR9691035	92.1	31.28	3517.78	Non-agricultural land
SRR9691036	94.86	36.43	2701.81	Non-agricultural land
SRR9691037	102.81	33.92	3192.47	Non-agricultural land
SRR9691038	101.02	36.88	3257.34	Non-agricultural land
SRR9691039	91.1	30.48	14087.2	Non-agricultural land
SRR9691040	91.1	29.67	3173.02	Non-agricultural land
SRR9691041	120.4	31.21	3434.83	Non-agricultural land
SRR9691042	105.39	30.88	3524.4	Non-agricultural land
SRR9691043	119.15	37.76	2677.93	Non-agricultural land
SRR9691044	103.71	36.09	4587.86	Non-agricultural land
SRR9691045	118.33	33.23	2383.79	Non-agricultural land
SRR9691046	117.33	31.71	3533.33	Non-agricultural land
SRR9691047	121.83	40.9	4202.49	Non-agricultural land
SRR9691048	108.85	40.86	7660.25	Non-agricultural land
SRR9691049	115.95	38.96	3723.21	Non-agricultural land
SRR9691050	106.19	38.56	3242.66	Non-agricultural land
SRR9691051	122.31	45.07	5047.99	Non-agricultural land
SRR9691052	116.71	43.62	2938.36	Non-agricultural land
SRR9691053	122.56	52.96	4843.26	Non-agricultural land
SRR9691054	117.67	49.32	2704.28	Non-agricultural land
SRR9691055	134.66	48.26	2590.51	Non-agricultural land
SRR9691056	124.22	47.19	2978.34	Non-agricultural land
SRR9691057	130.31	46.83	3076.5	Non-agricultural land
SRR9691058	125.19	46.53	3490.79	Non-agricultural land
SRR9691059	126.55	45.78	2750.6	Non-agricultural land
SRR9691060	132.32	45.36	2781.59	Non-agricultural land
SRR988077	-97.52	34.98	3700.29	Non-agricultural land
SRR988078	-97.52	34.98	3311.82	Non-agricultural land
SRR988079	-97.52	34.98	2573.7	Non-agricultural land
SRR988090	-97.52	34.98	2638.92	Non-agricultural land
SRR988091	-97.52	34.98	4430.1	Non-agricultural land
SRR988095	-97.52	34.98	2409.12	Non-agricultural land
SRR988096	-97.52	34.98	5586.02	Non-agricultural land
SRR988097	-97.52	34.98	2901.9	Non-agricultural land
SRR9906328	124.21	47.16	42893.9	Non-agricultural land
SRR9906329	124.21	47.16	42448.5	Non-agricultural land
SRR9906330	124.21	47.16	45016.9	Non-agricultural land
ERR2041960	-52.45	4.99	36639	Agricultural
ERR2041961	-52.45	4.99	46769.8	Agricultural
ERR2041962	-52.45	4.99	35832.7	Agricultural
ERR2041963	-52.45	4.99	40132.8	Agricultural
ERR2041964	-52.45	4.99	40510.8	Agricultural
ERR2041965	-52.45	4.99	37581	Agricultural
ERR2041966	-52.45	4.99	45428.8	Agricultural
ERR2041967	-52.45	4.99	35452.4	Agricultural
ERR2041968	-52.45	4.99	39348	Agricultural
ERR2041969	-52.65	5.16	37570.3	Agricultural
ERR2041970	-52.65	5.16	34397.2	Agricultural
ERR2041971	-52.65	5.16	60219.3	Agricultural
ERR2041972	-52.65	5.16	41641.9	Agricultural
ERR2041973	-52.65	5.16	45610.3	Agricultural
ERR2041974	-52.65	5.16	60920.7	Agricultural
ERR2041975	-52.65	5.16	29957.8	Agricultural
ERR2041976	-52.65	5.16	51567.4	Agricultural
ERR2041977	-52.65	5.16	40435.9	Agricultural
ERR2767294	-76.23	42.43	3004.21	Agricultural
ERR2767295	-76.23	42.43	2548.76	Agricultural
ERR2767296	-76.23	42.43	2203.21	Agricultural
ERR3029102	138.69	-34.54	61562	Agricultural
ERR3029103	138.69	-34.54	61098.7	Agricultural
ERR3029104	138.69	-34.54	61199.7	Agricultural
ERR3029105	138.69	-34.54	61462.9	Agricultural
ERR3029106	138.69	-34.54	58332.9	Agricultural
ERR3029107	138.69	-34.54	58699.2	Agricultural
ERR3029108	138.69	-34.54	59189.4	Agricultural
ERR3029109	138.69	-34.54	59294.4	Agricultural
ERR3029110	138.69	-34.54	58990.2	Agricultural
ERR3029111	138.69	-34.54	50172.3	Agricultural
ERR3029112	138.69	-34.54	48083.6	Agricultural
ERR3029113	138.69	-34.54	47485.6	Agricultural
ERR3029114	138.69	-34.54	59125.3	Agricultural
ERR3029115	138.69	-34.54	59152.4	Agricultural
ERR3029116	138.69	-34.54	58677.1	Agricultural
ERR3029117	138.69	-34.54	50191.7	Agricultural
ERR3029118	138.69	-34.54	48298.8	Agricultural
ERR3029119	138.69	-34.54	47697.8	Agricultural
ERR3029120	138.69	-34.54	57405	Agricultural
ERR3029121	138.69	-34.54	57357.3	Agricultural
ERR3029122	138.69	-34.54	57084.4	Agricultural
ERR3029123	138.69	-34.54	50481.2	Agricultural
ERR3029124	138.69	-34.54	48680.1	Agricultural
ERR3029125	138.69	-34.54	48218.7	Agricultural
ERR3029126	138.69	-34.54	57561.7	Agricultural
ERR3029127	138.69	-34.54	57833.7	Agricultural
ERR3029128	138.69	-34.54	56771.6	Agricultural
ERR3029129	138.69	-34.54	57019.7	Agricultural
ERR3029160	138.69	-34.54	54862.7	Agricultural
ERR3029161	138.69	-34.54	55031.7	Agricultural
ERR3029162	138.69	-34.54	54506.1	Agricultural
ERR3029163	138.69	-34.54	46245.8	Agricultural
ERR3029164	138.69	-34.54	44423.2	Agricultural
ERR3029165	138.69	-34.54	43931.1	Agricultural
ERR3029166	138.69	-34.54	55859.9	Agricultural
ERR3029167	138.69	-34.54	55800.1	Agricultural
ERR3029168	138.69	-34.54	55699	Agricultural
ERR3029169	138.69	-34.54	46958.1	Agricultural
ERR3029170	138.69	-34.54	44887.6	Agricultural
ERR3029171	138.69	-34.54	44341.8	Agricultural
ERR4245117	11.7	51.82	118133	Agricultural
ERR4245118	11.7	51.82	117994	Agricultural
ERR4245119	11.7	51.82	120246	Agricultural
ERR4245120	11.7	51.82	119615	Agricultural
ERR4245121	11.7	51.82	119801	Agricultural
ERR4245122	11.7	51.82	119172	Agricultural
ERR4245123	11.7	51.82	116276	Agricultural
ERR4245124	11.7	51.82	115194	Agricultural
ERR4245125	11.7	51.82	119014	Agricultural
ERR4245126	11.7	51.82	118246	Agricultural
ERR4245127	11.7	51.82	120263	Agricultural
ERR4245128	11.7	51.82	119110	Agricultural
ERR4245129	11.7	51.82	121997	Agricultural
ERR4245130	11.7	51.82	121166	Agricultural
ERR4245131	11.7	51.82	120398	Agricultural
ERR4245132	11.7	51.82	119963	Agricultural
ERR4245133	11.7	51.82	127252	Agricultural
ERR4245134	11.7	51.82	127099	Agricultural
ERR4245135	11.7	51.82	125562	Agricultural
ERR4245136	11.7	51.82	124452	Agricultural
ERR4245137	11.7	51.82	130259	Agricultural
ERR4245138	11.7	51.82	129937	Agricultural
ERR4245139	11.7	51.82	128756	Agricultural
ERR4245140	11.7	51.82	127820	Agricultural
ERR4245141	11.7	51.82	112112	Agricultural
ERR4245142	11.7	51.82	111032	Agricultural
ERR4245143	11.7	51.82	115184	Agricultural
ERR4245144	11.7	51.82	114743	Agricultural
ERR4245145	11.7	51.82	129258	Agricultural
ERR4245146	11.7	51.82	128697	Agricultural
ERR4245147	11.7	51.82	121353	Agricultural
ERR4245148	11.7	51.82	120648	Agricultural
SRR10034925	13.4	55.38	61614.6	Agricultural
SRR10034926	13.4	55.38	59574	Agricultural
SRR10034927	13.4	55.38	46044.9	Agricultural
SRR10034928	13.4	55.38	45867.1	Agricultural
SRR10034932	13.4	55.38	58506.4	Agricultural
SRR10034943	13.4	55.38	50749.7	Agricultural
SRR10034954	13.4	55.38	67233.7	Agricultural
SRR10034965	13.4	55.38	54432.5	Agricultural
SRR10034970	13.4	55.38	60367.4	Agricultural
SRR10034971	13.4	55.38	53559.9	Agricultural
SRR10034972	13.4	55.38	57725.5	Agricultural
SRR10034973	13.4	55.38	80308.2	Agricultural
SRR10034974	13.4	55.38	63385.1	Agricultural
SRR10034975	13.4	55.38	73385.4	Agricultural
SRR10034976	13.4	55.38	54661.3	Agricultural
SRR10034977	13.4	55.38	56085.3	Agricultural
SRR10161434	109.56	35.21	76615.5	Agricultural
SRR10161435	109.56	35.21	61364.7	Agricultural
SRR10161436	109.56	35.21	64000.3	Agricultural
SRR10161437	109.56	35.21	59852.8	Agricultural
SRR10161438	109.56	35.21	72240.7	Agricultural
SRR10161439	109.56	35.21	69619.1	Agricultural
SRR10161440	109.56	35.21	72106.4	Agricultural
SRR10161441	109.56	35.21	67431.5	Agricultural
SRR10161442	109.56	35.21	70688.5	Agricultural
SRR10161443	109.56	35.21	68822.2	Agricultural
SRR10161444	109.56	35.21	73572.7	Agricultural
SRR10161445	109.56	35.21	78283.5	Agricultural
SRR10161446	109.56	35.21	70471.7	Agricultural
SRR10161447	109.56	35.21	76436.7	Agricultural
SRR10161448	109.56	35.21	74929.8	Agricultural
SRR10161449	109.56	35.21	79786.7	Agricultural
SRR10161450	109.56	35.21	67770.9	Agricultural
SRR10161451	109.56	35.21	66567.7	Agricultural
SRR10418054	26.97	-26.3	172884	Agricultural
SRR10418081	26.97	-26.3	112294	Agricultural
SRR11128411	25.61	-25.78	103387	Agricultural
SRR11128412	25.61	-25.79	100782	Agricultural
SRR11128413	25.61	-25.78	16381.4	Agricultural
SRR11128414	25.61	-25.79	107565	Agricultural
SRR11128415	25.61	-25.78	113487	Agricultural
SRR11449177	116.42	34.57	156752	Agricultural
SRR11449178	116.31	34.55	164453	Agricultural
SRR11449179	116.29	34.45	171963	Agricultural
SRR11449180	116.19	34.35	169956	Agricultural
SRR11449181	115.88	35.44	241860	Agricultural
SRR11449182	115.78	35.34	256679	Agricultural
SRR11449183	115.68	35.24	234831	Agricultural
SRR11449184	115.54	35.14	192406	Agricultural
SRR11449185	116.64	34.75	161462	Agricultural
SRR11449186	116.53	34.65	160183	Agricultural
SRR11449187	113.93	33.02	193202	Agricultural
SRR11449188	115.52	35.07	192122	Agricultural
SRR11467474	-158.02	21.54	375005	Agricultural
SRR11467475	-158.02	21.54	276930	Agricultural
SRR11467476	-158.02	21.54	316783	Agricultural
SRR11467477	-158.02	21.54	407778	Agricultural
SRR11467478	-158.02	21.54	322024	Agricultural
SRR11467479	-158.02	21.54	366383	Agricultural
SRR11467480	-158.02	21.54	220666	Agricultural
SRR11467481	-158.02	21.54	371208	Agricultural
SRR11823711	86.02	44.18	62803.6	Agricultural
SRR11823712	86.02	44.18	68754.6	Agricultural
SRR11823713	86.02	44.18	68858.5	Agricultural
SRR11823714	86.02	44.18	61386.3	Agricultural
SRR11823715	86.02	44.18	66984	Agricultural
SRR11823716	86.02	44.18	54676.9	Agricultural
SRR11823717	86.02	44.18	55619.6	Agricultural
SRR11823718	86.02	44.18	57992.2	Agricultural
SRR11823719	86.02	44.18	62393.1	Agricultural
SRR11823720	86.02	44.18	63331.8	Agricultural
SRR11823721	86.02	44.18	58533.7	Agricultural
SRR11823722	86.02	44.18	61077.2	Agricultural
SRR11843815	119.2	26.02	88844.3	Agricultural
SRR11843816	119.2	26.02	85297.5	Agricultural
SRR11843817	119.2	26.02	80044.1	Agricultural
SRR11843818	119.2	26.02	109423	Agricultural
SRR11843819	119.2	26.02	106588	Agricultural
SRR11843820	119.2	26.02	113143	Agricultural
SRR11843828	119.2	26.02	136099	Agricultural
SRR11843839	119.2	26.02	141045	Agricultural
SRR11843840	119.2	26.02	140127	Agricultural
SRR11844047	-118.56	47	82336.9	Agricultural
SRR11844048	-118.56	47	81694.1	Agricultural
SRR11844049	-118.56	47	76457.7	Agricultural
SRR11844050	-118.56	47	81427.2	Agricultural
SRR11844051	-118.56	47	115775	Agricultural
SRR11844052	-118.56	47	115657	Agricultural
SRR11844053	-118.56	47	171697	Agricultural
SRR11844054	-118.56	47	108422	Agricultural
SRR12042674	119.2	26.02	1051.52	Agricultural
SRR12042675	119.2	26.02	1102.83	Agricultural
SRR12042676	114.41	37.53	219019	Agricultural
SRR12042677	119.2	26.02	259227	Agricultural
SRR12042678	114.41	37.53	108072	Agricultural
SRR12042679	114.41	37.53	119275	Agricultural
SRR12052858	109.91	23.86	99714.3	Agricultural
SRR12052859	109.91	23.86	56937	Agricultural
SRR12052860	109.91	23.86	62166.4	Agricultural
SRR12052861	109.91	23.86	107613	Agricultural
SRR12052862	109.91	23.86	71790.8	Agricultural
SRR12052863	109.91	23.86	70799.3	Agricultural
SRR12052864	109.91	23.86	114164	Agricultural
SRR12052865	109.91	23.86	58347.1	Agricultural
SRR12052866	109.91	23.86	57388	Agricultural
SRR12052867	109.91	23.86	64455.2	Agricultural
SRR12052868	109.91	23.86	81833	Agricultural
SRR12052869	109.91	23.86	106492	Agricultural
SRR12358471	25.64	-25.73	95860.1	Agricultural
SRR12358472	26.88	-26.32	84131	Agricultural
SRR12550785	109.45	18.33	49385.2	Agricultural
SRR12550786	109.45	18.33	54316	Agricultural
SRR12550787	109.45	18.33	50778.1	Agricultural
SRR12550788	109.45	18.33	48704.4	Agricultural
SRR12550789	109.45	18.33	50842.8	Agricultural
SRR12550790	109.45	18.33	49310	Agricultural
SRR12550791	109.45	18.33	48926.3	Agricultural
SRR12550792	109.45	18.33	59724.7	Agricultural
SRR12550793	109.45	18.33	59010.3	Agricultural
SRR12550794	109.45	18.33	59377.5	Agricultural
SRR12550795	109.45	18.33	58014.4	Agricultural
SRR12550796	109.45	18.33	58866.9	Agricultural
SRR12550797	109.45	18.33	54054.7	Agricultural
SRR12550798	109.45	18.33	51137.4	Agricultural
SRR12550799	109.45	18.33	49446.7	Agricultural
SRR12550800	109.45	18.33	51757.9	Agricultural
SRR12550801	109.45	18.33	50799.8	Agricultural
SRR12550802	109.45	18.33	49297.8	Agricultural
SRR12550803	109.45	18.33	55041.7	Agricultural
SRR12550804	109.45	18.33	54405	Agricultural
SRR12550805	109.45	18.33	52840.7	Agricultural
SRR12550806	109.45	18.33	55790.4	Agricultural
SRR12550807	109.45	18.33	57267.1	Agricultural
SRR12550808	109.45	18.33	54300.5	Agricultural
SRR12550809	109.45	18.33	47046	Agricultural
SRR12550810	109.45	18.33	50704.3	Agricultural
SRR12550811	109.45	18.33	48616.6	Agricultural
SRR12550812	109.45	18.33	47442.7	Agricultural
SRR12550813	109.45	18.33	48754	Agricultural
SRR12550814	109.45	18.33	47710.7	Agricultural
SRR12550815	109.45	18.33	44944.9	Agricultural
SRR12550816	109.45	18.33	46038.5	Agricultural
SRR12550817	109.45	18.33	46385	Agricultural
SRR12550818	109.45	18.33	46738.6	Agricultural
SRR12550819	109.45	18.33	46303.6	Agricultural
SRR12550820	109.45	18.33	44683.2	Agricultural
SRR12550821	109.45	18.33	48058.3	Agricultural
SRR12550822	109.45	18.33	46106	Agricultural
SRR12550823	109.45	18.33	48395.3	Agricultural
SRR12550824	109.45	18.33	45789.2	Agricultural
SRR12550825	109.45	18.33	52205.4	Agricultural
SRR12550826	109.45	18.33	53921.3	Agricultural
SRR12550827	109.45	18.33	53354.8	Agricultural
SRR12550828	109.45	18.33	53244.9	Agricultural
SRR12550829	109.45	18.33	45933.9	Agricultural
SRR12550830	109.45	18.33	53025.6	Agricultural
SRR12550831	109.45	18.33	62405.7	Agricultural
SRR12550832	109.45	18.33	61469.2	Agricultural
SRR12550833	109.45	18.33	61108.7	Agricultural
SRR12550834	109.45	18.33	60805.6	Agricultural
SRR12550835	109.45	18.33	62757.8	Agricultural
SRR12550836	109.45	18.33	46838	Agricultural
SRR12550837	109.45	18.33	46168	Agricultural
SRR12550838	109.45	18.33	46908.1	Agricultural
SRR12550839	109.45	18.33	45939.8	Agricultural
SRR12550840	109.45	18.33	46271.3	Agricultural
SRR12550841	109.45	18.33	44977.4	Agricultural
SRR12550842	109.45	18.33	49627	Agricultural
SRR12550843	109.45	18.33	49397.5	Agricultural
SRR12550844	109.45	18.33	49966.4	Agricultural
SRR12550845	109.45	18.33	48740.9	Agricultural
SRR12550846	109.45	18.33	49175.9	Agricultural
SRR12550847	109.45	18.33	48723.4	Agricultural
SRR12550848	109.45	18.33	50138.3	Agricultural
SRR12550849	109.45	18.33	48424.7	Agricultural
SRR12550850	109.45	18.33	47493.2	Agricultural
SRR12550851	109.45	18.33	47374.2	Agricultural
SRR12550852	109.45	18.33	53766	Agricultural
SRR12550853	109.45	18.33	53960.9	Agricultural
SRR12588180	119.38	26.13	141194	Agricultural
SRR12588181	119.38	26.13	161704	Agricultural
SRR12588182	119.38	26.13	121765	Agricultural
SRR12588183	119.38	26.13	112784	Agricultural
SRR12588184	119.38	26.13	104965	Agricultural
SRR12588185	119.38	26.13	121574	Agricultural
SRR12714263	79.04	21.04	142286	Agricultural
SRR12738803	34.82	31.99	88315.4	Agricultural
SRR12738804	34.82	31.99	73303.3	Agricultural
SRR12738805	34.82	31.99	115991	Agricultural
SRR12738806	34.82	31.99	97717	Agricultural
SRR12738807	34.82	31.99	98053.5	Agricultural
SRR12738808	34.82	31.99	84932.9	Agricultural
SRR12738809	34.82	31.99	72471.1	Agricultural
SRR12738810	34.82	31.99	93396.7	Agricultural
SRR12738811	34.82	31.99	106633	Agricultural
SRR12738812	34.82	31.99	106499	Agricultural
SRR12738813	34.82	31.99	93861.4	Agricultural
SRR12738814	34.82	31.99	97664.9	Agricultural
SRR12738815	34.82	31.99	106740	Agricultural
SRR12738816	34.82	31.99	107216	Agricultural
SRR12738817	34.82	31.99	110681	Agricultural
SRR12738818	34.82	31.99	109559	Agricultural
SRR12738819	34.82	31.99	100704	Agricultural
SRR12738820	34.82	31.99	70824.7	Agricultural
SRR12738821	34.82	31.99	115679	Agricultural
SRR12738822	34.82	31.99	140890	Agricultural
SRR12738823	34.82	31.99	108093	Agricultural
SRR12738824	34.82	31.99	110014	Agricultural
SRR12738825	34.82	31.99	108248	Agricultural
SRR12738826	34.82	31.99	102812	Agricultural
SRR12738827	34.82	31.99	106685	Agricultural
SRR12738828	34.82	31.99	108361	Agricultural
SRR12738829	34.82	31.99	74789.9	Agricultural
SRR12738830	34.82	31.99	92852.4	Agricultural
SRR12738831	34.82	31.99	103625	Agricultural
SRR12738832	34.82	31.99	88700.3	Agricultural
SRR12738833	34.82	31.99	99789.7	Agricultural
SRR12738834	34.82	31.99	96575.5	Agricultural
SRR12738835	34.82	31.99	105360	Agricultural
SRR12738836	34.82	31.99	101021	Agricultural
SRR12738837	34.82	31.99	138829	Agricultural
SRR12738838	34.82	31.99	144574	Agricultural
SRR12738839	34.82	31.99	79687.6	Agricultural
SRR12738840	34.82	31.99	90178.2	Agricultural
SRR12823096	-119.74	46.25	47187.3	Agricultural
SRR12823097	-119.74	46.25	51107.2	Agricultural
SRR12823098	-119.74	46.25	49208.4	Agricultural
SRR12823099	-119.74	46.25	54927	Agricultural
SRR12823100	-119.74	46.25	66250.4	Agricultural
SRR12823101	-119.74	46.25	50633.7	Agricultural
SRR12823102	-119.74	46.25	48798.1	Agricultural
SRR12823103	-119.74	46.25	50670.2	Agricultural
SRR12823104	-119.74	46.25	47166.4	Agricultural
SRR12823105	-119.74	46.25	47812.1	Agricultural
SRR12823106	-119.74	46.25	45251.2	Agricultural
SRR12823107	-119.74	46.25	65923.5	Agricultural
SRR12823108	-119.74	46.25	59025.1	Agricultural
SRR12823109	-119.74	46.25	60885.3	Agricultural
SRR12823110	-119.74	46.25	54374.9	Agricultural
SRR12823111	-119.74	46.25	47945.2	Agricultural
SRR12823112	-119.74	46.25	53004.2	Agricultural
SRR12823113	-119.74	46.25	44231.6	Agricultural
SRR12823114	-119.74	46.25	56710.5	Agricultural
SRR12823115	-119.74	46.25	52493.1	Agricultural
SRR12823116	-119.74	46.25	56194.4	Agricultural
SRR12823117	-119.74	46.25	52170.6	Agricultural
SRR12823118	-119.74	46.25	66680.9	Agricultural
SRR12823119	-119.74	46.25	57295.3	Agricultural
SRR12876854	117.93	40.67	113894	Agricultural
SRR12876855	117.93	40.67	162078	Agricultural
SRR12876856	109.88	40.97	160814	Agricultural
SRR12876857	109.88	40.97	159957	Agricultural
SRR12876858	109.88	40.97	140455	Agricultural
SRR12876859	117.93	40.67	137210	Agricultural
SRR12876860	109.88	40.97	138433	Agricultural
SRR12876861	117.93	40.67	165757	Agricultural
SRR12876862	109.88	40.97	102041	Agricultural
SRR12876863	109.88	40.97	107315	Agricultural
SRR12876864	117.93	40.67	186282	Agricultural
SRR12876865	117.93	40.67	168233	Agricultural
SRR12915119	-90.18	44.68	23348.4	Agricultural
SRR12915120	-90.18	44.68	23374.3	Agricultural
SRR12915121	-90.18	44.68	18447.1	Agricultural
SRR12915122	-90.18	44.68	37899.5	Agricultural
SRR12915123	-90.18	44.68	45586.7	Agricultural
SRR12915124	-90.18	44.68	50799.8	Agricultural
SRR12915125	-90.18	44.68	55842	Agricultural
SRR12915126	-90.18	44.68	17520.7	Agricultural
SRR12915127	-90.18	44.68	41132	Agricultural
SRR12915128	-90.18	44.68	33626.5	Agricultural
SRR12915129	-90.18	44.68	149017	Agricultural
SRR12915130	-90.18	44.68	114278	Agricultural
SRR12915131	-90.18	44.68	8054.46	Agricultural
SRR12915132	-90.18	44.68	26980.2	Agricultural
SRR12915133	-90.18	44.68	35904.4	Agricultural
SRR12915134	-90.18	44.68	43561.9	Agricultural
SRR12915135	-90.18	44.68	105066	Agricultural
SRR12915136	-90.18	44.68	123003	Agricultural
SRR12915137	-90.18	44.68	123305	Agricultural
SRR12915138	-90.18	44.68	17514.5	Agricultural
SRR12915139	-90.18	44.68	36288.5	Agricultural
SRR12915140	-90.18	44.68	40746	Agricultural
SRR12915141	-90.18	44.68	28427.4	Agricultural
SRR12915142	-90.18	44.68	30782.8	Agricultural
SRR12915143	-90.18	44.68	35274.6	Agricultural
SRR12915144	-90.18	44.68	38232.7	Agricultural
SRR12915145	-90.18	44.68	42733.4	Agricultural
SRR12915146	-90.18	44.68	34106.3	Agricultural
SRR12915147	-90.18	44.68	43404.8	Agricultural
SRR12915148	-90.18	44.68	188304	Agricultural
SRR12915149	-90.18	44.68	28538.6	Agricultural
SRR12915150	-90.18	44.68	30606.1	Agricultural
SRR12915151	-90.18	44.68	25267.5	Agricultural
SRR12915152	-90.18	44.68	23053.4	Agricultural
SRR12915153	-90.18	44.68	52253.9	Agricultural
SRR12915154	-90.18	44.68	49610.9	Agricultural
SRR12915155	-90.18	44.68	15637.8	Agricultural
SRR12915156	-90.18	44.68	28415.1	Agricultural
SRR12915157	-90.18	44.68	28428.5	Agricultural
SRR12915158	-90.18	44.68	34754.2	Agricultural
SRR12915159	-90.18	44.68	28700.2	Agricultural
SRR12915160	-90.18	44.68	98450.9	Agricultural
SRR12915161	-90.18	44.68	119812	Agricultural
SRR12915162	-90.18	44.68	86807.4	Agricultural
SRR12915163	-90.18	44.68	8856.26	Agricultural
SRR12915164	-90.18	44.68	26976.1	Agricultural
SRR12915165	-90.18	44.68	33766.5	Agricultural
SRR12915166	-90.18	44.68	15821.8	Agricultural
SRR12915167	-90.18	44.68	16545.3	Agricultural
SRR12915168	-90.18	44.68	21672.9	Agricultural
SRR12915169	-90.18	44.68	8698.73	Agricultural
SRR12915170	-90.18	44.68	36802.4	Agricultural
SRR12915171	-90.18	44.68	21576.2	Agricultural
SRR12915172	-90.18	44.68	29718.5	Agricultural
SRR12915173	-90.18	44.68	32799.3	Agricultural
SRR12915174	-90.18	44.68	28228.9	Agricultural
SRR12915175	-90.18	44.68	25577.5	Agricultural
SRR12915176	-90.18	44.68	8960.15	Agricultural
SRR12915177	-90.18	44.68	27675.3	Agricultural
SRR12915178	-90.18	44.68	26943	Agricultural
SRR12915179	-90.18	44.68	9635.27	Agricultural
SRR12915180	-90.18	44.68	30474.1	Agricultural
SRR12915181	-90.18	44.68	32303.5	Agricultural
SRR12915182	-90.18	44.68	18393	Agricultural
SRR12915183	-90.18	44.68	23133.9	Agricultural
SRR12915184	-90.18	44.68	9898.67	Agricultural
SRR12915185	-90.18	44.68	23985.1	Agricultural
SRR12915186	-90.18	44.68	32256.4	Agricultural
SRR12915187	-90.18	44.68	37518.5	Agricultural
SRR12915188	-90.18	44.68	13593.5	Agricultural
SRR12915189	-90.18	44.68	16566.5	Agricultural
SRR12915190	-90.18	44.68	17304.5	Agricultural
SRR12915191	-90.18	44.68	9409.67	Agricultural
SRR12915192	-90.18	44.68	28810.5	Agricultural
SRR12915193	-90.18	44.68	34943.4	Agricultural
SRR12915194	-90.18	44.68	22164.2	Agricultural
SRR12915195	-90.18	44.68	15880.6	Agricultural
SRR12915196	-90.18	44.68	32235.9	Agricultural
SRR12915197	-90.18	44.68	15223.2	Agricultural
SRR12915198	-90.18	44.68	56817.1	Agricultural
SRR12915199	-90.18	44.68	24391.4	Agricultural
SRR12915200	-90.18	44.68	32337	Agricultural
SRR12915201	-90.18	44.68	138855	Agricultural
SRR12915202	-90.18	44.68	126343	Agricultural
SRR12915203	-90.18	44.68	95139.9	Agricultural
SRR12915204	-90.18	44.68	31587.9	Agricultural
SRR12915205	-90.18	44.68	54810.5	Agricultural
SRR12915206	-90.18	44.68	20224.1	Agricultural
SRR12915207	-90.18	44.68	27056.1	Agricultural
SRR12915208	-90.18	44.68	33845.1	Agricultural
SRR12915209	-90.18	44.68	59231.7	Agricultural
SRR12915210	-90.18	44.68	40804.3	Agricultural
SRR12915211	-90.18	44.68	41289.7	Agricultural
SRR12915212	-90.18	44.68	103630	Agricultural
SRR12915213	-90.18	44.68	227010	Agricultural
SRR12915214	-90.18	44.68	58763.8	Agricultural
SRR12915215	-90.18	44.68	45433.2	Agricultural
SRR12915216	-90.18	44.68	46513.3	Agricultural
SRR12915217	-90.18	44.68	14747.8	Agricultural
SRR12915218	-90.18	44.68	19170.9	Agricultural
SRR12915219	-90.18	44.68	25180.1	Agricultural
SRR12915220	-90.18	44.68	24982.2	Agricultural
SRR12915221	-90.18	44.68	32910.9	Agricultural
SRR12915222	-90.18	44.68	31754.2	Agricultural
SRR12915223	-90.18	44.68	16989.5	Agricultural
SRR12915224	-90.18	44.68	19583.7	Agricultural
SRR12915225	-90.18	44.68	20343.6	Agricultural
SRR12915226	-90.18	44.68	20048.8	Agricultural
SRR12915227	-90.18	44.68	8777.11	Agricultural
SRR12915228	-90.18	44.68	10430.1	Agricultural
SRR12915229	-90.18	44.68	10492.2	Agricultural
SRR12915230	-90.18	44.68	7921.27	Agricultural
SRR12915231	-90.18	44.68	22882.2	Agricultural
SRR12915232	-90.18	44.68	38933.8	Agricultural
SRR12915233	-90.18	44.68	76425.9	Agricultural
SRR12915234	-90.18	44.68	57201.9	Agricultural
SRR12915235	-90.18	44.68	80632.8	Agricultural
SRR12915236	-90.18	44.68	31557.5	Agricultural
SRR12915237	-90.18	44.68	8597.34	Agricultural
SRR12915238	-90.18	44.68	32072.5	Agricultural
SRR12915239	-90.18	44.68	33242	Agricultural
SRR12915240	-90.18	44.68	22092.2	Agricultural
SRR12915241	-90.18	44.68	19239.2	Agricultural
SRR12915242	-90.18	44.68	27535.4	Agricultural
SRR12915243	-90.18	44.68	12282.3	Agricultural
SRR12915244	-90.18	44.68	31448	Agricultural
SRR12915245	-90.18	44.68	39280.9	Agricultural
SRR12915246	-90.18	44.68	18220.4	Agricultural
SRR12915247	-90.18	44.68	36687.2	Agricultural
SRR12915248	-90.18	44.68	25766.1	Agricultural
SRR12915249	-90.18	44.68	40258.8	Agricultural
SRR12915250	-90.18	44.68	11623	Agricultural
SRR12915251	-90.18	44.68	35069.9	Agricultural
SRR12915252	-90.18	44.68	30350.9	Agricultural
SRR12915253	-90.18	44.68	31809.3	Agricultural
SRR12915254	-90.18	44.68	46433.4	Agricultural
SRR12915255	-90.18	44.68	45784.1	Agricultural
SRR12915256	-90.18	44.68	53504	Agricultural
SRR12915257	-90.18	44.68	12735.8	Agricultural
SRR12915258	-90.18	44.68	32468.5	Agricultural
SRR12915259	-90.18	44.68	33393.6	Agricultural
SRR12915260	-90.18	44.68	30718.7	Agricultural
SRR12915261	-90.18	44.68	18511.1	Agricultural
SRR12915262	-90.18	44.68	17732.8	Agricultural
SRR12915263	-90.18	44.68	16954.1	Agricultural
SRR12915264	-90.18	44.68	8398.86	Agricultural
SRR12915265	-90.18	44.68	32057.4	Agricultural
SRR12915266	-90.18	44.68	33796.2	Agricultural
SRR12915267	-90.18	44.68	104923	Agricultural
SRR12915268	-90.18	44.68	10341.4	Agricultural
SRR12915269	-90.18	44.68	48333.6	Agricultural
SRR12915270	-90.18	44.68	28512.6	Agricultural
SRR12915271	-90.18	44.68	24843.3	Agricultural
SRR12915272	-90.18	44.68	9912.86	Agricultural
SRR12915273	-90.18	44.68	10169.1	Agricultural
SRR12915274	-90.18	44.68	12086.3	Agricultural
SRR12915275	-90.18	44.68	7423.67	Agricultural
SRR12915276	-90.18	44.68	37262.3	Agricultural
SRR12915277	-90.18	44.68	24503.8	Agricultural
SRR12915278	-90.18	44.68	28855.4	Agricultural
SRR12915279	-90.18	44.68	49311.1	Agricultural
SRR12915280	-90.18	44.68	18011.2	Agricultural
SRR12915281	-90.18	44.68	33146.7	Agricultural
SRR12915282	-90.18	44.68	34077.9	Agricultural
SRR12915283	-90.18	44.68	29196.2	Agricultural
SRR12915284	-90.18	44.68	34055.9	Agricultural
SRR12915285	-90.18	44.68	98972.1	Agricultural
SRR12915286	-90.18	44.68	10584.4	Agricultural
SRR12915287	-90.18	44.68	31110	Agricultural
SRR12915288	-90.18	44.68	27649.9	Agricultural
SRR12915289	-90.18	44.68	18025.8	Agricultural
SRR12915290	-90.18	44.68	18882.8	Agricultural
SRR12915291	-90.18	44.68	21751.5	Agricultural
SRR12915292	-90.18	44.68	8773.79	Agricultural
SRR12915293	-90.18	44.68	28966.5	Agricultural
SRR12915294	-90.18	44.68	9997.53	Agricultural
SRR12915295	-90.18	44.68	37580.1	Agricultural
SRR12915296	-90.18	44.68	13914.4	Agricultural
SRR12915297	-90.18	44.68	25242.8	Agricultural
SRR12915298	-90.18	44.68	45156.3	Agricultural
SRR12915299	-90.18	44.68	9136.69	Agricultural
SRR12915300	-90.18	44.68	26664.7	Agricultural
SRR12915301	-90.18	44.68	24737.4	Agricultural
SRR12915302	-90.18	44.68	29292.8	Agricultural
SRR12915303	-90.18	44.68	25880	Agricultural
SRR12915304	-90.18	44.68	13503.2	Agricultural
SRR12915305	-90.18	44.68	15020.2	Agricultural
SRR12915306	-90.18	44.68	16182.4	Agricultural
SRR12915307	-90.18	44.68	36688.5	Agricultural
SRR12915308	-90.18	44.68	32659.8	Agricultural
SRR12915309	-90.18	44.68	28714.6	Agricultural
SRR12915310	-90.18	44.68	35381.7	Agricultural
SRR12915311	-90.18	44.68	43919.5	Agricultural
SRR12915312	-90.18	44.68	12259.7	Agricultural
SRR12915313	-90.18	44.68	25335	Agricultural
SRR12915314	-90.18	44.68	28145.7	Agricultural
SRR12915315	-90.18	44.68	40119.1	Agricultural
SRR12915316	-90.18	44.68	44329.3	Agricultural
SRR12915317	-90.18	44.68	20747.8	Agricultural
SRR12915318	-90.18	44.68	35071.1	Agricultural
SRR12915319	-90.18	44.68	12355.4	Agricultural
SRR12915320	-90.18	44.68	27976.3	Agricultural
SRR12915321	-90.18	44.68	29640.4	Agricultural
SRR12915322	-90.18	44.68	23064.8	Agricultural
SRR12915323	-90.18	44.68	24352.1	Agricultural
SRR12915324	-90.18	44.68	23189.9	Agricultural
SRR12915325	-90.18	44.68	23955.5	Agricultural
SRR12915326	-90.18	44.68	12896	Agricultural
SRR12915327	-90.18	44.68	35174.7	Agricultural
SRR12915328	-90.18	44.68	40861.4	Agricultural
SRR12915329	-90.18	44.68	98752	Agricultural
SRR12915330	-90.18	44.68	117388	Agricultural
SRR12915331	-90.18	44.68	25060.9	Agricultural
SRR12915332	-90.18	44.68	41354.4	Agricultural
SRR12915333	-90.18	44.68	42007.2	Agricultural
SRR12915334	-90.18	44.68	32047.4	Agricultural
SRR12915335	-90.18	44.68	40157	Agricultural
SRR12915336	-90.18	44.68	36689.5	Agricultural
SRR12915337	-90.18	44.68	37919.6	Agricultural
SRR12915338	-90.18	44.68	17604.7	Agricultural
SRR12915339	-90.18	44.68	36835.6	Agricultural
SRR12915340	-90.18	44.68	43614.2	Agricultural
SRR12915341	-90.18	44.68	23377.9	Agricultural
SRR12915342	-90.18	44.68	24733.2	Agricultural
SRR12915343	-90.18	44.68	25383.3	Agricultural
SRR12915344	-90.18	44.68	23690.3	Agricultural
SRR12915345	-90.18	44.68	45170.5	Agricultural
SRR12915346	-90.18	44.68	21252.8	Agricultural
SRR12915347	-90.18	44.68	32169.5	Agricultural
SRR12964292	26.31	-25.59	99903.6	Agricultural
SRR12964293	26.31	-25.59	90196.1	Agricultural
SRR12964294	26.31	-25.59	99305.7	Agricultural
SRR12964295	26.31	-25.59	76765.9	Agricultural
SRR12977023	26.53	-26.19	96672.3	Agricultural
SRR12977024	26.53	-26.19	87671	Agricultural
SRR12977025	26.53	-26.19	75481.1	Agricultural
SRR12977026	26.53	-26.19	93828.5	Agricultural
SRR13100614	113.81	-27.28	5540.34	Agricultural
SRR13100615	113.81	-27.28	109451	Agricultural
SRR13100616	113.81	-27.28	116209	Agricultural
SRR13100617	114.88	34.13	105572	Agricultural
SRR13100618	113.81	-27.28	120960	Agricultural
SRR13100619	113.81	-27.28	108241	Agricultural
SRR13100620	113.81	-27.28	91969.4	Agricultural
SRR13100621	113.81	-27.28	32442.5	Agricultural
SRR13100623	113.81	-27.28	31954.6	Agricultural
SRR13100628	113.81	-25.47	4687.13	Agricultural
SRR13100630	113.81	-25.59	47319.1	Agricultural
SRR13100631	113.81	-26.3	52999.4	Agricultural
SRR13336280	108.08	-26.3	142172	Agricultural
SRR13336281	108.08	-25.78	162802	Agricultural
SRR13336282	108.08	-25.78	167747	Agricultural
SRR13336283	108.08	-25.78	127705	Agricultural
SRR13336284	108.08	34.3	136911	Agricultural
SRR13336285	108.08	-25.73	170660	Agricultural
SRR13336286	108.08	-26.32	129475	Agricultural
SRR13336287	108.08	34.3	82805.5	Agricultural
SRR13336288	108.2	34.74	81442.6	Agricultural
SRR13336289	108.2	34.74	119513	Agricultural
SRR13336290	108.2	34.74	150513	Agricultural
SRR13336291	108.2	34.74	142203	Agricultural
SRR13336292	108.2	34.74	141657	Agricultural
SRR13336293	108.2	34.74	129823	Agricultural
SRR13336294	108.08	34.3	140717	Agricultural
SRR13336295	108.2	34.74	137845	Agricultural
SRR13336296	108.2	34.74	80477.8	Agricultural
SRR13336297	108.2	34.74	118396	Agricultural
SRR13336298	108.2	34.74	149074	Agricultural
SRR13336299	108.2	34.74	140903	Agricultural
SRR13336300	108.2	34.74	140261	Agricultural
SRR13336301	108.2	34.74	128634	Agricultural
SRR13336302	108.2	34.74	136672	Agricultural
SRR13336303	108.2	34.74	78698.1	Agricultural
SRR13336304	108.2	34.74	116054	Agricultural
SRR13336305	108.08	34.3	139721	Agricultural
SRR13336306	108.2	34.74	145969	Agricultural
SRR13336307	108.2	34.74	138087	Agricultural
SRR13336308	108.2	34.74	137319	Agricultural
SRR13336309	108.2	34.74	126134	Agricultural
SRR13336310	108.2	34.74	134140	Agricultural
SRR13336311	108.2	34.74	81910.9	Agricultural
SRR13336312	108.2	34.74	120102	Agricultural
SRR13336313	108.2	34.74	151154	Agricultural
SRR13336314	108.2	34.74	142713	Agricultural
SRR13336315	108.2	34.74	142170	Agricultural
SRR13336316	108.08	34.3	160417	Agricultural
SRR13336317	108.2	34.74	130402	Agricultural
SRR13336318	108.2	34.74	138533	Agricultural
SRR13336319	108.08	34.3	84004.5	Agricultural
SRR13336320	108.08	34.3	143030	Agricultural
SRR13336321	108.08	34.3	142392	Agricultural
SRR13336322	108.08	34.3	163036	Agricultural
SRR13336323	108.08	34.3	137059	Agricultural
SRR13336324	108.08	34.3	170797	Agricultural
SRR13336325	108.08	34.3	129740	Agricultural
SRR13336326	108.08	34.3	83951.7	Agricultural
SRR13336327	108.08	34.3	134657	Agricultural
SRR13336328	108.08	34.3	143013	Agricultural
SRR13336329	108.08	34.3	142290	Agricultural
SRR13336330	108.08	34.3	163017	Agricultural
SRR13336331	108.08	34.3	136913	Agricultural
SRR13336332	108.08	34.3	170616	Agricultural
SRR13336333	108.08	34.3	129721	Agricultural
SRR13336334	108.08	34.3	83817.2	Agricultural
SRR13336335	108.08	34.3	134692	Agricultural
SRR13614379	116.65	37.3	74434.6	Agricultural
SRR13614380	116.65	37.3	66781	Agricultural
SRR13614381	116.65	37.3	69631.4	Agricultural
SRR13614382	116.65	37.3	69690.2	Agricultural
SRR13614383	116.65	37.3	80728.2	Agricultural
SRR13614384	116.65	37.3	77525.3	Agricultural
SRR13614385	116.65	37.3	73900.5	Agricultural
SRR13614386	116.65	37.3	82967.6	Agricultural
SRR13614387	116.65	37.3	87764.8	Agricultural
SRR13614388	116.65	37.3	79919.5	Agricultural
SRR13614389	116.65	37.3	74303.1	Agricultural
SRR13614390	116.65	37.3	69599.4	Agricultural
SRR13614391	116.65	37.3	73757.9	Agricultural
SRR13614392	116.65	37.3	77736.8	Agricultural
SRR13614393	116.65	37.3	69871.1	Agricultural
SRR13614394	116.65	37.3	70040.3	Agricultural
SRR13614395	116.65	37.3	74225.4	Agricultural
SRR13614396	116.65	37.3	69120.3	Agricultural
SRR13614397	116.65	37.3	71535.3	Agricultural
SRR13614398	116.65	37.3	71133.6	Agricultural
SRR13614399	116.65	37.3	71975.5	Agricultural
SRR13614400	116.65	37.3	74962.7	Agricultural
SRR13614401	116.65	37.3	66858.2	Agricultural
SRR13614402	116.65	37.3	70293.3	Agricultural
SRR13646113	120.37	36.09	80705	Agricultural
SRR13646114	120.37	36.09	95366.9	Agricultural
SRR13646115	120.37	36.09	81783.2	Agricultural
SRR13646116	120.37	36.09	85479.9	Agricultural
SRR13646117	120.37	36.09	82616.1	Agricultural
SRR13646118	120.37	36.09	139439	Agricultural
SRR13646119	120.37	36.09	96083.2	Agricultural
SRR13646120	120.37	36.09	96229.3	Agricultural
SRR13646121	120.37	36.09	84519.6	Agricultural
SRR13646122	120.37	36.09	71660.5	Agricultural
SRR13646123	120.37	36.09	72414.7	Agricultural
SRR13646124	120.37	36.09	74474.2	Agricultural
SRR13646125	120.37	36.09	71973.7	Agricultural
SRR13646126	120.37	36.09	98239.8	Agricultural
SRR13646127	120.37	36.09	81706.1	Agricultural
SRR13646128	120.37	36.09	90617.3	Agricultural
SRR13646129	120.37	36.09	93503.7	Agricultural
SRR13646130	120.37	36.09	81281.7	Agricultural
SRR13646131	120.37	36.09	121176	Agricultural
SRR13646132	120.37	36.09	89414.8	Agricultural
SRR14320320	118.62	37.3	112610	Agricultural
SRR14320321	118.62	37.3	152213	Agricultural
SRR14320322	118.62	37.3	141506	Agricultural
SRR14320323	118.62	37.3	155204	Agricultural
SRR14320324	118.62	37.3	100867	Agricultural
SRR14320325	118.62	37.3	106889	Agricultural
SRR14320326	118.62	37.3	95380.4	Agricultural
SRR14320327	118.62	37.3	65857.7	Agricultural
SRR14320328	118.62	37.3	99184.8	Agricultural
SRR14320329	118.62	37.3	113697	Agricultural
SRR14320330	118.62	37.3	65827.8	Agricultural
SRR14320331	118.62	37.3	68099.6	Agricultural
SRR14509065	-121.77	38.54	34074	Agricultural
SRR14509066	-121.77	38.54	24278.2	Agricultural
SRR14509067	-121.77	38.54	57480.6	Agricultural
SRR14509068	-121.77	38.54	42906.1	Agricultural
SRR14509069	-121.77	38.54	40154.3	Agricultural
SRR14509070	-121.77	38.54	36076.7	Agricultural
SRR14509071	-121.77	38.54	32660.8	Agricultural
SRR14509072	-121.77	38.54	84258.4	Agricultural
SRR14555685	126.63	45.68	81048.5	Agricultural
SRR14555686	126.63	45.68	77122.5	Agricultural
SRR14555687	126.63	45.68	127940	Agricultural
SRR14555688	126.63	45.68	131133	Agricultural
SRR14555689	126.63	45.68	76338.3	Agricultural
SRR14555690	126.63	45.68	98072.5	Agricultural
SRR14555691	126.63	45.68	98011.1	Agricultural
SRR14555692	126.63	45.68	100893	Agricultural
SRR14555693	126.63	45.68	157076	Agricultural
SRR14555694	126.63	45.68	156141	Agricultural
SRR14555695	126.63	45.68	161251	Agricultural
SRR14555696	126.63	45.68	136866	Agricultural
SRR14555697	126.63	45.68	94062.7	Agricultural
SRR14555698	126.63	45.68	97433.5	Agricultural
SRR14555699	126.63	45.68	100164	Agricultural
SRR14555700	126.63	45.68	94790.9	Agricultural
SRR14555701	126.63	45.68	96276.9	Agricultural
SRR14555702	126.63	45.68	95396.8	Agricultural
SRR14660885	132.17	46.77	58419.4	Agricultural
SRR14660886	130.37	46.8	56004.8	Agricultural
SRR14660887	113.45	23.22	54459.4	Agricultural
SRR14660888	113.45	23.22	52679.3	Agricultural
SRR14660889	132.17	46.77	53633.6	Agricultural
SRR14660890	132.17	46.77	55505.8	Agricultural
SRR14660891	118.77	30.03	61833.1	Agricultural
SRR14660892	132.17	46.77	63852.2	Agricultural
SRR14660893	118.77	30.03	62410	Agricultural
SRR14660894	118.77	30.03	63316.2	Agricultural
SRR14660895	132.17	46.77	54413.6	Agricultural
SRR14660896	113.45	23.22	55121	Agricultural
SRR15522079	117.27	39.2	95307.8	Agricultural
SRR15522080	117.27	39.2	115240	Agricultural
SRR15522081	117.27	39.2	92005.3	Agricultural
SRR15947147	26.72	-27.28	94180	Agricultural
SRR15947148	26.72	-27.28	104039	Agricultural
SRR15947149	26.72	-27.28	95437.8	Agricultural
SRR15947150	26.72	-27.28	94132.6	Agricultural
SRR15947151	26.72	-27.28	86396.1	Agricultural
SRR15947152	26.72	-27.28	81728.1	Agricultural
SRR15947153	26.72	-27.28	78537.9	Agricultural
SRR15947154	26.72	-27.28	102820	Agricultural
SRR15947155	26.72	-27.28	91172.2	Agricultural
SRR15947156	26.72	-27.28	89439.4	Agricultural
SRR15947157	26.72	-27.28	100749	Agricultural
SRR15947158	26.72	-27.28	104500	Agricultural
SRR17036897	106.58	28.37	147582	Agricultural
SRR17036898	106.58	28.37	138494	Agricultural
SRR17036899	106.59	28.38	128377	Agricultural
SRR17036900	106.6	28.39	145188	Agricultural
SRR17036901	106.61	28.4	138952	Agricultural
SRR17036902	106.62	28.41	134856	Agricultural
SRR17036903	106.63	28.42	110190	Agricultural
SRR17036904	106.64	28.43	108203	Agricultural
SRR18503729	-88.85	35.62	52893.7	Agricultural
SRR18503730	-88.85	35.62	60504.6	Agricultural
SRR18503731	-88.85	35.62	51836.2	Agricultural
SRR18503732	-88.85	35.62	54508.4	Agricultural
SRR18503733	-88.85	35.62	57766.7	Agricultural
SRR18503734	-88.85	35.62	49621	Agricultural
SRR18503735	-88.85	35.62	45077.2	Agricultural
SRR18503736	-88.85	35.62	48511.3	Agricultural
SRR18503737	-88.85	35.62	55331.5	Agricultural
SRR18503738	-88.85	35.62	57824.1	Agricultural
SRR18503739	-88.85	35.62	58128	Agricultural
SRR18503740	-88.85	35.62	64713.2	Agricultural
SRR18673640	25.37	-25.47	95596.3	Agricultural
SRR18673641	25.37	-25.47	100138	Agricultural
SRR18673642	25.37	-25.47	90060.6	Agricultural
SRR18673643	25.37	-25.47	92119.8	Agricultural
SRR18673644	26.31	-25.59	116989	Agricultural
SRR18673645	26.31	-25.59	106915	Agricultural
SRR18673646	26.31	-25.59	87406.3	Agricultural
SRR18673647	26.31	-25.59	79920.1	Agricultural
SRR19161315	123.65	41.8	83074.7	Agricultural
SRR19161316	123.66	41.8	77207.2	Agricultural
SRR19161317	123.66	41.8	86236.3	Agricultural
SRR19161318	123.66	41.8	86466.6	Agricultural
SRR19161319	123.65	41.8	76909.3	Agricultural
SRR19161320	123.65	41.8	81646	Agricultural
SRR19161321	123.66	41.8	85751	Agricultural
SRR19161322	123.65	41.8	87939.7	Agricultural
SRR19161323	123.65	41.8	86549.2	Agricultural
SRR19161324	123.66	41.8	99749	Agricultural
SRR19161325	123.65	41.8	85717	Agricultural
SRR19161326	123.66	41.8	72197.5	Agricultural
SRR19161327	123.66	41.8	84144.2	Agricultural
SRR19161329	123.66	41.8	72842.7	Agricultural
SRR19161330	123.66	41.8	76969.5	Agricultural
SRR19161331	123.66	41.8	74762.5	Agricultural
SRR19161332	123.66	41.8	71919.9	Agricultural
SRR19161333	123.66	41.8	73795.2	Agricultural
SRR19161334	123.65	41.8	72506.4	Agricultural
SRR19161335	123.66	41.8	75881.2	Agricultural
SRR21169165	118.95	24.4	54888.6	Agricultural
SRR21169166	118.95	24.4	58459	Agricultural
SRR21169167	118.95	24.4	47270.4	Agricultural
SRR21169168	118.95	24.4	49884.7	Agricultural
SRR21169169	118.95	24.4	47367.3	Agricultural
SRR21169170	118.95	24.4	45407.9	Agricultural
SRR21169171	118.95	24.4	71067.9	Agricultural
SRR21169172	118.95	24.4	78320	Agricultural
SRR21169173	118.95	24.4	73433.2	Agricultural
SRR22277740	116.6	39.51	101389	Agricultural
SRR22277741	116.6	39.51	98540.1	Agricultural
SRR22277742	116.6	39.51	99424.3	Agricultural
SRR22277743	116.6	39.51	94942.9	Agricultural
SRR22277744	116.6	39.51	94034.3	Agricultural
SRR22277745	116.6	39.51	94577.1	Agricultural
SRR22277746	116.6	39.51	100450	Agricultural
SRR22277747	116.6	39.51	98779.6	Agricultural
SRR22277748	116.6	39.51	100808	Agricultural
SRR22277749	116.6	39.51	93927.6	Agricultural
SRR22277750	116.6	39.51	93305.5	Agricultural
SRR22277751	116.6	39.51	93335.5	Agricultural
SRR22277752	116.6	39.51	101377	Agricultural
SRR22277753	116.6	39.51	92421.1	Agricultural
SRR22277754	116.6	39.51	93125.4	Agricultural
SRR22277755	116.6	39.51	93185.9	Agricultural
SRR22277756	116.6	39.51	92311.4	Agricultural
SRR22277757	116.6	39.51	93412.5	Agricultural
SRR22277758	116.6	39.51	93356.2	Agricultural
SRR22277759	116.6	39.51	88082.2	Agricultural
SRR22277760	116.6	39.51	88510.3	Agricultural
SRR22277761	116.6	39.51	86165.3	Agricultural
SRR22277762	116.6	39.51	83067.9	Agricultural
SRR22277763	116.6	39.51	78917.3	Agricultural
SRR22277764	116.6	39.51	85081.8	Agricultural
SRR22277765	116.6	39.51	84891.9	Agricultural
SRR22277766	116.6	39.51	88490.6	Agricultural
SRR22277767	116.6	39.51	88765.1	Agricultural
SRR22277768	117.93	39.65	88989.4	Agricultural
SRR22277769	116.6	39.51	92117.5	Agricultural
SRR22277770	116.6	39.51	90006.4	Agricultural
SRR22277771	116.6	39.51	92380.2	Agricultural
SRR22277772	116.6	39.51	92732.6	Agricultural
SRR22277773	116.6	39.51	99810.7	Agricultural
SRR22277774	116.6	39.51	97361.7	Agricultural
SRR22277775	116.6	39.51	102515	Agricultural
SRR22277776	116.6	39.51	107090	Agricultural
SRR22277777	116.6	39.51	104985	Agricultural
SRR22277778	116.6	39.51	105990	Agricultural
SRR22277779	116.6	39.51	83828.4	Agricultural
SRR22277780	116.6	39.51	100016	Agricultural
SRR22277781	116.6	39.51	81106.7	Agricultural
SRR22277782	116.6	39.51	81796.5	Agricultural
SRR22277783	116.6	39.51	89611.6	Agricultural
SRR22277784	116.6	39.51	88574.4	Agricultural
SRR22277785	116.6	39.51	90324.7	Agricultural
SRR22277786	116.6	39.51	94266.3	Agricultural
SRR22277787	116.6	39.51	95053.9	Agricultural
SRR22277788	116.6	39.51	94656.5	Agricultural
SRR22277789	116.6	39.51	103535	Agricultural
SRR22277790	116.6	39.51	93814.2	Agricultural
SRR22277791	116.6	39.51	92682.7	Agricultural
SRR22277792	116.6	39.51	76689.2	Agricultural
SRR22277793	117.93	39.65	76083.4	Agricultural
SRR5639132	115.01	36.52	70707.5	Agricultural
SRR5639133	115.01	36.52	68176.5	Agricultural
SRR5639135	115.01	36.52	72290.6	Agricultural
SRR5639136	115.01	36.52	71998.9	Agricultural
SRR5639137	115.01	36.52	65306.5	Agricultural
SRR5639138	115.01	36.52	71761.1	Agricultural
SRR5639139	115.01	36.52	75150.5	Agricultural
SRR5639141	115.01	36.52	72984.3	Agricultural
SRR5639169	115.01	36.52	74042.1	Agricultural
SRR5639170	115.01	36.52	72206.5	Agricultural
SRR5639171	115.01	36.52	68857.1	Agricultural
SRR5639172	115.01	36.52	77140.3	Agricultural
SRR5639177	115.01	36.52	72014.3	Agricultural
SRR5639178	115.01	36.52	76038.1	Agricultural
SRR5639179	115.01	36.52	76516.1	Agricultural
SRR5639180	115.01	36.52	71713.7	Agricultural
SRR5639191	115.01	36.52	73672.1	Agricultural
SRR5687767	-111.81	41.77	94888.1	Agricultural
SRR5688572	-111.81	41.77	93717.8	Agricultural
SRR5823595	8.25	45.19	36149.3	Agricultural
SRR5823596	8.25	45.19	31232.4	Agricultural
SRR5823597	8.25	45.19	27904.7	Agricultural
SRR5823598	8.25	45.19	25969.5	Agricultural
SRR5823599	8.25	45.19	21997.2	Agricultural
SRR5823600	8.25	45.19	35616.6	Agricultural
SRR5823601	8.25	45.19	33146.3	Agricultural
SRR5823602	8.25	45.19	35431.3	Agricultural
SRR5823603	8.25	45.19	25106.2	Agricultural
SRR5823604	8.25	45.19	35125.7	Agricultural
SRR5823605	8.25	45.19	40635.6	Agricultural
SRR5823606	8.25	45.19	26722.5	Agricultural
SRR5823607	8.25	45.19	43870.9	Agricultural
SRR5823608	8.25	45.19	27683.7	Agricultural
SRR5823609	8.25	45.19	24178.5	Agricultural
SRR5823610	8.25	45.19	21893.9	Agricultural
SRR5823611	8.25	45.19	34802	Agricultural
SRR5823612	8.25	45.19	18331.8	Agricultural
SRR5823613	8.25	45.19	23327	Agricultural
SRR5915934	147.17	-41.76	2513.56	Agricultural
SRR5915956	147.46	-42.24	4451.57	Agricultural
SRR5915983	146.85	-42.55	3062.6	Agricultural
SRR5916017	147.17	-41.76	4468.13	Agricultural
SRR5916050	147.61	-42.28	2793.31	Agricultural
SRR5916057	146.9	-42.27	3462.53	Agricultural
SRR5916140	147.42	-42.62	2221.26	Agricultural
SRR5916156	147.47	-42.28	3053.98	Agricultural
SRR5916161	147.47	-42.28	2592.67	Agricultural
SRR5916184	147.44	-42.81	3025.16	Agricultural
SRR5916193	146.77	-42.57	2514.16	Agricultural
SRR5916217	147.61	-42.28	2375.69	Agricultural
SRR5916236	147.08	-42.4	3156.97	Agricultural
SRR5916247	146.7	-42.43	2527.66	Agricultural
SRR5916262	147.21	-42.56	6206.01	Agricultural
SRR5916267	147.21	-42.56	2101.76	Agricultural
SRR5916294	147.31	-42.38	6867.34	Agricultural
SRR5916354	147.44	-42.81	5859.32	Agricultural
SRR5916384	147.01	-42.4	4267.12	Agricultural
SRR5918907	149.6	-30.2	3075.71	Agricultural
SRR5918908	149.6	-30.2	2889.64	Agricultural
SRR5918913	150.27	-33.65	5465.17	Agricultural
SRR5918914	150.27	-33.65	3203.26	Agricultural
SRR5918926	118.72	-34.24	3382.39	Agricultural
SRR5918956	143.85	-39.92	5013.57	Agricultural
SRR5918957	145.58	-36.65	2413.99	Agricultural
SRR5918959	140.59	-34	2750.73	Agricultural
SRR5918960	140.35	-34.1	6125.91	Agricultural
SRR5918963	144.12	-39.94	3945.7	Agricultural
SRR5918977	143.9	-39.86	2584.21	Agricultural
SRR5918992	142	-35.12	3266.6	Agricultural
SRR5918993	142.29	-36.67	4948.14	Agricultural
SRR5918994	142.29	-36.67	4006.2	Agricultural
SRR5918995	142.29	-36.67	3257.54	Agricultural
SRR5918996	141.98	-35.12	2637.02	Agricultural
SRR5918997	142	-35.12	4132.67	Agricultural
SRR5918998	142	-35.12	11886.1	Agricultural
SRR5918999	142	-35.12	3444.37	Agricultural
SRR5919011	139.85	-34.1	2410.62	Agricultural
SRR5919014	150.27	-33.66	2360.38	Agricultural
SRR5919015	150.27	-33.66	3572.37	Agricultural
SRR5919017	119.16	-33.86	3052.1	Agricultural
SRR5919067	118.73	-34.3	2433.07	Agricultural
SRR5919070	118.87	-34.08	2890.81	Agricultural
SRR5919072	118.86	-34.09	2795.86	Agricultural
SRR5919086	149.6	-30.2	2286.84	Agricultural
SRR5919087	149.6	-30.2	2865.73	Agricultural
SRR5919088	149.6	-30.2	2607.85	Agricultural
SRR5919090	149.6	-30.2	2531.38	Agricultural
SRR5919091	149.6	-30.2	2963.07	Agricultural
SRR5919092	149.6	-30.2	6237.36	Agricultural
SRR5919093	149.6	-30.2	2268.84	Agricultural
SRR5919094	149.6	-30.2	2794.64	Agricultural
SRR5919095	149.6	-30.2	3919.38	Agricultural
SRR5919099	152.88	-27.39	2480.38	Agricultural
SRR5919104	145.58	-36.65	2488.78	Agricultural
SRR5919106	141.98	-35.12	2803.84	Agricultural
SRR5919107	141.98	-35.12	7440.31	Agricultural
SRR5919112	141.98	-35.12	3963.08	Agricultural
SRR5919124	149.6	-30.2	2754.62	Agricultural
SRR5919194	143.89	-39.86	3122.58	Agricultural
SRR5919212	152.88	-27.39	5176.91	Agricultural
SRR5919214	152.88	-27.39	3077.72	Agricultural
SRR5919248	150.27	-33.65	2588.75	Agricultural
SRR5919249	150.27	-33.65	6815.18	Agricultural
SRR5919258	142.28	-34.43	2397.48	Agricultural
SRR5919290	118.76	-34.12	2150.54	Agricultural
SRR5919291	118.76	-34.12	2032.44	Agricultural
SRR5919311	143.89	-39.86	3252.19	Agricultural
SRR5919314	143.98	-39.67	6969.87	Agricultural
SRR5919315	143.93	-39.73	2183.39	Agricultural
SRR5919317	143.97	-39.65	2577.11	Agricultural
SRR5919345	149.6	-30.2	2861.72	Agricultural
SRR5919346	149.6	-30.2	2931.03	Agricultural
SRR5919350	139.02	-35.29	2455.83	Agricultural
SRR5919353	142.28	-34.43	2624.91	Agricultural
SRR5919357	139.02	-35.29	3140.6	Agricultural
SRR5922963	150.73	-33.61	2642.7	Agricultural
SRR5923059	150.73	-33.61	2922.46	Agricultural
SRR5923070	150.74	-33.62	2996.8	Agricultural
SRR5923080	150.73	-33.61	2768.25	Agricultural
SRR5923105	150.74	-33.61	2829.48	Agricultural
SRR5923115	150.73	-33.61	3237.29	Agricultural
SRR5923116	150.73	-33.61	2728.94	Agricultural
SRR5923119	150.73	-33.61	2561.1	Agricultural
SRR5923242	150.74	-33.61	3992.77	Agricultural
SRR5923263	150.73	-33.6	3058.65	Agricultural
SRR5923294	150.74	-33.61	2960.19	Agricultural
SRR5923360	150.73	-33.61	3097.37	Agricultural
SRR5923390	150.74	-33.61	4098.96	Agricultural
SRR5923793	147.49	-42.02	3712.24	Agricultural
SRR606427	-52.33	21.3	167188	Agricultural
SRR606447	-52.11	-21.13	161624	Agricultural
SRR606448	-52.11	-21.13	136485	Agricultural
SRR606449	-52.11	-21.13	151194	Agricultural
SRR606450	-52.11	-21.13	154671	Agricultural
SRR606451	-52.11	-21.13	164766	Agricultural
SRR606794	-52.11	-21.13	154642	Agricultural
SRR606797	-52.11	-21.13	155466	Agricultural
SRR606798	-52.11	-21.13	164993	Agricultural
SRR606801	-52.11	-21.13	169269	Agricultural
SRR606802	-52.11	-21.13	165748	Agricultural
SRR606803	-52.11	-21.13	160299	Agricultural
SRR606806	-52.11	-21.13	172280	Agricultural
SRR606807	-52.11	-21.13	168501	Agricultural
SRR606808	-52.11	-21.13	165774	Agricultural
SRR606821	-52.11	-21.13	127200	Agricultural
SRR606822	-52.11	-21.13	128306	Agricultural
SRR606825	-52.11	-21.13	130904	Agricultural
SRR606826	-52.11	-21.13	141454	Agricultural
SRR606827	-52.11	-21.13	136159	Agricultural
SRR606828	-52.11	-21.13	152149	Agricultural
SRR606829	-52.11	-21.13	132479	Agricultural
SRR606832	-52.11	-21.13	133251	Agricultural
SRR606833	-52.11	-21.13	153610	Agricultural
SRR606836	-52.11	-21.13	219054	Agricultural
SRR606837	-52.11	-21.13	222768	Agricultural
SRR606840	-52.11	-21.13	173916	Agricultural
SRR606841	-52.11	-21.13	242536	Agricultural
SRR606844	-52.11	-21.13	190933	Agricultural
SRR606845	-52.11	-21.13	201949	Agricultural
SRR6866878	124.45	43.35	69057.1	Agricultural
SRR6866879	124.45	43.35	81528.8	Agricultural
SRR7013862	-107.8	50.28	2529.87	Agricultural
SRR7013867	-107.8	50.28	3294.23	Agricultural
SRR7013873	-107.8	50.28	3110.91	Agricultural
SRR7013874	-107.8	50.28	2186.14	Agricultural
SRR7013889	-107.8	50.28	3224.84	Agricultural
SRR7013893	-107.8	50.28	3090.4	Agricultural
SRR7013894	-107.8	50.28	3286.96	Agricultural
SRR7013900	-107.8	50.28	2527.86	Agricultural
SRR7013901	-107.8	50.28	7418.13	Agricultural
SRR7013903	-107.8	50.28	2866.02	Agricultural
SRR7013908	-107.8	50.28	2490.83	Agricultural
SRR7013912	-107.8	50.28	4634.11	Agricultural
SRR7013913	-107.8	50.28	2447.46	Agricultural
SRR7013914	-107.8	50.28	5834.45	Agricultural
SRR7013915	-107.8	50.28	3191.03	Agricultural
SRR7013916	-107.8	50.28	3164.65	Agricultural
SRR7013917	-107.8	50.28	3744.21	Agricultural
SRR7013925	-107.8	50.28	2585.92	Agricultural
SRR7595447	149.6	-30.2	2017.64	Agricultural
SRR7595448	149.6	-30.2	2208.88	Agricultural
SRR7595449	149.6	-30.2	2989.95	Agricultural
SRR7595450	149.6	-30.2	2248.36	Agricultural
SRR7595452	149.6	-30.2	6200.56	Agricultural
SRR7595453	149.6	-30.2	2154.14	Agricultural
SRR7595454	149.6	-30.2	2689.78	Agricultural
SRR7595455	149.6	-30.2	3058.76	Agricultural
SRR7595456	149.6	-30.2	2359.86	Agricultural
SRR7595457	149.6	-30.2	3062.4	Agricultural
SRR7595508	139.02	-35.29	2525.26	Agricultural
SRR7595517	147.47	-42.28	2883.59	Agricultural
SRR7595519	147.61	-42.28	3294.87	Agricultural
SRR7595520	147.49	-42.02	2029.77	Agricultural
SRR7595530	147.17	-41.76	2459.55	Agricultural
SRR7595531	147.17	-41.76	2321.57	Agricultural
SRR7595534	146.7	-42.43	2612.07	Agricultural
SRR7595535	147.01	-42.4	2309.56	Agricultural
SRR7595538	146.77	-42.57	2987.45	Agricultural
SRR7595539	146.77	-42.57	2890.78	Agricultural
SRR7595540	146.85	-42.55	2721.13	Agricultural
SRR7595565	146.9	-42.27	2697.07	Agricultural
SRR7595570	147.08	-42.4	2314.05	Agricultural
SRR7595573	147.21	-42.56	1866.09	Agricultural
SRR7595575	147.21	-42.56	2843.45	Agricultural
SRR7595576	142.28	-34.43	2485.42	Agricultural
SRR7595577	142.28	-34.43	2766.36	Agricultural
SRR7595581	149.6	-30.2	2350.54	Agricultural
SRR7595582	149.6	-30.2	2697.52	Agricultural
SRR7595583	149.6	-30.2	2731.17	Agricultural
SRR7595584	149.6	-30.2	2665.11	Agricultural
SRR7595585	149.6	-30.2	2127.29	Agricultural
SRR7595586	149.6	-30.2	2435.24	Agricultural
SRR7664615	116.55	28.13	124286	Agricultural
SRR7664616	116.55	28.13	125892	Agricultural
SRR7664617	116.55	28.13	93935	Agricultural
SRR7664618	116.55	28.13	94338.5	Agricultural
SRR7664619	116.55	28.13	121124	Agricultural
SRR7664620	116.55	28.13	99326.3	Agricultural
SRR8100008	-158.09	21.54	102980	Agricultural
SRR8100009	-158.09	21.54	102823	Agricultural
SRR8100010	-158.09	21.54	103188	Agricultural
SRR8100011	-158.09	21.54	98849.4	Agricultural
SRR8100012	-158.09	21.54	116140	Agricultural
SRR8100013	-158.09	21.54	116234	Agricultural
SRR8100014	-158.09	21.54	109777	Agricultural
SRR8100015	-158.09	21.54	113106	Agricultural
SRR8100016	-158.09	21.54	112636	Agricultural
SRR8100017	-158.09	21.54	112695	Agricultural
SRR8100018	-158.09	21.54	109683	Agricultural
SRR8100019	-158.09	21.54	113048	Agricultural
SRR8100020	-158.09	21.54	112677	Agricultural
SRR8100021	-158.09	21.54	112655	Agricultural
SRR8100022	-158.09	21.54	104317	Agricultural
SRR8100023	-158.09	21.54	108692	Agricultural
SRR8100024	-158.09	21.54	112946	Agricultural
SRR8100025	-158.09	21.54	116504	Agricultural
SRR8100026	-158.09	21.54	114033	Agricultural
SRR8100027	-158.09	21.54	114629	Agricultural
SRR8100028	-158.09	21.54	110662	Agricultural
SRR8100029	-158.09	21.54	114951	Agricultural
SRR8100030	-158.09	21.54	107878	Agricultural
SRR8100031	-158.09	21.54	108489	Agricultural
SRR8487010	-121.77	38.54	20303.8	Agricultural
SRR8487011	-121.77	38.54	29816.3	Agricultural
SRR8487012	-121.77	38.54	97328.2	Agricultural
SRR8487013	-121.77	38.54	82972.6	Agricultural
SRR8487014	-121.77	38.54	11048.9	Agricultural
SRR8487015	-121.77	38.54	37303.2	Agricultural
SRR8487016	-121.77	38.54	10189.5	Agricultural
SRR8487017	-121.77	38.54	10312.2	Agricultural
SRR8487018	-121.77	38.54	10044.3	Agricultural
SRR8487019	-121.77	38.54	10095.4	Agricultural
SRR8487020	-121.77	38.54	9721.86	Agricultural
SRR8487021	-121.77	38.54	10993.4	Agricultural
SRR8487022	-121.77	38.54	9888.83	Agricultural
SRR8487023	-121.77	38.54	11729.1	Agricultural
SRR8487024	-121.77	38.54	85755.5	Agricultural
SRR8487025	-121.77	38.54	76462.7	Agricultural
SRR8487026	-121.77	38.54	74934.4	Agricultural
SRR8487027	-121.77	38.54	88687	Agricultural
SRR8487028	-121.77	38.54	77024.2	Agricultural
SRR8487029	-121.77	38.54	82185.2	Agricultural
SRR8487030	-121.77	38.54	99009.2	Agricultural
SRR8487031	-121.77	38.54	87125.3	Agricultural
SRR8487032	-121.77	38.54	71374.2	Agricultural
SRR8487033	-121.77	38.54	79772	Agricultural
SRR8487034	-121.77	38.54	33849.8	Agricultural
SRR8487035	-121.77	38.54	10901.8	Agricultural
SRR8487036	-121.77	38.54	26897.3	Agricultural
SRR8487037	-121.77	38.54	84021	Agricultural
SRR8487038	-121.77	38.54	90225.1	Agricultural
SRR8487039	-121.77	38.54	88558.2	Agricultural
SRR8487040	-121.77	38.54	90767.2	Agricultural
SRR8821118	147.61	-42.28	4540.97	Agricultural
SRR8821120	149.6	-30.2	3204.91	Agricultural
SRR8821121	149.6	-30.2	3340.14	Agricultural
SRR8821122	149.6	-30.2	4769.26	Agricultural
SRR8821123	149.6	-30.2	2345.96	Agricultural
SRR8821124	149.6	-30.2	2992.07	Agricultural
SRR8821125	149.6	-30.2	3794.72	Agricultural
SRR8821127	149.6	-30.2	2709.56	Agricultural
SRR8821129	149.6	-30.2	3142.54	Agricultural
SRR8821130	149.6	-30.2	3225.94	Agricultural
SRR8821131	149.6	-30.2	2735.19	Agricultural
SRR8821132	149.6	-30.2	2999.82	Agricultural
SRR8821133	149.6	-30.2	3662.93	Agricultural
SRR8821135	149.6	-30.2	2743.4	Agricultural
SRR8821138	142.28	-34.43	4497.35	Agricultural
SRR8821139	142.28	-34.43	2740.31	Agricultural
SRR8821140	147.01	-42.4	3117.2	Agricultural
SRR8821143	146.77	-42.57	2667.22	Agricultural
SRR8821145	146.85	-42.55	3145.33	Agricultural
SRR8821148	147.17	-41.76	6777.17	Agricultural
SRR8821149	147.17	-41.76	3107.83	Agricultural
SRR8821152	146.9	-42.27	2692.8	Agricultural
SRR8821154	139.02	-35.29	2506.8	Agricultural
SRR8821156	147.08	-42.4	3273.24	Agricultural
SRR8821163	147.21	-42.56	5585.43	Agricultural
SRR8821166	147.47	-42.28	3556.12	Agricultural
SRR8821169	146.7	-42.43	3630.68	Agricultural
SRR8821170	147.49	-42.02	3261.95	Agricultural
SRR8929680	116.58	35.45	75410.9	Agricultural
SRR8929681	116.58	35.45	61838.4	Agricultural
SRR8929682	116.58	35.45	62859.5	Agricultural
SRR8929683	116.58	35.45	70688.2	Agricultural
SRR8929684	116.58	35.45	70159.1	Agricultural
SRR8929685	116.58	35.45	57953.9	Agricultural
SRR8929686	116.58	35.45	57917	Agricultural
SRR8929687	116.58	35.45	73482.9	Agricultural
SRR8987900	-109.55	27.22	44600.5	Agricultural
SRR8987901	-109.55	27.22	39749.8	Agricultural
SRR8987902	-109.55	27.22	71102	Agricultural
SRR8987903	-109.55	27.22	79145.3	Agricultural

## Sheet: Figure 1b
Sample	Group	Abundance of plant-beneficial bacteria (RPM)
CRR211651	Non-agricultural	48474.8
CRR211652	Non-agricultural	44141.9
CRR211653	Non-agricultural	47479.5
CRR211654	Non-agricultural	39754
CRR211655	Non-agricultural	37265.6
CRR211656	Non-agricultural	56342.2
CRR211657	Non-agricultural	60452.9
CRR211658	Non-agricultural	66131.2
CRR211659	Non-agricultural	48898.3
CRR211660	Non-agricultural	49418.2
ERR911201	Non-agricultural	99620.1
ERR911202	Non-agricultural	74006.5
ERR911203	Non-agricultural	116661
ERR911204	Non-agricultural	88456.8
ERR911205	Non-agricultural	88844.6
ERR911206	Non-agricultural	74763.6
ERR911207	Non-agricultural	68965
ERR911208	Non-agricultural	64761.5
ERR911217	Non-agricultural	99655.3
ERR911218	Non-agricultural	69458.4
ERR911219	Non-agricultural	65448
ERR911220	Non-agricultural	78195.5
ERR911221	Non-agricultural	76390.9
ERR911222	Non-agricultural	86991
ERR911223	Non-agricultural	79223.1
ERR911224	Non-agricultural	56120
ERR911233	Non-agricultural	58164.7
ERR911234	Non-agricultural	64832.8
ERR911235	Non-agricultural	53742.9
ERR911236	Non-agricultural	61287
ERR911237	Non-agricultural	59790.8
ERR911238	Non-agricultural	51882.6
ERR911239	Non-agricultural	56769.2
ERR911240	Non-agricultural	55745.6
ERR911249	Non-agricultural	71689.6
ERR911250	Non-agricultural	72641.2
ERR911251	Non-agricultural	63435.1
ERR911252	Non-agricultural	66014.8
ERR911253	Non-agricultural	59187.8
ERR911254	Non-agricultural	71670.8
ERR911255	Non-agricultural	60752.6
ERR911256	Non-agricultural	65996.2
ERR911265	Non-agricultural	48771.4
ERR911266	Non-agricultural	54660.5
ERR911267	Non-agricultural	56905.7
ERR911268	Non-agricultural	53577.8
ERR911269	Non-agricultural	54505.7
ERR911270	Non-agricultural	60876.1
ERR911271	Non-agricultural	53665.7
ERR911272	Non-agricultural	59672.4
ERR911282	Non-agricultural	72044.9
ERR911283	Non-agricultural	59244.2
ERR911284	Non-agricultural	80370
ERR911285	Non-agricultural	68749.1
ERR911286	Non-agricultural	56247.4
ERR911296	Non-agricultural	69170.5
ERR911297	Non-agricultural	55206.5
ERR911298	Non-agricultural	50182
ERR911307	Non-agricultural	50379.7
ERR911308	Non-agricultural	49005.1
ERR911309	Non-agricultural	47272.9
ERR911310	Non-agricultural	54075.2
ERR911311	Non-agricultural	49858.5
ERR911312	Non-agricultural	55662.5
ERR911313	Non-agricultural	49795.6
ERR911314	Non-agricultural	52448.6
ERR911323	Non-agricultural	53760
ERR911324	Non-agricultural	46853.6
ERR911325	Non-agricultural	48872.5
ERR911326	Non-agricultural	53019.7
ERR911327	Non-agricultural	59534.3
ERR911328	Non-agricultural	51729.1
ERR911329	Non-agricultural	61065
ERR911330	Non-agricultural	53032.5
ERR911339	Non-agricultural	109729
ERR911340	Non-agricultural	69984
ERR911341	Non-agricultural	81427.4
ERR911342	Non-agricultural	66056.7
ERR911343	Non-agricultural	59664.2
ERR911344	Non-agricultural	53461.6
ERR911345	Non-agricultural	48640.8
ERR911346	Non-agricultural	59010.4
ERR911347	Non-agricultural	54099
ERR911348	Non-agricultural	47703.3
ERR911349	Non-agricultural	59895.3
ERR911350	Non-agricultural	52977.3
ERR911351	Non-agricultural	46563
ERR911352	Non-agricultural	58761.3
ERR911353	Non-agricultural	58807.9
ERR911354	Non-agricultural	56754.5
ERR911355	Non-agricultural	80632.8
ERR911356	Non-agricultural	60252.2
ERR911357	Non-agricultural	62414
ERR911358	Non-agricultural	59374.6
ERR911359	Non-agricultural	66446.7
SRR10186383	Non-agricultural	40064.5
SRR10186384	Non-agricultural	42896.6
SRR10186385	Non-agricultural	52176.5
SRR10186386	Non-agricultural	49467
SRR10186387	Non-agricultural	42753.4
SRR1022653	Non-agricultural	3564.76
SRR1023222	Non-agricultural	2760.49
SRR1023760	Non-agricultural	2810.37
SRR1024100	Non-agricultural	2980.03
SRR1024104	Non-agricultural	2364.2
SRR1026849	Non-agricultural	3348.71
SRR1026851	Non-agricultural	3248.53
SRR1026852	Non-agricultural	6633.08
SRR1026853	Non-agricultural	2537.65
SRR1026854	Non-agricultural	2480.9
SRR1026855	Non-agricultural	3024.76
SRR10360602	Non-agricultural	61424.2
SRR10985504	Non-agricultural	95718
SRR10985505	Non-agricultural	75651.1
SRR10985506	Non-agricultural	101116
SRR10985507	Non-agricultural	144804
SRR10985508	Non-agricultural	87799.5
SRR10985509	Non-agricultural	98752.3
SRR10985510	Non-agricultural	96766.8
SRR10985511	Non-agricultural	81392
SRR10985513	Non-agricultural	179161
SRR10985514	Non-agricultural	142476
SRR10985515	Non-agricultural	67771.4
SRR10985516	Non-agricultural	84080.7
SRR10985517	Non-agricultural	72852.5
SRR10985518	Non-agricultural	86603.8
SRR10985519	Non-agricultural	85606.9
SRR11241196	Non-agricultural	24351.1
SRR11241197	Non-agricultural	24157.8
SRR11241198	Non-agricultural	24304.4
SRR11241199	Non-agricultural	17655.2
SRR11241201	Non-agricultural	19669.2
SRR1157607	Non-agricultural	3036.05
SRR1157614	Non-agricultural	3143.42
SRR1157615	Non-agricultural	2304.62
SRR1157616	Non-agricultural	2917.69
SRR1157617	Non-agricultural	2848.75
SRR11734596	Non-agricultural	19246.6
SRR11734597	Non-agricultural	19513.4
SRR11734598	Non-agricultural	18825.3
SRR11734602	Non-agricultural	12006.3
SRR11734603	Non-agricultural	11536.5
SRR11734606	Non-agricultural	22148.7
SRR11734607	Non-agricultural	21364.9
SRR11734608	Non-agricultural	17899.8
SRR11734609	Non-agricultural	18138.6
SRR11734611	Non-agricultural	17771.4
SRR11734612	Non-agricultural	18231.6
SRR11734613	Non-agricultural	17609.8
SRR11734614	Non-agricultural	17666.2
SRR11734615	Non-agricultural	17760.8
SRR11734616	Non-agricultural	17970.8
SRR11734617	Non-agricultural	8834.23
SRR11734618	Non-agricultural	9085.28
SRR11734619	Non-agricultural	20242.7
SRR11734620	Non-agricultural	19740.6
SRR11734621	Non-agricultural	7632.29
SRR11734622	Non-agricultural	12739.1
SRR11734623	Non-agricultural	13127.3
SRR11734624	Non-agricultural	23856
SRR11734625	Non-agricultural	23730.7
SRR11734626	Non-agricultural	22883.3
SRR11734627	Non-agricultural	23582
SRR11734628	Non-agricultural	22926.1
SRR11734629	Non-agricultural	23193
SRR11734630	Non-agricultural	8149.01
SRR11734631	Non-agricultural	8359.91
SRR11734632	Non-agricultural	7779.77
SRR11734633	Non-agricultural	23004.9
SRR11734634	Non-agricultural	22761
SRR11734635	Non-agricultural	18105.2
SRR11734636	Non-agricultural	18443.4
SRR11734637	Non-agricultural	24323.5
SRR11734638	Non-agricultural	24233.6
SRR11734639	Non-agricultural	26372.3
SRR11734640	Non-agricultural	26672.7
SRR11734681	Non-agricultural	9297.91
SRR11734682	Non-agricultural	8688.1
SRR11734683	Non-agricultural	9406.62
SRR11734684	Non-agricultural	13728.4
SRR11734685	Non-agricultural	13588.5
SRR11734686	Non-agricultural	13947.4
SRR11734687	Non-agricultural	14049.1
SRR11734688	Non-agricultural	12970
SRR11734689	Non-agricultural	17758.3
SRR11734690	Non-agricultural	7436.93
SRR11734691	Non-agricultural	7589.54
SRR11734692	Non-agricultural	12573.2
SRR11734693	Non-agricultural	13301.6
SRR11734694	Non-agricultural	12763.9
SRR11734695	Non-agricultural	22923.3
SRR11734696	Non-agricultural	22696.9
SRR11734697	Non-agricultural	22864
SRR11734698	Non-agricultural	13182.9
SRR11734699	Non-agricultural	13479.1
SRR11734700	Non-agricultural	13466.8
SRR11734701	Non-agricultural	13811.6
SRR11734702	Non-agricultural	25311.2
SRR11734703	Non-agricultural	9296.19
SRR11734704	Non-agricultural	9400.66
SRR11734705	Non-agricultural	9614.12
SRR11734706	Non-agricultural	9593.97
SRR11734707	Non-agricultural	6962.21
SRR11734708	Non-agricultural	7043.4
SRR11734709	Non-agricultural	7072.29
SRR11734710	Non-agricultural	7169.58
SRR11734711	Non-agricultural	10520.1
SRR11734713	Non-agricultural	25395.9
SRR11734714	Non-agricultural	10368.8
SRR11734715	Non-agricultural	22388.9
SRR11734716	Non-agricultural	18718.9
SRR11734717	Non-agricultural	20087.3
SRR11734718	Non-agricultural	19031.5
SRR11734719	Non-agricultural	19039.7
SRR11734720	Non-agricultural	18848
SRR11805812	Non-agricultural	130647
SRR11805813	Non-agricultural	125059
SRR11805814	Non-agricultural	114305
SRR11805815	Non-agricultural	99727.6
SRR11805816	Non-agricultural	103131
SRR11805817	Non-agricultural	108693
SRR11837213	Non-agricultural	53236.6
SRR11837214	Non-agricultural	51300.4
SRR11837216	Non-agricultural	57757.6
SRR11837300	Non-agricultural	53164.2
SRR11837301	Non-agricultural	52891.3
SRR11837302	Non-agricultural	56754
SRR11837370	Non-agricultural	49757.4
SRR11837387	Non-agricultural	55850.8
SRR11837388	Non-agricultural	51720.1
SRR11837389	Non-agricultural	52813.5
SRR11837390	Non-agricultural	49956.6
SRR11837391	Non-agricultural	47666.6
SRR11837428	Non-agricultural	52635.6
SRR11837429	Non-agricultural	48990.5
SRR11837452	Non-agricultural	53282.5
SRR11837453	Non-agricultural	39808.6
SRR11837467	Non-agricultural	51629.6
SRR11837469	Non-agricultural	55112.5
SRR11837470	Non-agricultural	56599.4
SRR11837471	Non-agricultural	48828.7
SRR11837711	Non-agricultural	54437.2
SRR11837712	Non-agricultural	57980.1
SRR11837737	Non-agricultural	53824.3
SRR12152375	Non-agricultural	3050.07
SRR12152376	Non-agricultural	2789.76
SRR12152377	Non-agricultural	2378.88
SRR12152378	Non-agricultural	2512.71
SRR13600617	Non-agricultural	31685.7
SRR13600618	Non-agricultural	23542.6
SRR13600619	Non-agricultural	39627
SRR14572917	Non-agricultural	31125.1
SRR14699187	Non-agricultural	26281.7
SRR14711380	Non-agricultural	32503.2
SRR14877736	Non-agricultural	184094
SRR14877737	Non-agricultural	209680
SRR14877738	Non-agricultural	103720
SRR14877739	Non-agricultural	82144.7
SRR14877740	Non-agricultural	105140
SRR14877741	Non-agricultural	170179
SRR14877742	Non-agricultural	393546
SRR14877743	Non-agricultural	102702
SRR14877744	Non-agricultural	84717.1
SRR14877745	Non-agricultural	524456
SRR14877746	Non-agricultural	116028
SRR14877747	Non-agricultural	303642
SRR14877748	Non-agricultural	281904
SRR14877749	Non-agricultural	135363
SRR14877750	Non-agricultural	112319
SRR14877751	Non-agricultural	93518.9
SRR14877752	Non-agricultural	235538
SRR14877753	Non-agricultural	86449.3
SRR14877754	Non-agricultural	98998.6
SRR14877755	Non-agricultural	87921.2
SRR14877756	Non-agricultural	194269
SRR14877757	Non-agricultural	138837
SRR14877758	Non-agricultural	77242.6
SRR14877759	Non-agricultural	126991
SRR14877760	Non-agricultural	62586.6
SRR14877761	Non-agricultural	111649
SRR14877762	Non-agricultural	87740.7
SRR14877764	Non-agricultural	110011
SRR14877765	Non-agricultural	121283
SRR14877766	Non-agricultural	98475.2
SRR14877767	Non-agricultural	156804
SRR14877768	Non-agricultural	51028.9
SRR14877769	Non-agricultural	112206
SRR14877770	Non-agricultural	125028
SRR14877771	Non-agricultural	102109
SRR14877772	Non-agricultural	314795
SRR14877773	Non-agricultural	198752
SRR14877774	Non-agricultural	187522
SRR14877775	Non-agricultural	206012
SRR14877776	Non-agricultural	232731
SRR14877777	Non-agricultural	195007
SRR14877778	Non-agricultural	167916
SRR16995637	Non-agricultural	91308.8
SRR16995638	Non-agricultural	95477.7
SRR16995639	Non-agricultural	92495.7
SRR16995640	Non-agricultural	98304.4
SRR16995641	Non-agricultural	114800
SRR16995642	Non-agricultural	48906
SRR16995643	Non-agricultural	52623.3
SRR16995644	Non-agricultural	63350.9
SRR16995645	Non-agricultural	66222.1
SRR16995646	Non-agricultural	72742.6
SRR16995647	Non-agricultural	68363.9
SRR16995648	Non-agricultural	70129.8
SRR16995649	Non-agricultural	67203.8
SRR16995650	Non-agricultural	66716
SRR16995651	Non-agricultural	71625.2
SRR16995652	Non-agricultural	68803.3
SRR16995653	Non-agricultural	70072.5
SRR16995654	Non-agricultural	101045
SRR16995655	Non-agricultural	69140.7
SRR16995656	Non-agricultural	72186.9
SRR16995657	Non-agricultural	73487.3
SRR16995658	Non-agricultural	73215.1
SRR16995659	Non-agricultural	61949.9
SRR16995660	Non-agricultural	97592.3
SRR16995661	Non-agricultural	104417
SRR16995662	Non-agricultural	95111.7
SRR16995663	Non-agricultural	92399.7
SRR16995664	Non-agricultural	88297.8
SRR16995665	Non-agricultural	95776.4
SRR16995666	Non-agricultural	101751
SRR17459076	Non-agricultural	97739.9
SRR17459077	Non-agricultural	57582.9
SRR17459078	Non-agricultural	76414.2
SRR17459079	Non-agricultural	114548
SRR17459080	Non-agricultural	71471.9
SRR17459081	Non-agricultural	82056.4
SRR17459082	Non-agricultural	86246
SRR17459083	Non-agricultural	101966
SRR17459084	Non-agricultural	90653.9
SRR17459085	Non-agricultural	108616
SRR17459086	Non-agricultural	97426.9
SRR17459087	Non-agricultural	116354
SRR17459088	Non-agricultural	103312
SRR17459089	Non-agricultural	96589.4
SRR17459090	Non-agricultural	114730
SRR17459091	Non-agricultural	107411
SRR17459092	Non-agricultural	117170
SRR17459093	Non-agricultural	111603
SRR17459094	Non-agricultural	110711
SRR17459095	Non-agricultural	128197
SRR17459096	Non-agricultural	113183
SRR17459097	Non-agricultural	69583.3
SRR17459098	Non-agricultural	76071.1
SRR17459099	Non-agricultural	75886.9
SRR17459100	Non-agricultural	86459.8
SRR17459101	Non-agricultural	116628
SRR17459102	Non-agricultural	80790.5
SRR17459103	Non-agricultural	93661.1
SRR17459104	Non-agricultural	121399
SRR17459105	Non-agricultural	89825.9
SRR17459106	Non-agricultural	113085
SRR17459107	Non-agricultural	120771
SRR17459108	Non-agricultural	122807
SRR17459109	Non-agricultural	98297.3
SRR17459110	Non-agricultural	82835.9
SRR17459111	Non-agricultural	83439.5
SRR17459112	Non-agricultural	66123.4
SRR17459113	Non-agricultural	80127.1
SRR17459114	Non-agricultural	76693.1
SRR17459115	Non-agricultural	94880.7
SRR17459116	Non-agricultural	65167.6
SRR17459117	Non-agricultural	83946.7
SRR17459118	Non-agricultural	106047
SRR17459119	Non-agricultural	95081.7
SRR17459120	Non-agricultural	114986
SRR17459121	Non-agricultural	109290
SRR17459122	Non-agricultural	123229
SRR17459123	Non-agricultural	114904
SRR17459124	Non-agricultural	123601
SRR17459125	Non-agricultural	118749
SRR17459126	Non-agricultural	123245
SRR17459127	Non-agricultural	94660.2
SRR17459128	Non-agricultural	148411
SRR17459129	Non-agricultural	119108
SRR17459130	Non-agricultural	67731.2
SRR17459131	Non-agricultural	109216
SRR17459132	Non-agricultural	65490.1
SRR17459133	Non-agricultural	117994
SRR17459134	Non-agricultural	104898
SRR17459135	Non-agricultural	128079
SRR17459136	Non-agricultural	112540
SRR17459137	Non-agricultural	126966
SRR17459138	Non-agricultural	119326
SRR17459139	Non-agricultural	126896
SRR17459140	Non-agricultural	143103
SRR17459141	Non-agricultural	124573
SRR17459142	Non-agricultural	108072
SRR17459143	Non-agricultural	78131.3
SRR17459144	Non-agricultural	82101.2
SRR17459145	Non-agricultural	69343.1
SRR17459146	Non-agricultural	92302.7
SRR17459147	Non-agricultural	80240.8
SRR17459148	Non-agricultural	108739
SRR17459149	Non-agricultural	90039.2
SRR17459150	Non-agricultural	117912
SRR17459151	Non-agricultural	99005.1
SRR17459152	Non-agricultural	125193
SRR17459153	Non-agricultural	84098.4
SRR17459154	Non-agricultural	108983
SRR17459155	Non-agricultural	90175.5
SRR17459156	Non-agricultural	95611.3
SRR17459157	Non-agricultural	104171
SRR17459158	Non-agricultural	96115.5
SRR17459159	Non-agricultural	105034
SRR17459160	Non-agricultural	100421
SRR17459161	Non-agricultural	106409
SRR17459162	Non-agricultural	105308
SRR17459163	Non-agricultural	107398
SRR17459164	Non-agricultural	107183
SRR17459165	Non-agricultural	109924
SRR17459166	Non-agricultural	102730
SRR17459167	Non-agricultural	99337.3
SRR17459168	Non-agricultural	97979.3
SRR17459169	Non-agricultural	95798.1
SRR17459170	Non-agricultural	71304.6
SRR17459171	Non-agricultural	72912.5
SRR17459172	Non-agricultural	78351.8
SRR17459173	Non-agricultural	57919.6
SRR17459174	Non-agricultural	85999.9
SRR17459175	Non-agricultural	90502.4
SRR17459176	Non-agricultural	95066
SRR17459177	Non-agricultural	103993
SRR17459178	Non-agricultural	104740
SRR17459179	Non-agricultural	116717
SRR17459180	Non-agricultural	114775
SRR17459181	Non-agricultural	121363
SRR17459182	Non-agricultural	120465
SRR17459183	Non-agricultural	131482
SRR17459184	Non-agricultural	121420
SRR17459185	Non-agricultural	132132
SRR17459186	Non-agricultural	136788
SRR17459187	Non-agricultural	130744
SRR17459188	Non-agricultural	111093
SRR17459189	Non-agricultural	64818.4
SRR17459190	Non-agricultural	67785
SRR17459191	Non-agricultural	71107
SRR17459192	Non-agricultural	109808
SRR17459193	Non-agricultural	79568.2
SRR17459194	Non-agricultural	81220.3
SRR17459195	Non-agricultural	98385.2
SRR17459196	Non-agricultural	89972.2
SRR17459197	Non-agricultural	115153
SRR17459198	Non-agricultural	96106.7
SRR17459199	Non-agricultural	119771
SRR17459200	Non-agricultural	103171
SRR17459201	Non-agricultural	134876
SRR17459202	Non-agricultural	110001
SRR17459203	Non-agricultural	92317.6
SRR17459204	Non-agricultural	137098
SRR17459205	Non-agricultural	123561
SRR17459206	Non-agricultural	134322
SRR17459207	Non-agricultural	142364
SRR17459208	Non-agricultural	88867.2
SRR17459209	Non-agricultural	100344
SRR17459210	Non-agricultural	94207.3
SRR17459211	Non-agricultural	75148.1
SRR17459212	Non-agricultural	73374.6
SRR17459213	Non-agricultural	82789.9
SRR17459214	Non-agricultural	85954.9
SRR17459215	Non-agricultural	96057.2
SRR17459216	Non-agricultural	105104
SRR17459217	Non-agricultural	69667.1
SRR17459218	Non-agricultural	102816
SRR17459219	Non-agricultural	122376
SRR17459220	Non-agricultural	103977
SRR17459221	Non-agricultural	125605
SRR17459222	Non-agricultural	119328
SRR17459223	Non-agricultural	130352
SRR17459224	Non-agricultural	127451
SRR17459225	Non-agricultural	129200
SRR17459226	Non-agricultural	130760
SRR17459227	Non-agricultural	91215.6
SRR17459228	Non-agricultural	103791
SRR17459229	Non-agricultural	105302
SRR17459230	Non-agricultural	111572
SRR17459231	Non-agricultural	104750
SRR17459232	Non-agricultural	67875.6
SRR17459233	Non-agricultural	74839
SRR17459234	Non-agricultural	69672.6
SRR17459235	Non-agricultural	86571.3
SRR17459236	Non-agricultural	76428.1
SRR17459237	Non-agricultural	100878
SRR17459238	Non-agricultural	85963.2
SRR17459239	Non-agricultural	74139.3
SRR17459240	Non-agricultural	132929
SRR17459241	Non-agricultural	111055
SRR19084108	Non-agricultural	59016.5
SRR19084109	Non-agricultural	51588.9
SRR19084110	Non-agricultural	53597.9
SRR19084111	Non-agricultural	53871.6
SRR19084112	Non-agricultural	60286.7
SRR19084113	Non-agricultural	57074.4
SRR19084114	Non-agricultural	74718
SRR19084115	Non-agricultural	55706
SRR19084116	Non-agricultural	52426.8
SRR19084117	Non-agricultural	86577.5
SRR19084118	Non-agricultural	67530.8
SRR19084119	Non-agricultural	64882.6
SRR21860266	Non-agricultural	212372
SRR21860267	Non-agricultural	322947
SRR21860274	Non-agricultural	121483
SRR21860276	Non-agricultural	114728
SRR21860278	Non-agricultural	312881
SRR21860279	Non-agricultural	309205
SRR21860280	Non-agricultural	259548
SRR21860282	Non-agricultural	292433
SRR21860283	Non-agricultural	401176
SRR2546421	Non-agricultural	3897.26
SRR2546422	Non-agricultural	2039.91
SRR2546423	Non-agricultural	3686.32
SRR2546424	Non-agricultural	2652.72
SRR2546425	Non-agricultural	2587.25
SRR2546426	Non-agricultural	3179.58
SRR2844600	Non-agricultural	62309.6
SRR2844601	Non-agricultural	40408.8
SRR2844602	Non-agricultural	36942.7
SRR2844616	Non-agricultural	87396
SRR3984567	Non-agricultural	59910.7
SRR5208282	Non-agricultural	2969.59
SRR5208283	Non-agricultural	7445.42
SRR5208337	Non-agricultural	4874.88
SRR5209944	Non-agricultural	54505.6
SRR5213075	Non-agricultural	2474.42
SRR5213076	Non-agricultural	2908.17
SRR5213078	Non-agricultural	3526.98
SRR5213079	Non-agricultural	5733.27
SRR5213080	Non-agricultural	3443.15
SRR5259539	Non-agricultural	64333.7
SRR5259540	Non-agricultural	47748.7
SRR5259541	Non-agricultural	67354.3
SRR5259542	Non-agricultural	49450.8
SRR5259543	Non-agricultural	43544.4
SRR5439720	Non-agricultural	2948.86
SRR5440529	Non-agricultural	3026.81
SRR5440530	Non-agricultural	2531.22
SRR5440531	Non-agricultural	2721.91
SRR5440533	Non-agricultural	2487.89
SRR5440534	Non-agricultural	2297.97
SRR5440535	Non-agricultural	2280.63
SRR5916285	Non-agricultural	3402.77
SRR5916420	Non-agricultural	3864.78
SRR5918904	Non-agricultural	4406.72
SRR5918905	Non-agricultural	3837.22
SRR5918909	Non-agricultural	3916.78
SRR5918910	Non-agricultural	3471.65
SRR5918949	Non-agricultural	2937.26
SRR5918951	Non-agricultural	3276.83
SRR5918952	Non-agricultural	3900.62
SRR5918962	Non-agricultural	2866.47
SRR5919004	Non-agricultural	3128.92
SRR5919006	Non-agricultural	4320.98
SRR5919007	Non-agricultural	2547.92
SRR5919028	Non-agricultural	2944.23
SRR5919031	Non-agricultural	2668.69
SRR5919047	Non-agricultural	2498.94
SRR5919063	Non-agricultural	3056.45
SRR5919139	Non-agricultural	2455.67
SRR5919142	Non-agricultural	2524.32
SRR5919147	Non-agricultural	4327.73
SRR5919152	Non-agricultural	2448.32
SRR5919238	Non-agricultural	3043.04
SRR5919250	Non-agricultural	2439.41
SRR5919252	Non-agricultural	2325.06
SRR5919257	Non-agricultural	3077.31
SRR5922976	Non-agricultural	2210.28
SRR5923187	Non-agricultural	2708.07
SRR5923327	Non-agricultural	3291.92
SRR5923334	Non-agricultural	3850.05
SRR5923435	Non-agricultural	3085.73
SRR5923439	Non-agricultural	2817.61
SRR6201864	Non-agricultural	57281.9
SRR6201872	Non-agricultural	57693.1
SRR7042334	Non-agricultural	2925.02
SRR7042335	Non-agricultural	2477.92
SRR7042336	Non-agricultural	3630.83
SRR7042337	Non-agricultural	2415.37
SRR7042338	Non-agricultural	2023.42
SRR7042339	Non-agricultural	2876.34
SRR7042340	Non-agricultural	2386.47
SRR7042341	Non-agricultural	3626.43
SRR7042342	Non-agricultural	3016.66
SRR7042343	Non-agricultural	2862.06
SRR7042344	Non-agricultural	2800.07
SRR7042345	Non-agricultural	3177.3
SRR7042346	Non-agricultural	2624.73
SRR7042347	Non-agricultural	2020.5
SRR7042348	Non-agricultural	3466.9
SRR7042349	Non-agricultural	2591.31
SRR7042350	Non-agricultural	2501.8
SRR7042351	Non-agricultural	2664.54
SRR7042352	Non-agricultural	3213.81
SRR7042353	Non-agricultural	2858.94
SRR7042354	Non-agricultural	2493.65
SRR7042355	Non-agricultural	3285.28
SRR7042356	Non-agricultural	2526.49
SRR7042357	Non-agricultural	2911.24
SRR7042358	Non-agricultural	2418.95
SRR7042359	Non-agricultural	2358.83
SRR7042360	Non-agricultural	3129.95
SRR7042361	Non-agricultural	2500.53
SRR7042362	Non-agricultural	9130.59
SRR7042363	Non-agricultural	2395.06
SRR7042364	Non-agricultural	2998.18
SRR7042365	Non-agricultural	3447.71
SRR7042366	Non-agricultural	2988.31
SRR7042367	Non-agricultural	4266.38
SRR7042368	Non-agricultural	2634.41
SRR7042369	Non-agricultural	3161.21
SRR7042371	Non-agricultural	2780.46
SRR7042372	Non-agricultural	2322.38
SRR7042373	Non-agricultural	2424.78
SRR7042374	Non-agricultural	2459.7
SRR7042375	Non-agricultural	2743.55
SRR7042376	Non-agricultural	2040.97
SRR7042377	Non-agricultural	2934.28
SRR7042378	Non-agricultural	2442.13
SRR7042379	Non-agricultural	1940.44
SRR7042380	Non-agricultural	2750.55
SRR7042381	Non-agricultural	2426.33
SRR7042382	Non-agricultural	2546.95
SRR7042383	Non-agricultural	2661.3
SRR7042384	Non-agricultural	2702.61
SRR7042385	Non-agricultural	2254.33
SRR7042386	Non-agricultural	3836.77
SRR7042387	Non-agricultural	2104.57
SRR7042388	Non-agricultural	2312.61
SRR7042389	Non-agricultural	2726.08
SRR7042390	Non-agricultural	5473.4
SRR7042391	Non-agricultural	3609.2
SRR7042392	Non-agricultural	3190.53
SRR7042393	Non-agricultural	2518.51
SRR7595560	Non-agricultural	2262.45
SRR8651098	Non-agricultural	36894.4
SRR8651099	Non-agricultural	30866.1
SRR8651100	Non-agricultural	23732.2
SRR8651101	Non-agricultural	24931.3
SRR8698727	Non-agricultural	2771.86
SRR8698728	Non-agricultural	3289.04
SRR8698729	Non-agricultural	2512.63
SRR8698730	Non-agricultural	4282.62
SRR8698731	Non-agricultural	2336.43
SRR8698732	Non-agricultural	3440.71
SRR8698733	Non-agricultural	2912.35
SRR8698734	Non-agricultural	3716.63
SRR8698735	Non-agricultural	3022.78
SRR8698736	Non-agricultural	2545.59
SRR8821162	Non-agricultural	3892.83
SRR8879130	Non-agricultural	51735.1
SRR8879132	Non-agricultural	68251.3
SRR8879135	Non-agricultural	65722
SRR8881005	Non-agricultural	53120.5
SRR8881006	Non-agricultural	64837.1
SRR8881007	Non-agricultural	56545
SRR8881009	Non-agricultural	56761.8
SRR8881745	Non-agricultural	53291.3
SRR9656171	Non-agricultural	71815.9
SRR9656172	Non-agricultural	80151.9
SRR9656174	Non-agricultural	74350.4
SRR9656179	Non-agricultural	87223.2
SRR9656180	Non-agricultural	95057.5
SRR9656182	Non-agricultural	82151.2
SRR9656183	Non-agricultural	82002
SRR9656185	Non-agricultural	63647.7
SRR9656186	Non-agricultural	92543.5
SRR9656187	Non-agricultural	88438.8
SRR9656188	Non-agricultural	81873.8
SRR9656206	Non-agricultural	37435.6
SRR9656207	Non-agricultural	48606.2
SRR9691018	Non-agricultural	3757.12
SRR9691019	Non-agricultural	2810.26
SRR9691020	Non-agricultural	6766.74
SRR9691021	Non-agricultural	2828.51
SRR9691022	Non-agricultural	2884.85
SRR9691023	Non-agricultural	4389.37
SRR9691024	Non-agricultural	5475.16
SRR9691025	Non-agricultural	4133.74
SRR9691026	Non-agricultural	3906.03
SRR9691027	Non-agricultural	3355.92
SRR9691028	Non-agricultural	3807.12
SRR9691029	Non-agricultural	4168.33
SRR9691030	Non-agricultural	2986.8
SRR9691031	Non-agricultural	4005.47
SRR9691032	Non-agricultural	3702.34
SRR9691033	Non-agricultural	4665.01
SRR9691034	Non-agricultural	18188.7
SRR9691035	Non-agricultural	3517.78
SRR9691036	Non-agricultural	2701.81
SRR9691037	Non-agricultural	3192.47
SRR9691038	Non-agricultural	3257.34
SRR9691039	Non-agricultural	14087.2
SRR9691040	Non-agricultural	3173.02
SRR9691041	Non-agricultural	3434.83
SRR9691042	Non-agricultural	3524.4
SRR9691043	Non-agricultural	2677.93
SRR9691044	Non-agricultural	4587.86
SRR9691045	Non-agricultural	2383.79
SRR9691046	Non-agricultural	3533.33
SRR9691047	Non-agricultural	4202.49
SRR9691048	Non-agricultural	7660.25
SRR9691049	Non-agricultural	3723.21
SRR9691050	Non-agricultural	3242.66
SRR9691051	Non-agricultural	5047.99
SRR9691052	Non-agricultural	2938.36
SRR9691053	Non-agricultural	4843.26
SRR9691054	Non-agricultural	2704.28
SRR9691055	Non-agricultural	2590.51
SRR9691056	Non-agricultural	2978.34
SRR9691057	Non-agricultural	3076.5
SRR9691058	Non-agricultural	3490.79
SRR9691059	Non-agricultural	2750.6
SRR9691060	Non-agricultural	2781.59
SRR988077	Non-agricultural	3700.29
SRR988078	Non-agricultural	3311.82
SRR988079	Non-agricultural	2573.7
SRR988090	Non-agricultural	2638.92
SRR988091	Non-agricultural	4430.1
SRR988095	Non-agricultural	2409.12
SRR988096	Non-agricultural	5586.02
SRR988097	Non-agricultural	2901.9
SRR9906328	Non-agricultural	42893.9
SRR9906329	Non-agricultural	42448.5
SRR9906330	Non-agricultural	45016.9
ERR2041960	Agricultural	36639
ERR2041961	Agricultural	46769.8
ERR2041962	Agricultural	35832.7
ERR2041963	Agricultural	40132.8
ERR2041964	Agricultural	40510.8
ERR2041965	Agricultural	37581
ERR2041966	Agricultural	45428.8
ERR2041967	Agricultural	35452.4
ERR2041968	Agricultural	39348
ERR2041969	Agricultural	37570.3
ERR2041970	Agricultural	34397.2
ERR2041971	Agricultural	60219.3
ERR2041972	Agricultural	41641.9
ERR2041973	Agricultural	45610.3
ERR2041974	Agricultural	60920.7
ERR2041975	Agricultural	29957.8
ERR2041976	Agricultural	51567.4
ERR2041977	Agricultural	40435.9
ERR2767294	Agricultural	3004.21
ERR2767295	Agricultural	2548.76
ERR2767296	Agricultural	2203.21
ERR3029102	Agricultural	61562
ERR3029103	Agricultural	61098.7
ERR3029104	Agricultural	61199.7
ERR3029105	Agricultural	61462.9
ERR3029106	Agricultural	58332.9
ERR3029107	Agricultural	58699.2
ERR3029108	Agricultural	59189.4
ERR3029109	Agricultural	59294.4
ERR3029110	Agricultural	58990.2
ERR3029111	Agricultural	50172.3
ERR3029112	Agricultural	48083.6
ERR3029113	Agricultural	47485.6
ERR3029114	Agricultural	59125.3
ERR3029115	Agricultural	59152.4
ERR3029116	Agricultural	58677.1
ERR3029117	Agricultural	50191.7
ERR3029118	Agricultural	48298.8
ERR3029119	Agricultural	47697.8
ERR3029120	Agricultural	57405
ERR3029121	Agricultural	57357.3
ERR3029122	Agricultural	57084.4
ERR3029123	Agricultural	50481.2
ERR3029124	Agricultural	48680.1
ERR3029125	Agricultural	48218.7
ERR3029126	Agricultural	57561.7
ERR3029127	Agricultural	57833.7
ERR3029128	Agricultural	56771.6
ERR3029129	Agricultural	57019.7
ERR3029160	Agricultural	54862.7
ERR3029161	Agricultural	55031.7
ERR3029162	Agricultural	54506.1
ERR3029163	Agricultural	46245.8
ERR3029164	Agricultural	44423.2
ERR3029165	Agricultural	43931.1
ERR3029166	Agricultural	55859.9
ERR3029167	Agricultural	55800.1
ERR3029168	Agricultural	55699
ERR3029169	Agricultural	46958.1
ERR3029170	Agricultural	44887.6
ERR3029171	Agricultural	44341.8
ERR4245117	Agricultural	118133
ERR4245118	Agricultural	117994
ERR4245119	Agricultural	120246
ERR4245120	Agricultural	119615
ERR4245121	Agricultural	119801
ERR4245122	Agricultural	119172
ERR4245123	Agricultural	116276
ERR4245124	Agricultural	115194
ERR4245125	Agricultural	119014
ERR4245126	Agricultural	118246
ERR4245127	Agricultural	120263
ERR4245128	Agricultural	119110
ERR4245129	Agricultural	121997
ERR4245130	Agricultural	121166
ERR4245131	Agricultural	120398
ERR4245132	Agricultural	119963
ERR4245133	Agricultural	127252
ERR4245134	Agricultural	127099
ERR4245135	Agricultural	125562
ERR4245136	Agricultural	124452
ERR4245137	Agricultural	130259
ERR4245138	Agricultural	129937
ERR4245139	Agricultural	128756
ERR4245140	Agricultural	127820
ERR4245141	Agricultural	112112
ERR4245142	Agricultural	111032
ERR4245143	Agricultural	115184
ERR4245144	Agricultural	114743
ERR4245145	Agricultural	129258
ERR4245146	Agricultural	128697
ERR4245147	Agricultural	121353
ERR4245148	Agricultural	120648
SRR10034925	Agricultural	61614.6
SRR10034926	Agricultural	59574
SRR10034927	Agricultural	46044.9
SRR10034928	Agricultural	45867.1
SRR10034932	Agricultural	58506.4
SRR10034943	Agricultural	50749.7
SRR10034954	Agricultural	67233.7
SRR10034965	Agricultural	54432.5
SRR10034970	Agricultural	60367.4
SRR10034971	Agricultural	53559.9
SRR10034972	Agricultural	57725.5
SRR10034973	Agricultural	80308.2
SRR10034974	Agricultural	63385.1
SRR10034975	Agricultural	73385.4
SRR10034976	Agricultural	54661.3
SRR10034977	Agricultural	56085.3
SRR10161434	Agricultural	76615.5
SRR10161435	Agricultural	61364.7
SRR10161436	Agricultural	64000.3
SRR10161437	Agricultural	59852.8
SRR10161438	Agricultural	72240.7
SRR10161439	Agricultural	69619.1
SRR10161440	Agricultural	72106.4
SRR10161441	Agricultural	67431.5
SRR10161442	Agricultural	70688.5
SRR10161443	Agricultural	68822.2
SRR10161444	Agricultural	73572.7
SRR10161445	Agricultural	78283.5
SRR10161446	Agricultural	70471.7
SRR10161447	Agricultural	76436.7
SRR10161448	Agricultural	74929.8
SRR10161449	Agricultural	79786.7
SRR10161450	Agricultural	67770.9
SRR10161451	Agricultural	66567.7
SRR10418054	Agricultural	172884
SRR10418081	Agricultural	112294
SRR11128411	Agricultural	103387
SRR11128412	Agricultural	100782
SRR11128413	Agricultural	16381.4
SRR11128414	Agricultural	107565
SRR11128415	Agricultural	113487
SRR11449177	Agricultural	156752
SRR11449178	Agricultural	164453
SRR11449179	Agricultural	171963
SRR11449180	Agricultural	169956
SRR11449181	Agricultural	241860
SRR11449182	Agricultural	256679
SRR11449183	Agricultural	234831
SRR11449184	Agricultural	192406
SRR11449185	Agricultural	161462
SRR11449186	Agricultural	160183
SRR11449187	Agricultural	193202
SRR11449188	Agricultural	192122
SRR11467474	Agricultural	375005
SRR11467475	Agricultural	276930
SRR11467476	Agricultural	316783
SRR11467477	Agricultural	407778
SRR11467478	Agricultural	322024
SRR11467479	Agricultural	366383
SRR11467480	Agricultural	220666
SRR11467481	Agricultural	371208
SRR11823711	Agricultural	62803.6
SRR11823712	Agricultural	68754.6
SRR11823713	Agricultural	68858.5
SRR11823714	Agricultural	61386.3
SRR11823715	Agricultural	66984
SRR11823716	Agricultural	54676.9
SRR11823717	Agricultural	55619.6
SRR11823718	Agricultural	57992.2
SRR11823719	Agricultural	62393.1
SRR11823720	Agricultural	63331.8
SRR11823721	Agricultural	58533.7
SRR11823722	Agricultural	61077.2
SRR11843815	Agricultural	88844.3
SRR11843816	Agricultural	85297.5
SRR11843817	Agricultural	80044.1
SRR11843818	Agricultural	109423
SRR11843819	Agricultural	106588
SRR11843820	Agricultural	113143
SRR11843828	Agricultural	136099
SRR11843839	Agricultural	141045
SRR11843840	Agricultural	140127
SRR11844047	Agricultural	82336.9
SRR11844048	Agricultural	81694.1
SRR11844049	Agricultural	76457.7
SRR11844050	Agricultural	81427.2
SRR11844051	Agricultural	115775
SRR11844052	Agricultural	115657
SRR11844053	Agricultural	171697
SRR11844054	Agricultural	108422
SRR12042674	Agricultural	1051.52
SRR12042675	Agricultural	1102.83
SRR12042676	Agricultural	219019
SRR12042677	Agricultural	259227
SRR12042678	Agricultural	108072
SRR12042679	Agricultural	119275
SRR12052858	Agricultural	99714.3
SRR12052859	Agricultural	56937
SRR12052860	Agricultural	62166.4
SRR12052861	Agricultural	107613
SRR12052862	Agricultural	71790.8
SRR12052863	Agricultural	70799.3
SRR12052864	Agricultural	114164
SRR12052865	Agricultural	58347.1
SRR12052866	Agricultural	57388
SRR12052867	Agricultural	64455.2
SRR12052868	Agricultural	81833
SRR12052869	Agricultural	106492
SRR12358471	Agricultural	95860.1
SRR12358472	Agricultural	84131
SRR12550785	Agricultural	49385.2
SRR12550786	Agricultural	54316
SRR12550787	Agricultural	50778.1
SRR12550788	Agricultural	48704.4
SRR12550789	Agricultural	50842.8
SRR12550790	Agricultural	49310
SRR12550791	Agricultural	48926.3
SRR12550792	Agricultural	59724.7
SRR12550793	Agricultural	59010.3
SRR12550794	Agricultural	59377.5
SRR12550795	Agricultural	58014.4
SRR12550796	Agricultural	58866.9
SRR12550797	Agricultural	54054.7
SRR12550798	Agricultural	51137.4
SRR12550799	Agricultural	49446.7
SRR12550800	Agricultural	51757.9
SRR12550801	Agricultural	50799.8
SRR12550802	Agricultural	49297.8
SRR12550803	Agricultural	55041.7
SRR12550804	Agricultural	54405
SRR12550805	Agricultural	52840.7
SRR12550806	Agricultural	55790.4
SRR12550807	Agricultural	57267.1
SRR12550808	Agricultural	54300.5
SRR12550809	Agricultural	47046
SRR12550810	Agricultural	50704.3
SRR12550811	Agricultural	48616.6
SRR12550812	Agricultural	47442.7
SRR12550813	Agricultural	48754
SRR12550814	Agricultural	47710.7
SRR12550815	Agricultural	44944.9
SRR12550816	Agricultural	46038.5
SRR12550817	Agricultural	46385
SRR12550818	Agricultural	46738.6
SRR12550819	Agricultural	46303.6
SRR12550820	Agricultural	44683.2
SRR12550821	Agricultural	48058.3
SRR12550822	Agricultural	46106
SRR12550823	Agricultural	48395.3
SRR12550824	Agricultural	45789.2
SRR12550825	Agricultural	52205.4
SRR12550826	Agricultural	53921.3
SRR12550827	Agricultural	53354.8
SRR12550828	Agricultural	53244.9
SRR12550829	Agricultural	45933.9
SRR12550830	Agricultural	53025.6
SRR12550831	Agricultural	62405.7
SRR12550832	Agricultural	61469.2
SRR12550833	Agricultural	61108.7
SRR12550834	Agricultural	60805.6
SRR12550835	Agricultural	62757.8
SRR12550836	Agricultural	46838
SRR12550837	Agricultural	46168
SRR12550838	Agricultural	46908.1
SRR12550839	Agricultural	45939.8
SRR12550840	Agricultural	46271.3
SRR12550841	Agricultural	44977.4
SRR12550842	Agricultural	49627
SRR12550843	Agricultural	49397.5
SRR12550844	Agricultural	49966.4
SRR12550845	Agricultural	48740.9
SRR12550846	Agricultural	49175.9
SRR12550847	Agricultural	48723.4
SRR12550848	Agricultural	50138.3
SRR12550849	Agricultural	48424.7
SRR12550850	Agricultural	47493.2
SRR12550851	Agricultural	47374.2
SRR12550852	Agricultural	53766
SRR12550853	Agricultural	53960.9
SRR12588180	Agricultural	141194
SRR12588181	Agricultural	161704
SRR12588182	Agricultural	121765
SRR12588183	Agricultural	112784
SRR12588184	Agricultural	104965
SRR12588185	Agricultural	121574
SRR12714263	Agricultural	142286
SRR12738803	Agricultural	88315.4
SRR12738804	Agricultural	73303.3
SRR12738805	Agricultural	115991
SRR12738806	Agricultural	97717
SRR12738807	Agricultural	98053.5
SRR12738808	Agricultural	84932.9
SRR12738809	Agricultural	72471.1
SRR12738810	Agricultural	93396.7
SRR12738811	Agricultural	106633
SRR12738812	Agricultural	106499
SRR12738813	Agricultural	93861.4
SRR12738814	Agricultural	97664.9
SRR12738815	Agricultural	106740
SRR12738816	Agricultural	107216
SRR12738817	Agricultural	110681
SRR12738818	Agricultural	109559
SRR12738819	Agricultural	100704
SRR12738820	Agricultural	70824.7
SRR12738821	Agricultural	115679
SRR12738822	Agricultural	140890
SRR12738823	Agricultural	108093
SRR12738824	Agricultural	110014
SRR12738825	Agricultural	108248
SRR12738826	Agricultural	102812
SRR12738827	Agricultural	106685
SRR12738828	Agricultural	108361
SRR12738829	Agricultural	74789.9
SRR12738830	Agricultural	92852.4
SRR12738831	Agricultural	103625
SRR12738832	Agricultural	88700.3
SRR12738833	Agricultural	99789.7
SRR12738834	Agricultural	96575.5
SRR12738835	Agricultural	105360
SRR12738836	Agricultural	101021
SRR12738837	Agricultural	138829
SRR12738838	Agricultural	144574
SRR12738839	Agricultural	79687.6
SRR12738840	Agricultural	90178.2
SRR12823096	Agricultural	47187.3
SRR12823097	Agricultural	51107.2
SRR12823098	Agricultural	49208.4
SRR12823099	Agricultural	54927
SRR12823100	Agricultural	66250.4
SRR12823101	Agricultural	50633.7
SRR12823102	Agricultural	48798.1
SRR12823103	Agricultural	50670.2
SRR12823104	Agricultural	47166.4
SRR12823105	Agricultural	47812.1
SRR12823106	Agricultural	45251.2
SRR12823107	Agricultural	65923.5
SRR12823108	Agricultural	59025.1
SRR12823109	Agricultural	60885.3
SRR12823110	Agricultural	54374.9
SRR12823111	Agricultural	47945.2
SRR12823112	Agricultural	53004.2
SRR12823113	Agricultural	44231.6
SRR12823114	Agricultural	56710.5
SRR12823115	Agricultural	52493.1
SRR12823116	Agricultural	56194.4
SRR12823117	Agricultural	52170.6
SRR12823118	Agricultural	66680.9
SRR12823119	Agricultural	57295.3
SRR12876854	Agricultural	113894
SRR12876855	Agricultural	162078
SRR12876856	Agricultural	160814
SRR12876857	Agricultural	159957
SRR12876858	Agricultural	140455
SRR12876859	Agricultural	137210
SRR12876860	Agricultural	138433
SRR12876861	Agricultural	165757
SRR12876862	Agricultural	102041
SRR12876863	Agricultural	107315
SRR12876864	Agricultural	186282
SRR12876865	Agricultural	168233
SRR12915119	Agricultural	23348.4
SRR12915120	Agricultural	23374.3
SRR12915121	Agricultural	18447.1
SRR12915122	Agricultural	37899.5
SRR12915123	Agricultural	45586.7
SRR12915124	Agricultural	50799.8
SRR12915125	Agricultural	55842
SRR12915126	Agricultural	17520.7
SRR12915127	Agricultural	41132
SRR12915128	Agricultural	33626.5
SRR12915129	Agricultural	149017
SRR12915130	Agricultural	114278
SRR12915131	Agricultural	8054.46
SRR12915132	Agricultural	26980.2
SRR12915133	Agricultural	35904.4
SRR12915134	Agricultural	43561.9
SRR12915135	Agricultural	105066
SRR12915136	Agricultural	123003
SRR12915137	Agricultural	123305
SRR12915138	Agricultural	17514.5
SRR12915139	Agricultural	36288.5
SRR12915140	Agricultural	40746
SRR12915141	Agricultural	28427.4
SRR12915142	Agricultural	30782.8
SRR12915143	Agricultural	35274.6
SRR12915144	Agricultural	38232.7
SRR12915145	Agricultural	42733.4
SRR12915146	Agricultural	34106.3
SRR12915147	Agricultural	43404.8
SRR12915148	Agricultural	188304
SRR12915149	Agricultural	28538.6
SRR12915150	Agricultural	30606.1
SRR12915151	Agricultural	25267.5
SRR12915152	Agricultural	23053.4
SRR12915153	Agricultural	52253.9
SRR12915154	Agricultural	49610.9
SRR12915155	Agricultural	15637.8
SRR12915156	Agricultural	28415.1
SRR12915157	Agricultural	28428.5
SRR12915158	Agricultural	34754.2
SRR12915159	Agricultural	28700.2
SRR12915160	Agricultural	98450.9
SRR12915161	Agricultural	119812
SRR12915162	Agricultural	86807.4
SRR12915163	Agricultural	8856.26
SRR12915164	Agricultural	26976.1
SRR12915165	Agricultural	33766.5
SRR12915166	Agricultural	15821.8
SRR12915167	Agricultural	16545.3
SRR12915168	Agricultural	21672.9
SRR12915169	Agricultural	8698.73
SRR12915170	Agricultural	36802.4
SRR12915171	Agricultural	21576.2
SRR12915172	Agricultural	29718.5
SRR12915173	Agricultural	32799.3
SRR12915174	Agricultural	28228.9
SRR12915175	Agricultural	25577.5
SRR12915176	Agricultural	8960.15
SRR12915177	Agricultural	27675.3
SRR12915178	Agricultural	26943
SRR12915179	Agricultural	9635.27
SRR12915180	Agricultural	30474.1
SRR12915181	Agricultural	32303.5
SRR12915182	Agricultural	18393
SRR12915183	Agricultural	23133.9
SRR12915184	Agricultural	9898.67
SRR12915185	Agricultural	23985.1
SRR12915186	Agricultural	32256.4
SRR12915187	Agricultural	37518.5
SRR12915188	Agricultural	13593.5
SRR12915189	Agricultural	16566.5
SRR12915190	Agricultural	17304.5
SRR12915191	Agricultural	9409.67
SRR12915192	Agricultural	28810.5
SRR12915193	Agricultural	34943.4
SRR12915194	Agricultural	22164.2
SRR12915195	Agricultural	15880.6
SRR12915196	Agricultural	32235.9
SRR12915197	Agricultural	15223.2
SRR12915198	Agricultural	56817.1
SRR12915199	Agricultural	24391.4
SRR12915200	Agricultural	32337
SRR12915201	Agricultural	138855
SRR12915202	Agricultural	126343
SRR12915203	Agricultural	95139.9
SRR12915204	Agricultural	31587.9
SRR12915205	Agricultural	54810.5
SRR12915206	Agricultural	20224.1
SRR12915207	Agricultural	27056.1
SRR12915208	Agricultural	33845.1
SRR12915209	Agricultural	59231.7
SRR12915210	Agricultural	40804.3
SRR12915211	Agricultural	41289.7
SRR12915212	Agricultural	103630
SRR12915213	Agricultural	227010
SRR12915214	Agricultural	58763.8
SRR12915215	Agricultural	45433.2
SRR12915216	Agricultural	46513.3
SRR12915217	Agricultural	14747.8
SRR12915218	Agricultural	19170.9
SRR12915219	Agricultural	25180.1
SRR12915220	Agricultural	24982.2
SRR12915221	Agricultural	32910.9
SRR12915222	Agricultural	31754.2
SRR12915223	Agricultural	16989.5
SRR12915224	Agricultural	19583.7
SRR12915225	Agricultural	20343.6
SRR12915226	Agricultural	20048.8
SRR12915227	Agricultural	8777.11
SRR12915228	Agricultural	10430.1
SRR12915229	Agricultural	10492.2
SRR12915230	Agricultural	7921.27
SRR12915231	Agricultural	22882.2
SRR12915232	Agricultural	38933.8
SRR12915233	Agricultural	76425.9
SRR12915234	Agricultural	57201.9
SRR12915235	Agricultural	80632.8
SRR12915236	Agricultural	31557.5
SRR12915237	Agricultural	8597.34
SRR12915238	Agricultural	32072.5
SRR12915239	Agricultural	33242
SRR12915240	Agricultural	22092.2
SRR12915241	Agricultural	19239.2
SRR12915242	Agricultural	27535.4
SRR12915243	Agricultural	12282.3
SRR12915244	Agricultural	31448
SRR12915245	Agricultural	39280.9
SRR12915246	Agricultural	18220.4
SRR12915247	Agricultural	36687.2
SRR12915248	Agricultural	25766.1
SRR12915249	Agricultural	40258.8
SRR12915250	Agricultural	11623
SRR12915251	Agricultural	35069.9
SRR12915252	Agricultural	30350.9
SRR12915253	Agricultural	31809.3
SRR12915254	Agricultural	46433.4
SRR12915255	Agricultural	45784.1
SRR12915256	Agricultural	53504
SRR12915257	Agricultural	12735.8
SRR12915258	Agricultural	32468.5
SRR12915259	Agricultural	33393.6
SRR12915260	Agricultural	30718.7
SRR12915261	Agricultural	18511.1
SRR12915262	Agricultural	17732.8
SRR12915263	Agricultural	16954.1
SRR12915264	Agricultural	8398.86
SRR12915265	Agricultural	32057.4
SRR12915266	Agricultural	33796.2
SRR12915267	Agricultural	104923
SRR12915268	Agricultural	10341.4
SRR12915269	Agricultural	48333.6
SRR12915270	Agricultural	28512.6
SRR12915271	Agricultural	24843.3
SRR12915272	Agricultural	9912.86
SRR12915273	Agricultural	10169.1
SRR12915274	Agricultural	12086.3
SRR12915275	Agricultural	7423.67
SRR12915276	Agricultural	37262.3
SRR12915277	Agricultural	24503.8
SRR12915278	Agricultural	28855.4
SRR12915279	Agricultural	49311.1
SRR12915280	Agricultural	18011.2
SRR12915281	Agricultural	33146.7
SRR12915282	Agricultural	34077.9
SRR12915283	Agricultural	29196.2
SRR12915284	Agricultural	34055.9
SRR12915285	Agricultural	98972.1
SRR12915286	Agricultural	10584.4
SRR12915287	Agricultural	31110
SRR12915288	Agricultural	27649.9
SRR12915289	Agricultural	18025.8
SRR12915290	Agricultural	18882.8
SRR12915291	Agricultural	21751.5
SRR12915292	Agricultural	8773.79
SRR12915293	Agricultural	28966.5
SRR12915294	Agricultural	9997.53
SRR12915295	Agricultural	37580.1
SRR12915296	Agricultural	13914.4
SRR12915297	Agricultural	25242.8
SRR12915298	Agricultural	45156.3
SRR12915299	Agricultural	9136.69
SRR12915300	Agricultural	26664.7
SRR12915301	Agricultural	24737.4
SRR12915302	Agricultural	29292.8
SRR12915303	Agricultural	25880
SRR12915304	Agricultural	13503.2
SRR12915305	Agricultural	15020.2
SRR12915306	Agricultural	16182.4
SRR12915307	Agricultural	36688.5
SRR12915308	Agricultural	32659.8
SRR12915309	Agricultural	28714.6
SRR12915310	Agricultural	35381.7
SRR12915311	Agricultural	43919.5
SRR12915312	Agricultural	12259.7
SRR12915313	Agricultural	25335
SRR12915314	Agricultural	28145.7
SRR12915315	Agricultural	40119.1
SRR12915316	Agricultural	44329.3
SRR12915317	Agricultural	20747.8
SRR12915318	Agricultural	35071.1
SRR12915319	Agricultural	12355.4
SRR12915320	Agricultural	27976.3
SRR12915321	Agricultural	29640.4
SRR12915322	Agricultural	23064.8
SRR12915323	Agricultural	24352.1
SRR12915324	Agricultural	23189.9
SRR12915325	Agricultural	23955.5
SRR12915326	Agricultural	12896
SRR12915327	Agricultural	35174.7
SRR12915328	Agricultural	40861.4
SRR12915329	Agricultural	98752
SRR12915330	Agricultural	117388
SRR12915331	Agricultural	25060.9
SRR12915332	Agricultural	41354.4
SRR12915333	Agricultural	42007.2
SRR12915334	Agricultural	32047.4
SRR12915335	Agricultural	40157
SRR12915336	Agricultural	36689.5
SRR12915337	Agricultural	37919.6
SRR12915338	Agricultural	17604.7
SRR12915339	Agricultural	36835.6
SRR12915340	Agricultural	43614.2
SRR12915341	Agricultural	23377.9
SRR12915342	Agricultural	24733.2
SRR12915343	Agricultural	25383.3
SRR12915344	Agricultural	23690.3
SRR12915345	Agricultural	45170.5
SRR12915346	Agricultural	21252.8
SRR12915347	Agricultural	32169.5
SRR12964292	Agricultural	99903.6
SRR12964293	Agricultural	90196.1
SRR12964294	Agricultural	99305.7
SRR12964295	Agricultural	76765.9
SRR12977023	Agricultural	96672.3
SRR12977024	Agricultural	87671
SRR12977025	Agricultural	75481.1
SRR12977026	Agricultural	93828.5
SRR13100614	Agricultural	5540.34
SRR13100615	Agricultural	109451
SRR13100616	Agricultural	116209
SRR13100617	Agricultural	105572
SRR13100618	Agricultural	120960
SRR13100619	Agricultural	108241
SRR13100620	Agricultural	91969.4
SRR13100621	Agricultural	32442.5
SRR13100623	Agricultural	31954.6
SRR13100628	Agricultural	4687.13
SRR13100630	Agricultural	47319.1
SRR13100631	Agricultural	52999.4
SRR13336280	Agricultural	142172
SRR13336281	Agricultural	162802
SRR13336282	Agricultural	167747
SRR13336283	Agricultural	127705
SRR13336284	Agricultural	136911
SRR13336285	Agricultural	170660
SRR13336286	Agricultural	129475
SRR13336287	Agricultural	82805.5
SRR13336288	Agricultural	81442.6
SRR13336289	Agricultural	119513
SRR13336290	Agricultural	150513
SRR13336291	Agricultural	142203
SRR13336292	Agricultural	141657
SRR13336293	Agricultural	129823
SRR13336294	Agricultural	140717
SRR13336295	Agricultural	137845
SRR13336296	Agricultural	80477.8
SRR13336297	Agricultural	118396
SRR13336298	Agricultural	149074
SRR13336299	Agricultural	140903
SRR13336300	Agricultural	140261
SRR13336301	Agricultural	128634
SRR13336302	Agricultural	136672
SRR13336303	Agricultural	78698.1
SRR13336304	Agricultural	116054
SRR13336305	Agricultural	139721
SRR13336306	Agricultural	145969
SRR13336307	Agricultural	138087
SRR13336308	Agricultural	137319
SRR13336309	Agricultural	126134
SRR13336310	Agricultural	134140
SRR13336311	Agricultural	81910.9
SRR13336312	Agricultural	120102
SRR13336313	Agricultural	151154
SRR13336314	Agricultural	142713
SRR13336315	Agricultural	142170
SRR13336316	Agricultural	160417
SRR13336317	Agricultural	130402
SRR13336318	Agricultural	138533
SRR13336319	Agricultural	84004.5
SRR13336320	Agricultural	143030
SRR13336321	Agricultural	142392
SRR13336322	Agricultural	163036
SRR13336323	Agricultural	137059
SRR13336324	Agricultural	170797
SRR13336325	Agricultural	129740
SRR13336326	Agricultural	83951.7
SRR13336327	Agricultural	134657
SRR13336328	Agricultural	143013
SRR13336329	Agricultural	142290
SRR13336330	Agricultural	163017
SRR13336331	Agricultural	136913
SRR13336332	Agricultural	170616
SRR13336333	Agricultural	129721
SRR13336334	Agricultural	83817.2
SRR13336335	Agricultural	134692
SRR13614379	Agricultural	74434.6
SRR13614380	Agricultural	66781
SRR13614381	Agricultural	69631.4
SRR13614382	Agricultural	69690.2
SRR13614383	Agricultural	80728.2
SRR13614384	Agricultural	77525.3
SRR13614385	Agricultural	73900.5
SRR13614386	Agricultural	82967.6
SRR13614387	Agricultural	87764.8
SRR13614388	Agricultural	79919.5
SRR13614389	Agricultural	74303.1
SRR13614390	Agricultural	69599.4
SRR13614391	Agricultural	73757.9
SRR13614392	Agricultural	77736.8
SRR13614393	Agricultural	69871.1
SRR13614394	Agricultural	70040.3
SRR13614395	Agricultural	74225.4
SRR13614396	Agricultural	69120.3
SRR13614397	Agricultural	71535.3
SRR13614398	Agricultural	71133.6
SRR13614399	Agricultural	71975.5
SRR13614400	Agricultural	74962.7
SRR13614401	Agricultural	66858.2
SRR13614402	Agricultural	70293.3
SRR13646113	Agricultural	80705
SRR13646114	Agricultural	95366.9
SRR13646115	Agricultural	81783.2
SRR13646116	Agricultural	85479.9
SRR13646117	Agricultural	82616.1
SRR13646118	Agricultural	139439
SRR13646119	Agricultural	96083.2
SRR13646120	Agricultural	96229.3
SRR13646121	Agricultural	84519.6
SRR13646122	Agricultural	71660.5
SRR13646123	Agricultural	72414.7
SRR13646124	Agricultural	74474.2
SRR13646125	Agricultural	71973.7
SRR13646126	Agricultural	98239.8
SRR13646127	Agricultural	81706.1
SRR13646128	Agricultural	90617.3
SRR13646129	Agricultural	93503.7
SRR13646130	Agricultural	81281.7
SRR13646131	Agricultural	121176
SRR13646132	Agricultural	89414.8
SRR14320320	Agricultural	112610
SRR14320321	Agricultural	152213
SRR14320322	Agricultural	141506
SRR14320323	Agricultural	155204
SRR14320324	Agricultural	100867
SRR14320325	Agricultural	106889
SRR14320326	Agricultural	95380.4
SRR14320327	Agricultural	65857.7
SRR14320328	Agricultural	99184.8
SRR14320329	Agricultural	113697
SRR14320330	Agricultural	65827.8
SRR14320331	Agricultural	68099.6
SRR14509065	Agricultural	34074
SRR14509066	Agricultural	24278.2
SRR14509067	Agricultural	57480.6
SRR14509068	Agricultural	42906.1
SRR14509069	Agricultural	40154.3
SRR14509070	Agricultural	36076.7
SRR14509071	Agricultural	32660.8
SRR14509072	Agricultural	84258.4
SRR14555685	Agricultural	81048.5
SRR14555686	Agricultural	77122.5
SRR14555687	Agricultural	127940
SRR14555688	Agricultural	131133
SRR14555689	Agricultural	76338.3
SRR14555690	Agricultural	98072.5
SRR14555691	Agricultural	98011.1
SRR14555692	Agricultural	100893
SRR14555693	Agricultural	157076
SRR14555694	Agricultural	156141
SRR14555695	Agricultural	161251
SRR14555696	Agricultural	136866
SRR14555697	Agricultural	94062.7
SRR14555698	Agricultural	97433.5
SRR14555699	Agricultural	100164
SRR14555700	Agricultural	94790.9
SRR14555701	Agricultural	96276.9
SRR14555702	Agricultural	95396.8
SRR14660885	Agricultural	58419.4
SRR14660886	Agricultural	56004.8
SRR14660887	Agricultural	54459.4
SRR14660888	Agricultural	52679.3
SRR14660889	Agricultural	53633.6
SRR14660890	Agricultural	55505.8
SRR14660891	Agricultural	61833.1
SRR14660892	Agricultural	63852.2
SRR14660893	Agricultural	62410
SRR14660894	Agricultural	63316.2
SRR14660895	Agricultural	54413.6
SRR14660896	Agricultural	55121
SRR15522079	Agricultural	95307.8
SRR15522080	Agricultural	115240
SRR15522081	Agricultural	92005.3
SRR15947147	Agricultural	94180
SRR15947148	Agricultural	104039
SRR15947149	Agricultural	95437.8
SRR15947150	Agricultural	94132.6
SRR15947151	Agricultural	86396.1
SRR15947152	Agricultural	81728.1
SRR15947153	Agricultural	78537.9
SRR15947154	Agricultural	102820
SRR15947155	Agricultural	91172.2
SRR15947156	Agricultural	89439.4
SRR15947157	Agricultural	100749
SRR15947158	Agricultural	104500
SRR17036897	Agricultural	147582
SRR17036898	Agricultural	138494
SRR17036899	Agricultural	128377
SRR17036900	Agricultural	145188
SRR17036901	Agricultural	138952
SRR17036902	Agricultural	134856
SRR17036903	Agricultural	110190
SRR17036904	Agricultural	108203
SRR18503729	Agricultural	52893.7
SRR18503730	Agricultural	60504.6
SRR18503731	Agricultural	51836.2
SRR18503732	Agricultural	54508.4
SRR18503733	Agricultural	57766.7
SRR18503734	Agricultural	49621
SRR18503735	Agricultural	45077.2
SRR18503736	Agricultural	48511.3
SRR18503737	Agricultural	55331.5
SRR18503738	Agricultural	57824.1
SRR18503739	Agricultural	58128
SRR18503740	Agricultural	64713.2
SRR18673640	Agricultural	95596.3
SRR18673641	Agricultural	100138
SRR18673642	Agricultural	90060.6
SRR18673643	Agricultural	92119.8
SRR18673644	Agricultural	116989
SRR18673645	Agricultural	106915
SRR18673646	Agricultural	87406.3
SRR18673647	Agricultural	79920.1
SRR19161315	Agricultural	83074.7
SRR19161316	Agricultural	77207.2
SRR19161317	Agricultural	86236.3
SRR19161318	Agricultural	86466.6
SRR19161319	Agricultural	76909.3
SRR19161320	Agricultural	81646
SRR19161321	Agricultural	85751
SRR19161322	Agricultural	87939.7
SRR19161323	Agricultural	86549.2
SRR19161324	Agricultural	99749
SRR19161325	Agricultural	85717
SRR19161326	Agricultural	72197.5
SRR19161327	Agricultural	84144.2
SRR19161329	Agricultural	72842.7
SRR19161330	Agricultural	76969.5
SRR19161331	Agricultural	74762.5
SRR19161332	Agricultural	71919.9
SRR19161333	Agricultural	73795.2
SRR19161334	Agricultural	72506.4
SRR19161335	Agricultural	75881.2
SRR21169165	Agricultural	54888.6
SRR21169166	Agricultural	58459
SRR21169167	Agricultural	47270.4
SRR21169168	Agricultural	49884.7
SRR21169169	Agricultural	47367.3
SRR21169170	Agricultural	45407.9
SRR21169171	Agricultural	71067.9
SRR21169172	Agricultural	78320
SRR21169173	Agricultural	73433.2
SRR22277740	Agricultural	101389
SRR22277741	Agricultural	98540.1
SRR22277742	Agricultural	99424.3
SRR22277743	Agricultural	94942.9
SRR22277744	Agricultural	94034.3
SRR22277745	Agricultural	94577.1
SRR22277746	Agricultural	100450
SRR22277747	Agricultural	98779.6
SRR22277748	Agricultural	100808
SRR22277749	Agricultural	93927.6
SRR22277750	Agricultural	93305.5
SRR22277751	Agricultural	93335.5
SRR22277752	Agricultural	101377
SRR22277753	Agricultural	92421.1
SRR22277754	Agricultural	93125.4
SRR22277755	Agricultural	93185.9
SRR22277756	Agricultural	92311.4
SRR22277757	Agricultural	93412.5
SRR22277758	Agricultural	93356.2
SRR22277759	Agricultural	88082.2
SRR22277760	Agricultural	88510.3
SRR22277761	Agricultural	86165.3
SRR22277762	Agricultural	83067.9
SRR22277763	Agricultural	78917.3
SRR22277764	Agricultural	85081.8
SRR22277765	Agricultural	84891.9
SRR22277766	Agricultural	88490.6
SRR22277767	Agricultural	88765.1
SRR22277768	Agricultural	88989.4
SRR22277769	Agricultural	92117.5
SRR22277770	Agricultural	90006.4
SRR22277771	Agricultural	92380.2
SRR22277772	Agricultural	92732.6
SRR22277773	Agricultural	99810.7
SRR22277774	Agricultural	97361.7
SRR22277775	Agricultural	102515
SRR22277776	Agricultural	107090
SRR22277777	Agricultural	104985
SRR22277778	Agricultural	105990
SRR22277779	Agricultural	83828.4
SRR22277780	Agricultural	100016
SRR22277781	Agricultural	81106.7
SRR22277782	Agricultural	81796.5
SRR22277783	Agricultural	89611.6
SRR22277784	Agricultural	88574.4
SRR22277785	Agricultural	90324.7
SRR22277786	Agricultural	94266.3
SRR22277787	Agricultural	95053.9
SRR22277788	Agricultural	94656.5
SRR22277789	Agricultural	103535
SRR22277790	Agricultural	93814.2
SRR22277791	Agricultural	92682.7
SRR22277792	Agricultural	76689.2
SRR22277793	Agricultural	76083.4
SRR5639132	Agricultural	70707.5
SRR5639133	Agricultural	68176.5
SRR5639135	Agricultural	72290.6
SRR5639136	Agricultural	71998.9
SRR5639137	Agricultural	65306.5
SRR5639138	Agricultural	71761.1
SRR5639139	Agricultural	75150.5
SRR5639141	Agricultural	72984.3
SRR5639169	Agricultural	74042.1
SRR5639170	Agricultural	72206.5
SRR5639171	Agricultural	68857.1
SRR5639172	Agricultural	77140.3
SRR5639177	Agricultural	72014.3
SRR5639178	Agricultural	76038.1
SRR5639179	Agricultural	76516.1
SRR5639180	Agricultural	71713.7
SRR5639191	Agricultural	73672.1
SRR5687767	Agricultural	94888.1
SRR5688572	Agricultural	93717.8
SRR5823595	Agricultural	36149.3
SRR5823596	Agricultural	31232.4
SRR5823597	Agricultural	27904.7
SRR5823598	Agricultural	25969.5
SRR5823599	Agricultural	21997.2
SRR5823600	Agricultural	35616.6
SRR5823601	Agricultural	33146.3
SRR5823602	Agricultural	35431.3
SRR5823603	Agricultural	25106.2
SRR5823604	Agricultural	35125.7
SRR5823605	Agricultural	40635.6
SRR5823606	Agricultural	26722.5
SRR5823607	Agricultural	43870.9
SRR5823608	Agricultural	27683.7
SRR5823609	Agricultural	24178.5
SRR5823610	Agricultural	21893.9
SRR5823611	Agricultural	34802
SRR5823612	Agricultural	18331.8
SRR5823613	Agricultural	23327
SRR5915934	Agricultural	2513.56
SRR5915956	Agricultural	4451.57
SRR5915983	Agricultural	3062.6
SRR5916017	Agricultural	4468.13
SRR5916050	Agricultural	2793.31
SRR5916057	Agricultural	3462.53
SRR5916140	Agricultural	2221.26
SRR5916156	Agricultural	3053.98
SRR5916161	Agricultural	2592.67
SRR5916184	Agricultural	3025.16
SRR5916193	Agricultural	2514.16
SRR5916217	Agricultural	2375.69
SRR5916236	Agricultural	3156.97
SRR5916247	Agricultural	2527.66
SRR5916262	Agricultural	6206.01
SRR5916267	Agricultural	2101.76
SRR5916294	Agricultural	6867.34
SRR5916354	Agricultural	5859.32
SRR5916384	Agricultural	4267.12
SRR5918907	Agricultural	3075.71
SRR5918908	Agricultural	2889.64
SRR5918913	Agricultural	5465.17
SRR5918914	Agricultural	3203.26
SRR5918926	Agricultural	3382.39
SRR5918956	Agricultural	5013.57
SRR5918957	Agricultural	2413.99
SRR5918959	Agricultural	2750.73
SRR5918960	Agricultural	6125.91
SRR5918963	Agricultural	3945.7
SRR5918977	Agricultural	2584.21
SRR5918992	Agricultural	3266.6
SRR5918993	Agricultural	4948.14
SRR5918994	Agricultural	4006.2
SRR5918995	Agricultural	3257.54
SRR5918996	Agricultural	2637.02
SRR5918997	Agricultural	4132.67
SRR5918998	Agricultural	11886.1
SRR5918999	Agricultural	3444.37
SRR5919011	Agricultural	2410.62
SRR5919014	Agricultural	2360.38
SRR5919015	Agricultural	3572.37
SRR5919017	Agricultural	3052.1
SRR5919067	Agricultural	2433.07
SRR5919070	Agricultural	2890.81
SRR5919072	Agricultural	2795.86
SRR5919086	Agricultural	2286.84
SRR5919087	Agricultural	2865.73
SRR5919088	Agricultural	2607.85
SRR5919090	Agricultural	2531.38
SRR5919091	Agricultural	2963.07
SRR5919092	Agricultural	6237.36
SRR5919093	Agricultural	2268.84
SRR5919094	Agricultural	2794.64
SRR5919095	Agricultural	3919.38
SRR5919099	Agricultural	2480.38
SRR5919104	Agricultural	2488.78
SRR5919106	Agricultural	2803.84
SRR5919107	Agricultural	7440.31
SRR5919112	Agricultural	3963.08
SRR5919124	Agricultural	2754.62
SRR5919194	Agricultural	3122.58
SRR5919212	Agricultural	5176.91
SRR5919214	Agricultural	3077.72
SRR5919248	Agricultural	2588.75
SRR5919249	Agricultural	6815.18
SRR5919258	Agricultural	2397.48
SRR5919290	Agricultural	2150.54
SRR5919291	Agricultural	2032.44
SRR5919311	Agricultural	3252.19
SRR5919314	Agricultural	6969.87
SRR5919315	Agricultural	2183.39
SRR5919317	Agricultural	2577.11
SRR5919345	Agricultural	2861.72
SRR5919346	Agricultural	2931.03
SRR5919350	Agricultural	2455.83
SRR5919353	Agricultural	2624.91
SRR5919357	Agricultural	3140.6
SRR5922963	Agricultural	2642.7
SRR5923059	Agricultural	2922.46
SRR5923070	Agricultural	2996.8
SRR5923080	Agricultural	2768.25
SRR5923105	Agricultural	2829.48
SRR5923115	Agricultural	3237.29
SRR5923116	Agricultural	2728.94
SRR5923119	Agricultural	2561.1
SRR5923242	Agricultural	3992.77
SRR5923263	Agricultural	3058.65
SRR5923294	Agricultural	2960.19
SRR5923360	Agricultural	3097.37
SRR5923390	Agricultural	4098.96
SRR5923793	Agricultural	3712.24
SRR606427	Agricultural	167188
SRR606447	Agricultural	161624
SRR606448	Agricultural	136485
SRR606449	Agricultural	151194
SRR606450	Agricultural	154671
SRR606451	Agricultural	164766
SRR606794	Agricultural	154642
SRR606797	Agricultural	155466
SRR606798	Agricultural	164993
SRR606801	Agricultural	169269
SRR606802	Agricultural	165748
SRR606803	Agricultural	160299
SRR606806	Agricultural	172280
SRR606807	Agricultural	168501
SRR606808	Agricultural	165774
SRR606821	Agricultural	127200
SRR606822	Agricultural	128306
SRR606825	Agricultural	130904
SRR606826	Agricultural	141454
SRR606827	Agricultural	136159
SRR606828	Agricultural	152149
SRR606829	Agricultural	132479
SRR606832	Agricultural	133251
SRR606833	Agricultural	153610
SRR606836	Agricultural	219054
SRR606837	Agricultural	222768
SRR606840	Agricultural	173916
SRR606841	Agricultural	242536
SRR606844	Agricultural	190933
SRR606845	Agricultural	201949
SRR6866878	Agricultural	69057.1
SRR6866879	Agricultural	81528.8
SRR7013862	Agricultural	2529.87
SRR7013867	Agricultural	3294.23
SRR7013873	Agricultural	3110.91
SRR7013874	Agricultural	2186.14
SRR7013889	Agricultural	3224.84
SRR7013893	Agricultural	3090.4
SRR7013894	Agricultural	3286.96
SRR7013900	Agricultural	2527.86
SRR7013901	Agricultural	7418.13
SRR7013903	Agricultural	2866.02
SRR7013908	Agricultural	2490.83
SRR7013912	Agricultural	4634.11
SRR7013913	Agricultural	2447.46
SRR7013914	Agricultural	5834.45
SRR7013915	Agricultural	3191.03
SRR7013916	Agricultural	3164.65
SRR7013917	Agricultural	3744.21
SRR7013925	Agricultural	2585.92
SRR7595447	Agricultural	2017.64
SRR7595448	Agricultural	2208.88
SRR7595449	Agricultural	2989.95
SRR7595450	Agricultural	2248.36
SRR7595452	Agricultural	6200.56
SRR7595453	Agricultural	2154.14
SRR7595454	Agricultural	2689.78
SRR7595455	Agricultural	3058.76
SRR7595456	Agricultural	2359.86
SRR7595457	Agricultural	3062.4
SRR7595508	Agricultural	2525.26
SRR7595517	Agricultural	2883.59
SRR7595519	Agricultural	3294.87
SRR7595520	Agricultural	2029.77
SRR7595530	Agricultural	2459.55
SRR7595531	Agricultural	2321.57
SRR7595534	Agricultural	2612.07
SRR7595535	Agricultural	2309.56
SRR7595538	Agricultural	2987.45
SRR7595539	Agricultural	2890.78
SRR7595540	Agricultural	2721.13
SRR7595565	Agricultural	2697.07
SRR7595570	Agricultural	2314.05
SRR7595573	Agricultural	1866.09
SRR7595575	Agricultural	2843.45
SRR7595576	Agricultural	2485.42
SRR7595577	Agricultural	2766.36
SRR7595581	Agricultural	2350.54
SRR7595582	Agricultural	2697.52
SRR7595583	Agricultural	2731.17
SRR7595584	Agricultural	2665.11
SRR7595585	Agricultural	2127.29
SRR7595586	Agricultural	2435.24
SRR7664615	Agricultural	124286
SRR7664616	Agricultural	125892
SRR7664617	Agricultural	93935
SRR7664618	Agricultural	94338.5
SRR7664619	Agricultural	121124
SRR7664620	Agricultural	99326.3
SRR8100008	Agricultural	102980
SRR8100009	Agricultural	102823
SRR8100010	Agricultural	103188
SRR8100011	Agricultural	98849.4
SRR8100012	Agricultural	116140
SRR8100013	Agricultural	116234
SRR8100014	Agricultural	109777
SRR8100015	Agricultural	113106
SRR8100016	Agricultural	112636
SRR8100017	Agricultural	112695
SRR8100018	Agricultural	109683
SRR8100019	Agricultural	113048
SRR8100020	Agricultural	112677
SRR8100021	Agricultural	112655
SRR8100022	Agricultural	104317
SRR8100023	Agricultural	108692
SRR8100024	Agricultural	112946
SRR8100025	Agricultural	116504
SRR8100026	Agricultural	114033
SRR8100027	Agricultural	114629
SRR8100028	Agricultural	110662
SRR8100029	Agricultural	114951
SRR8100030	Agricultural	107878
SRR8100031	Agricultural	108489
SRR8487010	Agricultural	20303.8
SRR8487011	Agricultural	29816.3
SRR8487012	Agricultural	97328.2
SRR8487013	Agricultural	82972.6
SRR8487014	Agricultural	11048.9
SRR8487015	Agricultural	37303.2
SRR8487016	Agricultural	10189.5
SRR8487017	Agricultural	10312.2
SRR8487018	Agricultural	10044.3
SRR8487019	Agricultural	10095.4
SRR8487020	Agricultural	9721.86
SRR8487021	Agricultural	10993.4
SRR8487022	Agricultural	9888.83
SRR8487023	Agricultural	11729.1
SRR8487024	Agricultural	85755.5
SRR8487025	Agricultural	76462.7
SRR8487026	Agricultural	74934.4
SRR8487027	Agricultural	88687
SRR8487028	Agricultural	77024.2
SRR8487029	Agricultural	82185.2
SRR8487030	Agricultural	99009.2
SRR8487031	Agricultural	87125.3
SRR8487032	Agricultural	71374.2
SRR8487033	Agricultural	79772
SRR8487034	Agricultural	33849.8
SRR8487035	Agricultural	10901.8
SRR8487036	Agricultural	26897.3
SRR8487037	Agricultural	84021
SRR8487038	Agricultural	90225.1
SRR8487039	Agricultural	88558.2
SRR8487040	Agricultural	90767.2
SRR8821118	Agricultural	4540.97
SRR8821120	Agricultural	3204.91
SRR8821121	Agricultural	3340.14
SRR8821122	Agricultural	4769.26
SRR8821123	Agricultural	2345.96
SRR8821124	Agricultural	2992.07
SRR8821125	Agricultural	3794.72
SRR8821127	Agricultural	2709.56
SRR8821129	Agricultural	3142.54
SRR8821130	Agricultural	3225.94
SRR8821131	Agricultural	2735.19
SRR8821132	Agricultural	2999.82
SRR8821133	Agricultural	3662.93
SRR8821135	Agricultural	2743.4
SRR8821138	Agricultural	4497.35
SRR8821139	Agricultural	2740.31
SRR8821140	Agricultural	3117.2
SRR8821143	Agricultural	2667.22
SRR8821145	Agricultural	3145.33
SRR8821148	Agricultural	6777.17
SRR8821149	Agricultural	3107.83
SRR8821152	Agricultural	2692.8
SRR8821154	Agricultural	2506.8
SRR8821156	Agricultural	3273.24
SRR8821163	Agricultural	5585.43
SRR8821166	Agricultural	3556.12
SRR8821169	Agricultural	3630.68
SRR8821170	Agricultural	3261.95
SRR8929680	Agricultural	75410.9
SRR8929681	Agricultural	61838.4
SRR8929682	Agricultural	62859.5
SRR8929683	Agricultural	70688.2
SRR8929684	Agricultural	70159.1
SRR8929685	Agricultural	57953.9
SRR8929686	Agricultural	57917
SRR8929687	Agricultural	73482.9
SRR8987900	Agricultural	44600.5
SRR8987901	Agricultural	39749.8
SRR8987902	Agricultural	71102
SRR8987903	Agricultural	79145.3

## Sheet: Figure 1c
Sample	Group	Richness index
CRR211651	Non-agricultural	364
CRR211652	Non-agricultural	364
CRR211653	Non-agricultural	364
CRR211654	Non-agricultural	364
CRR211655	Non-agricultural	364
CRR211656	Non-agricultural	364
CRR211657	Non-agricultural	364
CRR211658	Non-agricultural	364
CRR211659	Non-agricultural	364
CRR211660	Non-agricultural	364
ERR911201	Non-agricultural	349
ERR911202	Non-agricultural	356
ERR911203	Non-agricultural	343
ERR911204	Non-agricultural	350
ERR911205	Non-agricultural	347
ERR911206	Non-agricultural	324
ERR911207	Non-agricultural	333
ERR911208	Non-agricultural	352
ERR911217	Non-agricultural	352
ERR911218	Non-agricultural	340
ERR911219	Non-agricultural	354
ERR911220	Non-agricultural	354
ERR911221	Non-agricultural	348
ERR911222	Non-agricultural	349
ERR911223	Non-agricultural	360
ERR911224	Non-agricultural	341
ERR911233	Non-agricultural	359
ERR911234	Non-agricultural	341
ERR911235	Non-agricultural	352
ERR911236	Non-agricultural	356
ERR911237	Non-agricultural	335
ERR911238	Non-agricultural	339
ERR911239	Non-agricultural	337
ERR911240	Non-agricultural	361
ERR911249	Non-agricultural	343
ERR911250	Non-agricultural	349
ERR911251	Non-agricultural	349
ERR911252	Non-agricultural	296
ERR911253	Non-agricultural	332
ERR911254	Non-agricultural	337
ERR911255	Non-agricultural	325
ERR911256	Non-agricultural	340
ERR911265	Non-agricultural	344
ERR911266	Non-agricultural	340
ERR911267	Non-agricultural	358
ERR911268	Non-agricultural	356
ERR911269	Non-agricultural	321
ERR911270	Non-agricultural	333
ERR911271	Non-agricultural	345
ERR911272	Non-agricultural	351
ERR911282	Non-agricultural	329
ERR911283	Non-agricultural	344
ERR911284	Non-agricultural	339
ERR911285	Non-agricultural	341
ERR911286	Non-agricultural	343
ERR911296	Non-agricultural	355
ERR911297	Non-agricultural	355
ERR911298	Non-agricultural	358
ERR911307	Non-agricultural	352
ERR911308	Non-agricultural	337
ERR911309	Non-agricultural	349
ERR911310	Non-agricultural	339
ERR911311	Non-agricultural	346
ERR911312	Non-agricultural	348
ERR911313	Non-agricultural	359
ERR911314	Non-agricultural	355
ERR911323	Non-agricultural	350
ERR911324	Non-agricultural	346
ERR911325	Non-agricultural	356
ERR911326	Non-agricultural	350
ERR911327	Non-agricultural	337
ERR911328	Non-agricultural	343
ERR911329	Non-agricultural	362
ERR911330	Non-agricultural	354
ERR911339	Non-agricultural	344
ERR911340	Non-agricultural	353
ERR911341	Non-agricultural	340
ERR911342	Non-agricultural	360
ERR911343	Non-agricultural	361
ERR911344	Non-agricultural	345
ERR911345	Non-agricultural	352
ERR911346	Non-agricultural	360
ERR911347	Non-agricultural	343
ERR911348	Non-agricultural	337
ERR911349	Non-agricultural	355
ERR911350	Non-agricultural	359
ERR911351	Non-agricultural	356
ERR911352	Non-agricultural	352
ERR911353	Non-agricultural	349
ERR911354	Non-agricultural	352
ERR911355	Non-agricultural	352
ERR911356	Non-agricultural	342
ERR911357	Non-agricultural	330
ERR911358	Non-agricultural	362
ERR911359	Non-agricultural	361
SRR10186383	Non-agricultural	364
SRR10186384	Non-agricultural	364
SRR10186385	Non-agricultural	364
SRR10186386	Non-agricultural	364
SRR10186387	Non-agricultural	364
SRR1022653	Non-agricultural	152
SRR1023222	Non-agricultural	152
SRR1023760	Non-agricultural	148
SRR1024100	Non-agricultural	150
SRR1024104	Non-agricultural	149
SRR1026849	Non-agricultural	151
SRR1026851	Non-agricultural	144
SRR1026852	Non-agricultural	145
SRR1026853	Non-agricultural	147
SRR1026854	Non-agricultural	138
SRR1026855	Non-agricultural	136
SRR10360602	Non-agricultural	362
SRR10985504	Non-agricultural	364
SRR10985505	Non-agricultural	364
SRR10985506	Non-agricultural	364
SRR10985507	Non-agricultural	364
SRR10985508	Non-agricultural	364
SRR10985509	Non-agricultural	364
SRR10985510	Non-agricultural	364
SRR10985511	Non-agricultural	364
SRR10985513	Non-agricultural	364
SRR10985514	Non-agricultural	364
SRR10985515	Non-agricultural	364
SRR10985516	Non-agricultural	364
SRR10985517	Non-agricultural	364
SRR10985518	Non-agricultural	364
SRR10985519	Non-agricultural	364
SRR11241196	Non-agricultural	363
SRR11241197	Non-agricultural	364
SRR11241198	Non-agricultural	364
SRR11241199	Non-agricultural	364
SRR11241201	Non-agricultural	364
SRR1157607	Non-agricultural	148
SRR1157614	Non-agricultural	140
SRR1157615	Non-agricultural	136
SRR1157616	Non-agricultural	138
SRR1157617	Non-agricultural	138
SRR11734596	Non-agricultural	364
SRR11734597	Non-agricultural	364
SRR11734598	Non-agricultural	364
SRR11734602	Non-agricultural	364
SRR11734603	Non-agricultural	364
SRR11734606	Non-agricultural	364
SRR11734607	Non-agricultural	364
SRR11734608	Non-agricultural	364
SRR11734609	Non-agricultural	364
SRR11734611	Non-agricultural	364
SRR11734612	Non-agricultural	364
SRR11734613	Non-agricultural	364
SRR11734614	Non-agricultural	364
SRR11734615	Non-agricultural	364
SRR11734616	Non-agricultural	364
SRR11734617	Non-agricultural	364
SRR11734618	Non-agricultural	364
SRR11734619	Non-agricultural	364
SRR11734620	Non-agricultural	364
SRR11734621	Non-agricultural	364
SRR11734622	Non-agricultural	364
SRR11734623	Non-agricultural	364
SRR11734624	Non-agricultural	364
SRR11734625	Non-agricultural	364
SRR11734626	Non-agricultural	364
SRR11734627	Non-agricultural	364
SRR11734628	Non-agricultural	364
SRR11734629	Non-agricultural	364
SRR11734630	Non-agricultural	364
SRR11734631	Non-agricultural	364
SRR11734632	Non-agricultural	364
SRR11734633	Non-agricultural	364
SRR11734634	Non-agricultural	364
SRR11734635	Non-agricultural	364
SRR11734636	Non-agricultural	364
SRR11734637	Non-agricultural	364
SRR11734638	Non-agricultural	364
SRR11734639	Non-agricultural	364
SRR11734640	Non-agricultural	364
SRR11734681	Non-agricultural	364
SRR11734682	Non-agricultural	364
SRR11734683	Non-agricultural	364
SRR11734684	Non-agricultural	364
SRR11734685	Non-agricultural	364
SRR11734686	Non-agricultural	364
SRR11734687	Non-agricultural	364
SRR11734688	Non-agricultural	364
SRR11734689	Non-agricultural	364
SRR11734690	Non-agricultural	364
SRR11734691	Non-agricultural	364
SRR11734692	Non-agricultural	364
SRR11734693	Non-agricultural	364
SRR11734694	Non-agricultural	364
SRR11734695	Non-agricultural	364
SRR11734696	Non-agricultural	364
SRR11734697	Non-agricultural	364
SRR11734698	Non-agricultural	364
SRR11734699	Non-agricultural	364
SRR11734700	Non-agricultural	364
SRR11734701	Non-agricultural	364
SRR11734702	Non-agricultural	364
SRR11734703	Non-agricultural	364
SRR11734704	Non-agricultural	364
SRR11734705	Non-agricultural	364
SRR11734706	Non-agricultural	364
SRR11734707	Non-agricultural	364
SRR11734708	Non-agricultural	364
SRR11734709	Non-agricultural	364
SRR11734710	Non-agricultural	364
SRR11734711	Non-agricultural	364
SRR11734713	Non-agricultural	364
SRR11734714	Non-agricultural	364
SRR11734715	Non-agricultural	364
SRR11734716	Non-agricultural	364
SRR11734717	Non-agricultural	364
SRR11734718	Non-agricultural	364
SRR11734719	Non-agricultural	364
SRR11734720	Non-agricultural	364
SRR11805812	Non-agricultural	364
SRR11805813	Non-agricultural	359
SRR11805814	Non-agricultural	362
SRR11805815	Non-agricultural	361
SRR11805816	Non-agricultural	361
SRR11805817	Non-agricultural	363
SRR11837213	Non-agricultural	364
SRR11837214	Non-agricultural	364
SRR11837216	Non-agricultural	364
SRR11837300	Non-agricultural	364
SRR11837301	Non-agricultural	364
SRR11837302	Non-agricultural	364
SRR11837370	Non-agricultural	364
SRR11837387	Non-agricultural	364
SRR11837388	Non-agricultural	364
SRR11837389	Non-agricultural	364
SRR11837390	Non-agricultural	364
SRR11837391	Non-agricultural	364
SRR11837428	Non-agricultural	364
SRR11837429	Non-agricultural	364
SRR11837452	Non-agricultural	364
SRR11837453	Non-agricultural	364
SRR11837467	Non-agricultural	364
SRR11837469	Non-agricultural	364
SRR11837470	Non-agricultural	364
SRR11837471	Non-agricultural	364
SRR11837711	Non-agricultural	364
SRR11837712	Non-agricultural	364
SRR11837737	Non-agricultural	364
SRR12152375	Non-agricultural	144
SRR12152376	Non-agricultural	142
SRR12152377	Non-agricultural	143
SRR12152378	Non-agricultural	140
SRR13600617	Non-agricultural	364
SRR13600618	Non-agricultural	364
SRR13600619	Non-agricultural	364
SRR14572917	Non-agricultural	364
SRR14699187	Non-agricultural	364
SRR14711380	Non-agricultural	364
SRR14877736	Non-agricultural	364
SRR14877737	Non-agricultural	364
SRR14877738	Non-agricultural	364
SRR14877739	Non-agricultural	364
SRR14877740	Non-agricultural	364
SRR14877741	Non-agricultural	364
SRR14877742	Non-agricultural	364
SRR14877743	Non-agricultural	364
SRR14877744	Non-agricultural	364
SRR14877745	Non-agricultural	364
SRR14877746	Non-agricultural	364
SRR14877747	Non-agricultural	364
SRR14877748	Non-agricultural	364
SRR14877749	Non-agricultural	364
SRR14877750	Non-agricultural	364
SRR14877751	Non-agricultural	364
SRR14877752	Non-agricultural	364
SRR14877753	Non-agricultural	364
SRR14877754	Non-agricultural	364
SRR14877755	Non-agricultural	364
SRR14877756	Non-agricultural	364
SRR14877757	Non-agricultural	364
SRR14877758	Non-agricultural	364
SRR14877759	Non-agricultural	364
SRR14877760	Non-agricultural	364
SRR14877761	Non-agricultural	364
SRR14877762	Non-agricultural	364
SRR14877764	Non-agricultural	364
SRR14877765	Non-agricultural	364
SRR14877766	Non-agricultural	364
SRR14877767	Non-agricultural	364
SRR14877768	Non-agricultural	364
SRR14877769	Non-agricultural	364
SRR14877770	Non-agricultural	364
SRR14877771	Non-agricultural	364
SRR14877772	Non-agricultural	364
SRR14877773	Non-agricultural	364
SRR14877774	Non-agricultural	364
SRR14877775	Non-agricultural	364
SRR14877776	Non-agricultural	364
SRR14877777	Non-agricultural	364
SRR14877778	Non-agricultural	364
SRR16995637	Non-agricultural	364
SRR16995638	Non-agricultural	364
SRR16995639	Non-agricultural	364
SRR16995640	Non-agricultural	364
SRR16995641	Non-agricultural	364
SRR16995642	Non-agricultural	364
SRR16995643	Non-agricultural	364
SRR16995644	Non-agricultural	364
SRR16995645	Non-agricultural	364
SRR16995646	Non-agricultural	364
SRR16995647	Non-agricultural	364
SRR16995648	Non-agricultural	364
SRR16995649	Non-agricultural	364
SRR16995650	Non-agricultural	364
SRR16995651	Non-agricultural	364
SRR16995652	Non-agricultural	364
SRR16995653	Non-agricultural	364
SRR16995654	Non-agricultural	364
SRR16995655	Non-agricultural	364
SRR16995656	Non-agricultural	364
SRR16995657	Non-agricultural	364
SRR16995658	Non-agricultural	364
SRR16995659	Non-agricultural	364
SRR16995660	Non-agricultural	364
SRR16995661	Non-agricultural	364
SRR16995662	Non-agricultural	364
SRR16995663	Non-agricultural	364
SRR16995664	Non-agricultural	364
SRR16995665	Non-agricultural	364
SRR16995666	Non-agricultural	364
SRR17459076	Non-agricultural	363
SRR17459077	Non-agricultural	364
SRR17459078	Non-agricultural	364
SRR17459079	Non-agricultural	361
SRR17459080	Non-agricultural	363
SRR17459081	Non-agricultural	364
SRR17459082	Non-agricultural	364
SRR17459083	Non-agricultural	363
SRR17459084	Non-agricultural	363
SRR17459085	Non-agricultural	361
SRR17459086	Non-agricultural	361
SRR17459087	Non-agricultural	362
SRR17459088	Non-agricultural	341
SRR17459089	Non-agricultural	362
SRR17459090	Non-agricultural	357
SRR17459091	Non-agricultural	363
SRR17459092	Non-agricultural	361
SRR17459093	Non-agricultural	362
SRR17459094	Non-agricultural	364
SRR17459095	Non-agricultural	364
SRR17459096	Non-agricultural	357
SRR17459097	Non-agricultural	363
SRR17459098	Non-agricultural	364
SRR17459099	Non-agricultural	363
SRR17459100	Non-agricultural	363
SRR17459101	Non-agricultural	360
SRR17459102	Non-agricultural	362
SRR17459103	Non-agricultural	363
SRR17459104	Non-agricultural	359
SRR17459105	Non-agricultural	364
SRR17459106	Non-agricultural	363
SRR17459107	Non-agricultural	361
SRR17459108	Non-agricultural	364
SRR17459109	Non-agricultural	364
SRR17459110	Non-agricultural	364
SRR17459111	Non-agricultural	364
SRR17459112	Non-agricultural	364
SRR17459113	Non-agricultural	364
SRR17459114	Non-agricultural	363
SRR17459115	Non-agricultural	363
SRR17459116	Non-agricultural	364
SRR17459117	Non-agricultural	364
SRR17459118	Non-agricultural	360
SRR17459119	Non-agricultural	362
SRR17459120	Non-agricultural	362
SRR17459121	Non-agricultural	358
SRR17459122	Non-agricultural	361
SRR17459123	Non-agricultural	359
SRR17459124	Non-agricultural	361
SRR17459125	Non-agricultural	361
SRR17459126	Non-agricultural	361
SRR17459127	Non-agricultural	364
SRR17459128	Non-agricultural	360
SRR17459129	Non-agricultural	361
SRR17459130	Non-agricultural	364
SRR17459131	Non-agricultural	362
SRR17459132	Non-agricultural	364
SRR17459133	Non-agricultural	362
SRR17459134	Non-agricultural	360
SRR17459135	Non-agricultural	358
SRR17459136	Non-agricultural	362
SRR17459137	Non-agricultural	360
SRR17459138	Non-agricultural	362
SRR17459139	Non-agricultural	364
SRR17459140	Non-agricultural	363
SRR17459141	Non-agricultural	363
SRR17459142	Non-agricultural	361
SRR17459143	Non-agricultural	364
SRR17459144	Non-agricultural	364
SRR17459145	Non-agricultural	364
SRR17459146	Non-agricultural	364
SRR17459147	Non-agricultural	364
SRR17459148	Non-agricultural	364
SRR17459149	Non-agricultural	363
SRR17459150	Non-agricultural	360
SRR17459151	Non-agricultural	364
SRR17459152	Non-agricultural	363
SRR17459153	Non-agricultural	363
SRR17459154	Non-agricultural	363
SRR17459155	Non-agricultural	364
SRR17459156	Non-agricultural	364
SRR17459157	Non-agricultural	361
SRR17459158	Non-agricultural	363
SRR17459159	Non-agricultural	364
SRR17459160	Non-agricultural	363
SRR17459161	Non-agricultural	361
SRR17459162	Non-agricultural	362
SRR17459163	Non-agricultural	362
SRR17459164	Non-agricultural	362
SRR17459165	Non-agricultural	362
SRR17459166	Non-agricultural	363
SRR17459167	Non-agricultural	364
SRR17459168	Non-agricultural	363
SRR17459169	Non-agricultural	364
SRR17459170	Non-agricultural	364
SRR17459171	Non-agricultural	364
SRR17459172	Non-agricultural	364
SRR17459173	Non-agricultural	364
SRR17459174	Non-agricultural	362
SRR17459175	Non-agricultural	362
SRR17459176	Non-agricultural	363
SRR17459177	Non-agricultural	364
SRR17459178	Non-agricultural	364
SRR17459179	Non-agricultural	361
SRR17459180	Non-agricultural	359
SRR17459181	Non-agricultural	363
SRR17459182	Non-agricultural	362
SRR17459183	Non-agricultural	364
SRR17459184	Non-agricultural	362
SRR17459185	Non-agricultural	362
SRR17459186	Non-agricultural	364
SRR17459187	Non-agricultural	363
SRR17459188	Non-agricultural	364
SRR17459189	Non-agricultural	364
SRR17459190	Non-agricultural	364
SRR17459191	Non-agricultural	364
SRR17459192	Non-agricultural	361
SRR17459193	Non-agricultural	364
SRR17459194	Non-agricultural	364
SRR17459195	Non-agricultural	363
SRR17459196	Non-agricultural	363
SRR17459197	Non-agricultural	362
SRR17459198	Non-agricultural	363
SRR17459199	Non-agricultural	359
SRR17459200	Non-agricultural	363
SRR17459201	Non-agricultural	356
SRR17459202	Non-agricultural	364
SRR17459203	Non-agricultural	364
SRR17459204	Non-agricultural	360
SRR17459205	Non-agricultural	364
SRR17459206	Non-agricultural	359
SRR17459207	Non-agricultural	363
SRR17459208	Non-agricultural	354
SRR17459209	Non-agricultural	364
SRR17459210	Non-agricultural	364
SRR17459211	Non-agricultural	363
SRR17459212	Non-agricultural	363
SRR17459213	Non-agricultural	364
SRR17459214	Non-agricultural	364
SRR17459215	Non-agricultural	363
SRR17459216	Non-agricultural	364
SRR17459217	Non-agricultural	363
SRR17459218	Non-agricultural	363
SRR17459219	Non-agricultural	361
SRR17459220	Non-agricultural	362
SRR17459221	Non-agricultural	356
SRR17459222	Non-agricultural	360
SRR17459223	Non-agricultural	361
SRR17459224	Non-agricultural	362
SRR17459225	Non-agricultural	358
SRR17459226	Non-agricultural	364
SRR17459227	Non-agricultural	364
SRR17459228	Non-agricultural	364
SRR17459229	Non-agricultural	364
SRR17459230	Non-agricultural	364
SRR17459231	Non-agricultural	364
SRR17459232	Non-agricultural	364
SRR17459233	Non-agricultural	364
SRR17459234	Non-agricultural	364
SRR17459235	Non-agricultural	364
SRR17459236	Non-agricultural	364
SRR17459237	Non-agricultural	363
SRR17459238	Non-agricultural	364
SRR17459239	Non-agricultural	364
SRR17459240	Non-agricultural	359
SRR17459241	Non-agricultural	364
SRR19084108	Non-agricultural	364
SRR19084109	Non-agricultural	364
SRR19084110	Non-agricultural	364
SRR19084111	Non-agricultural	364
SRR19084112	Non-agricultural	364
SRR19084113	Non-agricultural	364
SRR19084114	Non-agricultural	364
SRR19084115	Non-agricultural	364
SRR19084116	Non-agricultural	364
SRR19084117	Non-agricultural	364
SRR19084118	Non-agricultural	364
SRR19084119	Non-agricultural	364
SRR21860266	Non-agricultural	364
SRR21860267	Non-agricultural	364
SRR21860274	Non-agricultural	363
SRR21860276	Non-agricultural	364
SRR21860278	Non-agricultural	364
SRR21860279	Non-agricultural	363
SRR21860280	Non-agricultural	364
SRR21860282	Non-agricultural	364
SRR21860283	Non-agricultural	363
SRR2546421	Non-agricultural	139
SRR2546422	Non-agricultural	146
SRR2546423	Non-agricultural	141
SRR2546424	Non-agricultural	149
SRR2546425	Non-agricultural	140
SRR2546426	Non-agricultural	148
SRR2844600	Non-agricultural	364
SRR2844601	Non-agricultural	362
SRR2844602	Non-agricultural	364
SRR2844616	Non-agricultural	361
SRR3984567	Non-agricultural	361
SRR5208282	Non-agricultural	144
SRR5208283	Non-agricultural	140
SRR5208337	Non-agricultural	142
SRR5209944	Non-agricultural	364
SRR5213075	Non-agricultural	143
SRR5213076	Non-agricultural	142
SRR5213078	Non-agricultural	138
SRR5213079	Non-agricultural	145
SRR5213080	Non-agricultural	141
SRR5259539	Non-agricultural	361
SRR5259540	Non-agricultural	361
SRR5259541	Non-agricultural	364
SRR5259542	Non-agricultural	364
SRR5259543	Non-agricultural	363
SRR5439720	Non-agricultural	151
SRR5440529	Non-agricultural	151
SRR5440530	Non-agricultural	140
SRR5440531	Non-agricultural	145
SRR5440533	Non-agricultural	140
SRR5440534	Non-agricultural	141
SRR5440535	Non-agricultural	147
SRR5916285	Non-agricultural	142
SRR5916420	Non-agricultural	150
SRR5918904	Non-agricultural	140
SRR5918905	Non-agricultural	132
SRR5918909	Non-agricultural	139
SRR5918910	Non-agricultural	147
SRR5918949	Non-agricultural	147
SRR5918951	Non-agricultural	145
SRR5918952	Non-agricultural	147
SRR5918962	Non-agricultural	141
SRR5919004	Non-agricultural	150
SRR5919006	Non-agricultural	138
SRR5919007	Non-agricultural	148
SRR5919028	Non-agricultural	149
SRR5919031	Non-agricultural	152
SRR5919047	Non-agricultural	144
SRR5919063	Non-agricultural	144
SRR5919139	Non-agricultural	148
SRR5919142	Non-agricultural	130
SRR5919147	Non-agricultural	148
SRR5919152	Non-agricultural	139
SRR5919238	Non-agricultural	141
SRR5919250	Non-agricultural	145
SRR5919252	Non-agricultural	153
SRR5919257	Non-agricultural	145
SRR5922976	Non-agricultural	137
SRR5923187	Non-agricultural	144
SRR5923327	Non-agricultural	149
SRR5923334	Non-agricultural	141
SRR5923435	Non-agricultural	147
SRR5923439	Non-agricultural	137
SRR6201864	Non-agricultural	363
SRR6201872	Non-agricultural	364
SRR7042334	Non-agricultural	149
SRR7042335	Non-agricultural	145
SRR7042336	Non-agricultural	149
SRR7042337	Non-agricultural	148
SRR7042338	Non-agricultural	139
SRR7042339	Non-agricultural	147
SRR7042340	Non-agricultural	140
SRR7042341	Non-agricultural	141
SRR7042342	Non-agricultural	146
SRR7042343	Non-agricultural	149
SRR7042344	Non-agricultural	143
SRR7042345	Non-agricultural	137
SRR7042346	Non-agricultural	136
SRR7042347	Non-agricultural	146
SRR7042348	Non-agricultural	146
SRR7042349	Non-agricultural	145
SRR7042350	Non-agricultural	140
SRR7042351	Non-agricultural	142
SRR7042352	Non-agricultural	147
SRR7042353	Non-agricultural	150
SRR7042354	Non-agricultural	149
SRR7042355	Non-agricultural	147
SRR7042356	Non-agricultural	133
SRR7042357	Non-agricultural	144
SRR7042358	Non-agricultural	141
SRR7042359	Non-agricultural	140
SRR7042360	Non-agricultural	144
SRR7042361	Non-agricultural	140
SRR7042362	Non-agricultural	136
SRR7042363	Non-agricultural	136
SRR7042364	Non-agricultural	149
SRR7042365	Non-agricultural	143
SRR7042366	Non-agricultural	148
SRR7042367	Non-agricultural	143
SRR7042368	Non-agricultural	137
SRR7042369	Non-agricultural	141
SRR7042371	Non-agricultural	141
SRR7042372	Non-agricultural	138
SRR7042373	Non-agricultural	139
SRR7042374	Non-agricultural	142
SRR7042375	Non-agricultural	154
SRR7042376	Non-agricultural	148
SRR7042377	Non-agricultural	132
SRR7042378	Non-agricultural	138
SRR7042379	Non-agricultural	146
SRR7042380	Non-agricultural	145
SRR7042381	Non-agricultural	138
SRR7042382	Non-agricultural	141
SRR7042383	Non-agricultural	142
SRR7042384	Non-agricultural	143
SRR7042385	Non-agricultural	144
SRR7042386	Non-agricultural	142
SRR7042387	Non-agricultural	143
SRR7042388	Non-agricultural	148
SRR7042389	Non-agricultural	144
SRR7042390	Non-agricultural	139
SRR7042391	Non-agricultural	138
SRR7042392	Non-agricultural	139
SRR7042393	Non-agricultural	142
SRR7595560	Non-agricultural	143
SRR8651098	Non-agricultural	364
SRR8651099	Non-agricultural	364
SRR8651100	Non-agricultural	364
SRR8651101	Non-agricultural	364
SRR8698727	Non-agricultural	137
SRR8698728	Non-agricultural	139
SRR8698729	Non-agricultural	143
SRR8698730	Non-agricultural	143
SRR8698731	Non-agricultural	145
SRR8698732	Non-agricultural	148
SRR8698733	Non-agricultural	136
SRR8698734	Non-agricultural	133
SRR8698735	Non-agricultural	134
SRR8698736	Non-agricultural	140
SRR8821162	Non-agricultural	142
SRR8879130	Non-agricultural	364
SRR8879132	Non-agricultural	364
SRR8879135	Non-agricultural	364
SRR8881005	Non-agricultural	364
SRR8881006	Non-agricultural	364
SRR8881007	Non-agricultural	364
SRR8881009	Non-agricultural	364
SRR8881745	Non-agricultural	364
SRR9656171	Non-agricultural	357
SRR9656172	Non-agricultural	354
SRR9656174	Non-agricultural	347
SRR9656179	Non-agricultural	359
SRR9656180	Non-agricultural	358
SRR9656182	Non-agricultural	355
SRR9656183	Non-agricultural	359
SRR9656185	Non-agricultural	358
SRR9656186	Non-agricultural	355
SRR9656187	Non-agricultural	360
SRR9656188	Non-agricultural	363
SRR9656206	Non-agricultural	364
SRR9656207	Non-agricultural	364
SRR9691018	Non-agricultural	143
SRR9691019	Non-agricultural	143
SRR9691020	Non-agricultural	137
SRR9691021	Non-agricultural	147
SRR9691022	Non-agricultural	145
SRR9691023	Non-agricultural	140
SRR9691024	Non-agricultural	143
SRR9691025	Non-agricultural	148
SRR9691026	Non-agricultural	140
SRR9691027	Non-agricultural	135
SRR9691028	Non-agricultural	145
SRR9691029	Non-agricultural	144
SRR9691030	Non-agricultural	144
SRR9691031	Non-agricultural	134
SRR9691032	Non-agricultural	143
SRR9691033	Non-agricultural	141
SRR9691034	Non-agricultural	149
SRR9691035	Non-agricultural	134
SRR9691036	Non-agricultural	141
SRR9691037	Non-agricultural	143
SRR9691038	Non-agricultural	146
SRR9691039	Non-agricultural	143
SRR9691040	Non-agricultural	139
SRR9691041	Non-agricultural	144
SRR9691042	Non-agricultural	132
SRR9691043	Non-agricultural	142
SRR9691044	Non-agricultural	142
SRR9691045	Non-agricultural	140
SRR9691046	Non-agricultural	141
SRR9691047	Non-agricultural	143
SRR9691048	Non-agricultural	149
SRR9691049	Non-agricultural	150
SRR9691050	Non-agricultural	134
SRR9691051	Non-agricultural	139
SRR9691052	Non-agricultural	137
SRR9691053	Non-agricultural	137
SRR9691054	Non-agricultural	138
SRR9691055	Non-agricultural	139
SRR9691056	Non-agricultural	130
SRR9691057	Non-agricultural	140
SRR9691058	Non-agricultural	139
SRR9691059	Non-agricultural	142
SRR9691060	Non-agricultural	139
SRR988077	Non-agricultural	138
SRR988078	Non-agricultural	140
SRR988079	Non-agricultural	139
SRR988090	Non-agricultural	137
SRR988091	Non-agricultural	147
SRR988095	Non-agricultural	136
SRR988096	Non-agricultural	145
SRR988097	Non-agricultural	135
SRR9906328	Non-agricultural	364
SRR9906329	Non-agricultural	364
SRR9906330	Non-agricultural	364
ERR2041960	Agricultural	363
ERR2041961	Agricultural	363
ERR2041962	Agricultural	364
ERR2041963	Agricultural	364
ERR2041964	Agricultural	363
ERR2041965	Agricultural	363
ERR2041966	Agricultural	363
ERR2041967	Agricultural	364
ERR2041968	Agricultural	360
ERR2041969	Agricultural	363
ERR2041970	Agricultural	362
ERR2041971	Agricultural	363
ERR2041972	Agricultural	361
ERR2041973	Agricultural	364
ERR2041974	Agricultural	363
ERR2041975	Agricultural	363
ERR2041976	Agricultural	363
ERR2041977	Agricultural	363
ERR2767294	Agricultural	150
ERR2767295	Agricultural	150
ERR2767296	Agricultural	144
ERR3029102	Agricultural	364
ERR3029103	Agricultural	364
ERR3029104	Agricultural	363
ERR3029105	Agricultural	364
ERR3029106	Agricultural	364
ERR3029107	Agricultural	364
ERR3029108	Agricultural	364
ERR3029109	Agricultural	362
ERR3029110	Agricultural	363
ERR3029111	Agricultural	364
ERR3029112	Agricultural	363
ERR3029113	Agricultural	363
ERR3029114	Agricultural	363
ERR3029115	Agricultural	363
ERR3029116	Agricultural	364
ERR3029117	Agricultural	362
ERR3029118	Agricultural	363
ERR3029119	Agricultural	364
ERR3029120	Agricultural	364
ERR3029121	Agricultural	360
ERR3029122	Agricultural	360
ERR3029123	Agricultural	363
ERR3029124	Agricultural	363
ERR3029125	Agricultural	364
ERR3029126	Agricultural	364
ERR3029127	Agricultural	364
ERR3029128	Agricultural	363
ERR3029129	Agricultural	364
ERR3029160	Agricultural	364
ERR3029161	Agricultural	364
ERR3029162	Agricultural	364
ERR3029163	Agricultural	364
ERR3029164	Agricultural	363
ERR3029165	Agricultural	363
ERR3029166	Agricultural	363
ERR3029167	Agricultural	364
ERR3029168	Agricultural	363
ERR3029169	Agricultural	363
ERR3029170	Agricultural	360
ERR3029171	Agricultural	362
ERR4245117	Agricultural	364
ERR4245118	Agricultural	364
ERR4245119	Agricultural	364
ERR4245120	Agricultural	364
ERR4245121	Agricultural	364
ERR4245122	Agricultural	364
ERR4245123	Agricultural	364
ERR4245124	Agricultural	363
ERR4245125	Agricultural	364
ERR4245126	Agricultural	364
ERR4245127	Agricultural	364
ERR4245128	Agricultural	364
ERR4245129	Agricultural	364
ERR4245130	Agricultural	364
ERR4245131	Agricultural	364
ERR4245132	Agricultural	364
ERR4245133	Agricultural	364
ERR4245134	Agricultural	362
ERR4245135	Agricultural	364
ERR4245136	Agricultural	364
ERR4245137	Agricultural	364
ERR4245138	Agricultural	364
ERR4245139	Agricultural	364
ERR4245140	Agricultural	364
ERR4245141	Agricultural	364
ERR4245142	Agricultural	364
ERR4245143	Agricultural	364
ERR4245144	Agricultural	364
ERR4245145	Agricultural	364
ERR4245146	Agricultural	364
ERR4245147	Agricultural	364
ERR4245148	Agricultural	364
SRR10034925	Agricultural	363
SRR10034926	Agricultural	364
SRR10034927	Agricultural	364
SRR10034928	Agricultural	364
SRR10034932	Agricultural	364
SRR10034943	Agricultural	364
SRR10034954	Agricultural	364
SRR10034965	Agricultural	364
SRR10034970	Agricultural	364
SRR10034971	Agricultural	364
SRR10034972	Agricultural	364
SRR10034973	Agricultural	364
SRR10034974	Agricultural	364
SRR10034975	Agricultural	364
SRR10034976	Agricultural	364
SRR10034977	Agricultural	364
SRR10161434	Agricultural	364
SRR10161435	Agricultural	364
SRR10161436	Agricultural	364
SRR10161437	Agricultural	364
SRR10161438	Agricultural	364
SRR10161439	Agricultural	364
SRR10161440	Agricultural	364
SRR10161441	Agricultural	364
SRR10161442	Agricultural	364
SRR10161443	Agricultural	364
SRR10161444	Agricultural	364
SRR10161445	Agricultural	364
SRR10161446	Agricultural	364
SRR10161447	Agricultural	364
SRR10161448	Agricultural	364
SRR10161449	Agricultural	364
SRR10161450	Agricultural	364
SRR10161451	Agricultural	364
SRR10418054	Agricultural	364
SRR10418081	Agricultural	364
SRR11128411	Agricultural	364
SRR11128412	Agricultural	364
SRR11128413	Agricultural	360
SRR11128414	Agricultural	364
SRR11128415	Agricultural	355
SRR11449177	Agricultural	364
SRR11449178	Agricultural	364
SRR11449179	Agricultural	364
SRR11449180	Agricultural	364
SRR11449181	Agricultural	364
SRR11449182	Agricultural	364
SRR11449183	Agricultural	364
SRR11449184	Agricultural	364
SRR11449185	Agricultural	364
SRR11449186	Agricultural	364
SRR11449187	Agricultural	364
SRR11449188	Agricultural	364
SRR11467474	Agricultural	362
SRR11467475	Agricultural	364
SRR11467476	Agricultural	362
SRR11467477	Agricultural	364
SRR11467478	Agricultural	363
SRR11467479	Agricultural	362
SRR11467480	Agricultural	360
SRR11467481	Agricultural	361
SRR11823711	Agricultural	364
SRR11823712	Agricultural	364
SRR11823713	Agricultural	364
SRR11823714	Agricultural	364
SRR11823715	Agricultural	364
SRR11823716	Agricultural	364
SRR11823717	Agricultural	364
SRR11823718	Agricultural	364
SRR11823719	Agricultural	364
SRR11823720	Agricultural	364
SRR11823721	Agricultural	364
SRR11823722	Agricultural	364
SRR11843815	Agricultural	364
SRR11843816	Agricultural	364
SRR11843817	Agricultural	364
SRR11843818	Agricultural	364
SRR11843819	Agricultural	364
SRR11843820	Agricultural	364
SRR11843828	Agricultural	364
SRR11843839	Agricultural	364
SRR11843840	Agricultural	364
SRR11844047	Agricultural	364
SRR11844048	Agricultural	364
SRR11844049	Agricultural	364
SRR11844050	Agricultural	364
SRR11844051	Agricultural	363
SRR11844052	Agricultural	364
SRR11844053	Agricultural	364
SRR11844054	Agricultural	363
SRR12042674	Agricultural	341
SRR12042675	Agricultural	345
SRR12042676	Agricultural	364
SRR12042677	Agricultural	364
SRR12042678	Agricultural	364
SRR12042679	Agricultural	363
SRR12052858	Agricultural	364
SRR12052859	Agricultural	364
SRR12052860	Agricultural	364
SRR12052861	Agricultural	364
SRR12052862	Agricultural	364
SRR12052863	Agricultural	364
SRR12052864	Agricultural	364
SRR12052865	Agricultural	364
SRR12052866	Agricultural	364
SRR12052867	Agricultural	364
SRR12052868	Agricultural	364
SRR12052869	Agricultural	364
SRR12358471	Agricultural	364
SRR12358472	Agricultural	364
SRR12550785	Agricultural	364
SRR12550786	Agricultural	364
SRR12550787	Agricultural	364
SRR12550788	Agricultural	364
SRR12550789	Agricultural	364
SRR12550790	Agricultural	364
SRR12550791	Agricultural	363
SRR12550792	Agricultural	364
SRR12550793	Agricultural	364
SRR12550794	Agricultural	364
SRR12550795	Agricultural	364
SRR12550796	Agricultural	364
SRR12550797	Agricultural	364
SRR12550798	Agricultural	364
SRR12550799	Agricultural	364
SRR12550800	Agricultural	364
SRR12550801	Agricultural	364
SRR12550802	Agricultural	364
SRR12550803	Agricultural	364
SRR12550804	Agricultural	364
SRR12550805	Agricultural	364
SRR12550806	Agricultural	364
SRR12550807	Agricultural	364
SRR12550808	Agricultural	364
SRR12550809	Agricultural	364
SRR12550810	Agricultural	364
SRR12550811	Agricultural	364
SRR12550812	Agricultural	364
SRR12550813	Agricultural	364
SRR12550814	Agricultural	364
SRR12550815	Agricultural	364
SRR12550816	Agricultural	364
SRR12550817	Agricultural	364
SRR12550818	Agricultural	364
SRR12550819	Agricultural	364
SRR12550820	Agricultural	364
SRR12550821	Agricultural	364
SRR12550822	Agricultural	364
SRR12550823	Agricultural	364
SRR12550824	Agricultural	364
SRR12550825	Agricultural	364
SRR12550826	Agricultural	364
SRR12550827	Agricultural	364
SRR12550828	Agricultural	364
SRR12550829	Agricultural	364
SRR12550830	Agricultural	364
SRR12550831	Agricultural	364
SRR12550832	Agricultural	364
SRR12550833	Agricultural	364
SRR12550834	Agricultural	364
SRR12550835	Agricultural	364
SRR12550836	Agricultural	364
SRR12550837	Agricultural	364
SRR12550838	Agricultural	364
SRR12550839	Agricultural	364
SRR12550840	Agricultural	364
SRR12550841	Agricultural	364
SRR12550842	Agricultural	364
SRR12550843	Agricultural	364
SRR12550844	Agricultural	364
SRR12550845	Agricultural	364
SRR12550846	Agricultural	364
SRR12550847	Agricultural	364
SRR12550848	Agricultural	364
SRR12550849	Agricultural	364
SRR12550850	Agricultural	364
SRR12550851	Agricultural	364
SRR12550852	Agricultural	364
SRR12550853	Agricultural	364
SRR12588180	Agricultural	364
SRR12588181	Agricultural	364
SRR12588182	Agricultural	364
SRR12588183	Agricultural	364
SRR12588184	Agricultural	364
SRR12588185	Agricultural	364
SRR12714263	Agricultural	359
SRR12738803	Agricultural	364
SRR12738804	Agricultural	364
SRR12738805	Agricultural	364
SRR12738806	Agricultural	364
SRR12738807	Agricultural	364
SRR12738808	Agricultural	364
SRR12738809	Agricultural	362
SRR12738810	Agricultural	364
SRR12738811	Agricultural	364
SRR12738812	Agricultural	364
SRR12738813	Agricultural	364
SRR12738814	Agricultural	364
SRR12738815	Agricultural	364
SRR12738816	Agricultural	364
SRR12738817	Agricultural	363
SRR12738818	Agricultural	364
SRR12738819	Agricultural	364
SRR12738820	Agricultural	364
SRR12738821	Agricultural	364
SRR12738822	Agricultural	364
SRR12738823	Agricultural	363
SRR12738824	Agricultural	364
SRR12738825	Agricultural	364
SRR12738826	Agricultural	364
SRR12738827	Agricultural	364
SRR12738828	Agricultural	364
SRR12738829	Agricultural	364
SRR12738830	Agricultural	363
SRR12738831	Agricultural	364
SRR12738832	Agricultural	364
SRR12738833	Agricultural	364
SRR12738834	Agricultural	364
SRR12738835	Agricultural	364
SRR12738836	Agricultural	363
SRR12738837	Agricultural	364
SRR12738838	Agricultural	364
SRR12738839	Agricultural	364
SRR12738840	Agricultural	362
SRR12823096	Agricultural	364
SRR12823097	Agricultural	364
SRR12823098	Agricultural	364
SRR12823099	Agricultural	364
SRR12823100	Agricultural	364
SRR12823101	Agricultural	364
SRR12823102	Agricultural	364
SRR12823103	Agricultural	364
SRR12823104	Agricultural	364
SRR12823105	Agricultural	364
SRR12823106	Agricultural	364
SRR12823107	Agricultural	363
SRR12823108	Agricultural	364
SRR12823109	Agricultural	364
SRR12823110	Agricultural	364
SRR12823111	Agricultural	364
SRR12823112	Agricultural	364
SRR12823113	Agricultural	364
SRR12823114	Agricultural	364
SRR12823115	Agricultural	364
SRR12823116	Agricultural	363
SRR12823117	Agricultural	364
SRR12823118	Agricultural	364
SRR12823119	Agricultural	364
SRR12876854	Agricultural	364
SRR12876855	Agricultural	364
SRR12876856	Agricultural	364
SRR12876857	Agricultural	364
SRR12876858	Agricultural	364
SRR12876859	Agricultural	364
SRR12876860	Agricultural	364
SRR12876861	Agricultural	364
SRR12876862	Agricultural	364
SRR12876863	Agricultural	364
SRR12876864	Agricultural	364
SRR12876865	Agricultural	364
SRR12915119	Agricultural	363
SRR12915120	Agricultural	363
SRR12915121	Agricultural	362
SRR12915122	Agricultural	363
SRR12915123	Agricultural	364
SRR12915124	Agricultural	364
SRR12915125	Agricultural	364
SRR12915126	Agricultural	363
SRR12915127	Agricultural	363
SRR12915128	Agricultural	364
SRR12915129	Agricultural	364
SRR12915130	Agricultural	364
SRR12915131	Agricultural	362
SRR12915132	Agricultural	363
SRR12915133	Agricultural	363
SRR12915134	Agricultural	364
SRR12915135	Agricultural	362
SRR12915136	Agricultural	361
SRR12915137	Agricultural	363
SRR12915138	Agricultural	360
SRR12915139	Agricultural	363
SRR12915140	Agricultural	364
SRR12915141	Agricultural	364
SRR12915142	Agricultural	363
SRR12915143	Agricultural	362
SRR12915144	Agricultural	364
SRR12915145	Agricultural	363
SRR12915146	Agricultural	362
SRR12915147	Agricultural	363
SRR12915148	Agricultural	362
SRR12915149	Agricultural	360
SRR12915150	Agricultural	357
SRR12915151	Agricultural	356
SRR12915152	Agricultural	362
SRR12915153	Agricultural	360
SRR12915154	Agricultural	356
SRR12915155	Agricultural	355
SRR12915156	Agricultural	363
SRR12915157	Agricultural	345
SRR12915158	Agricultural	363
SRR12915159	Agricultural	352
SRR12915160	Agricultural	364
SRR12915161	Agricultural	364
SRR12915162	Agricultural	364
SRR12915163	Agricultural	362
SRR12915164	Agricultural	356
SRR12915165	Agricultural	361
SRR12915166	Agricultural	363
SRR12915167	Agricultural	364
SRR12915168	Agricultural	362
SRR12915169	Agricultural	362
SRR12915170	Agricultural	364
SRR12915171	Agricultural	361
SRR12915172	Agricultural	364
SRR12915173	Agricultural	364
SRR12915174	Agricultural	363
SRR12915175	Agricultural	364
SRR12915176	Agricultural	364
SRR12915177	Agricultural	364
SRR12915178	Agricultural	363
SRR12915179	Agricultural	363
SRR12915180	Agricultural	363
SRR12915181	Agricultural	363
SRR12915182	Agricultural	353
SRR12915183	Agricultural	361
SRR12915184	Agricultural	363
SRR12915185	Agricultural	361
SRR12915186	Agricultural	364
SRR12915187	Agricultural	364
SRR12915188	Agricultural	363
SRR12915189	Agricultural	363
SRR12915190	Agricultural	364
SRR12915191	Agricultural	361
SRR12915192	Agricultural	364
SRR12915193	Agricultural	362
SRR12915194	Agricultural	364
SRR12915195	Agricultural	364
SRR12915196	Agricultural	363
SRR12915197	Agricultural	363
SRR12915198	Agricultural	363
SRR12915199	Agricultural	360
SRR12915200	Agricultural	363
SRR12915201	Agricultural	364
SRR12915202	Agricultural	363
SRR12915203	Agricultural	364
SRR12915204	Agricultural	354
SRR12915205	Agricultural	362
SRR12915206	Agricultural	364
SRR12915207	Agricultural	362
SRR12915208	Agricultural	363
SRR12915209	Agricultural	364
SRR12915210	Agricultural	361
SRR12915211	Agricultural	362
SRR12915212	Agricultural	363
SRR12915213	Agricultural	340
SRR12915214	Agricultural	364
SRR12915215	Agricultural	362
SRR12915216	Agricultural	364
SRR12915217	Agricultural	363
SRR12915218	Agricultural	364
SRR12915219	Agricultural	364
SRR12915220	Agricultural	362
SRR12915221	Agricultural	363
SRR12915222	Agricultural	364
SRR12915223	Agricultural	363
SRR12915224	Agricultural	364
SRR12915225	Agricultural	326
SRR12915226	Agricultural	363
SRR12915227	Agricultural	364
SRR12915228	Agricultural	362
SRR12915229	Agricultural	362
SRR12915230	Agricultural	362
SRR12915231	Agricultural	362
SRR12915232	Agricultural	363
SRR12915233	Agricultural	364
SRR12915234	Agricultural	364
SRR12915235	Agricultural	364
SRR12915236	Agricultural	364
SRR12915237	Agricultural	364
SRR12915238	Agricultural	364
SRR12915239	Agricultural	364
SRR12915240	Agricultural	364
SRR12915241	Agricultural	363
SRR12915242	Agricultural	362
SRR12915243	Agricultural	364
SRR12915244	Agricultural	364
SRR12915245	Agricultural	362
SRR12915246	Agricultural	363
SRR12915247	Agricultural	363
SRR12915248	Agricultural	364
SRR12915249	Agricultural	363
SRR12915250	Agricultural	360
SRR12915251	Agricultural	361
SRR12915252	Agricultural	363
SRR12915253	Agricultural	364
SRR12915254	Agricultural	363
SRR12915255	Agricultural	364
SRR12915256	Agricultural	364
SRR12915257	Agricultural	364
SRR12915258	Agricultural	364
SRR12915259	Agricultural	364
SRR12915260	Agricultural	361
SRR12915261	Agricultural	363
SRR12915262	Agricultural	362
SRR12915263	Agricultural	363
SRR12915264	Agricultural	362
SRR12915265	Agricultural	364
SRR12915266	Agricultural	363
SRR12915267	Agricultural	363
SRR12915268	Agricultural	363
SRR12915269	Agricultural	360
SRR12915270	Agricultural	363
SRR12915271	Agricultural	360
SRR12915272	Agricultural	363
SRR12915273	Agricultural	364
SRR12915274	Agricultural	363
SRR12915275	Agricultural	358
SRR12915276	Agricultural	364
SRR12915277	Agricultural	363
SRR12915278	Agricultural	364
SRR12915279	Agricultural	364
SRR12915280	Agricultural	363
SRR12915281	Agricultural	363
SRR12915282	Agricultural	363
SRR12915283	Agricultural	363
SRR12915284	Agricultural	363
SRR12915285	Agricultural	364
SRR12915286	Agricultural	364
SRR12915287	Agricultural	362
SRR12915288	Agricultural	364
SRR12915289	Agricultural	363
SRR12915290	Agricultural	364
SRR12915291	Agricultural	364
SRR12915292	Agricultural	364
SRR12915293	Agricultural	362
SRR12915294	Agricultural	364
SRR12915295	Agricultural	361
SRR12915296	Agricultural	364
SRR12915297	Agricultural	363
SRR12915298	Agricultural	364
SRR12915299	Agricultural	363
SRR12915300	Agricultural	362
SRR12915301	Agricultural	360
SRR12915302	Agricultural	364
SRR12915303	Agricultural	362
SRR12915304	Agricultural	362
SRR12915305	Agricultural	362
SRR12915306	Agricultural	364
SRR12915307	Agricultural	363
SRR12915308	Agricultural	364
SRR12915309	Agricultural	362
SRR12915310	Agricultural	364
SRR12915311	Agricultural	364
SRR12915312	Agricultural	363
SRR12915313	Agricultural	358
SRR12915314	Agricultural	361
SRR12915315	Agricultural	363
SRR12915316	Agricultural	364
SRR12915317	Agricultural	363
SRR12915318	Agricultural	362
SRR12915319	Agricultural	361
SRR12915320	Agricultural	362
SRR12915321	Agricultural	362
SRR12915322	Agricultural	364
SRR12915323	Agricultural	364
SRR12915324	Agricultural	363
SRR12915325	Agricultural	364
SRR12915326	Agricultural	361
SRR12915327	Agricultural	358
SRR12915328	Agricultural	360
SRR12915329	Agricultural	363
SRR12915330	Agricultural	358
SRR12915331	Agricultural	362
SRR12915332	Agricultural	363
SRR12915333	Agricultural	363
SRR12915334	Agricultural	362
SRR12915335	Agricultural	362
SRR12915336	Agricultural	364
SRR12915337	Agricultural	364
SRR12915338	Agricultural	363
SRR12915339	Agricultural	363
SRR12915340	Agricultural	360
SRR12915341	Agricultural	363
SRR12915342	Agricultural	363
SRR12915343	Agricultural	363
SRR12915344	Agricultural	361
SRR12915345	Agricultural	364
SRR12915346	Agricultural	363
SRR12915347	Agricultural	362
SRR12964292	Agricultural	364
SRR12964293	Agricultural	364
SRR12964294	Agricultural	363
SRR12964295	Agricultural	363
SRR12977023	Agricultural	364
SRR12977024	Agricultural	363
SRR12977025	Agricultural	364
SRR12977026	Agricultural	362
SRR13100614	Agricultural	355
SRR13100615	Agricultural	364
SRR13100616	Agricultural	364
SRR13100617	Agricultural	364
SRR13100618	Agricultural	364
SRR13100619	Agricultural	364
SRR13100620	Agricultural	364
SRR13100621	Agricultural	364
SRR13100623	Agricultural	362
SRR13100628	Agricultural	354
SRR13100630	Agricultural	364
SRR13100631	Agricultural	364
SRR13336280	Agricultural	364
SRR13336281	Agricultural	364
SRR13336282	Agricultural	364
SRR13336283	Agricultural	364
SRR13336284	Agricultural	364
SRR13336285	Agricultural	364
SRR13336286	Agricultural	364
SRR13336287	Agricultural	364
SRR13336288	Agricultural	364
SRR13336289	Agricultural	364
SRR13336290	Agricultural	364
SRR13336291	Agricultural	364
SRR13336292	Agricultural	364
SRR13336293	Agricultural	364
SRR13336294	Agricultural	364
SRR13336295	Agricultural	364
SRR13336296	Agricultural	364
SRR13336297	Agricultural	364
SRR13336298	Agricultural	364
SRR13336299	Agricultural	364
SRR13336300	Agricultural	364
SRR13336301	Agricultural	364
SRR13336302	Agricultural	364
SRR13336303	Agricultural	364
SRR13336304	Agricultural	364
SRR13336305	Agricultural	364
SRR13336306	Agricultural	364
SRR13336307	Agricultural	364
SRR13336308	Agricultural	364
SRR13336309	Agricultural	364
SRR13336310	Agricultural	364
SRR13336311	Agricultural	364
SRR13336312	Agricultural	364
SRR13336313	Agricultural	364
SRR13336314	Agricultural	364
SRR13336315	Agricultural	364
SRR13336316	Agricultural	364
SRR13336317	Agricultural	364
SRR13336318	Agricultural	364
SRR13336319	Agricultural	364
SRR13336320	Agricultural	364
SRR13336321	Agricultural	364
SRR13336322	Agricultural	364
SRR13336323	Agricultural	364
SRR13336324	Agricultural	364
SRR13336325	Agricultural	364
SRR13336326	Agricultural	364
SRR13336327	Agricultural	364
SRR13336328	Agricultural	364
SRR13336329	Agricultural	364
SRR13336330	Agricultural	364
SRR13336331	Agricultural	364
SRR13336332	Agricultural	364
SRR13336333	Agricultural	364
SRR13336334	Agricultural	364
SRR13336335	Agricultural	364
SRR13614379	Agricultural	364
SRR13614380	Agricultural	364
SRR13614381	Agricultural	364
SRR13614382	Agricultural	364
SRR13614383	Agricultural	364
SRR13614384	Agricultural	364
SRR13614385	Agricultural	364
SRR13614386	Agricultural	364
SRR13614387	Agricultural	364
SRR13614388	Agricultural	364
SRR13614389	Agricultural	364
SRR13614390	Agricultural	364
SRR13614391	Agricultural	364
SRR13614392	Agricultural	364
SRR13614393	Agricultural	364
SRR13614394	Agricultural	364
SRR13614395	Agricultural	364
SRR13614396	Agricultural	364
SRR13614397	Agricultural	364
SRR13614398	Agricultural	364
SRR13614399	Agricultural	364
SRR13614400	Agricultural	364
SRR13614401	Agricultural	364
SRR13614402	Agricultural	364
SRR13646113	Agricultural	364
SRR13646114	Agricultural	364
SRR13646115	Agricultural	364
SRR13646116	Agricultural	364
SRR13646117	Agricultural	364
SRR13646118	Agricultural	364
SRR13646119	Agricultural	364
SRR13646120	Agricultural	364
SRR13646121	Agricultural	364
SRR13646122	Agricultural	364
SRR13646123	Agricultural	364
SRR13646124	Agricultural	364
SRR13646125	Agricultural	364
SRR13646126	Agricultural	364
SRR13646127	Agricultural	364
SRR13646128	Agricultural	364
SRR13646129	Agricultural	364
SRR13646130	Agricultural	364
SRR13646131	Agricultural	364
SRR13646132	Agricultural	364
SRR14320320	Agricultural	364
SRR14320321	Agricultural	364
SRR14320322	Agricultural	364
SRR14320323	Agricultural	364
SRR14320324	Agricultural	364
SRR14320325	Agricultural	364
SRR14320326	Agricultural	364
SRR14320327	Agricultural	364
SRR14320328	Agricultural	364
SRR14320329	Agricultural	364
SRR14320330	Agricultural	364
SRR14320331	Agricultural	364
SRR14509065	Agricultural	363
SRR14509066	Agricultural	363
SRR14509067	Agricultural	364
SRR14509068	Agricultural	362
SRR14509069	Agricultural	362
SRR14509070	Agricultural	363
SRR14509071	Agricultural	364
SRR14509072	Agricultural	364
SRR14555685	Agricultural	364
SRR14555686	Agricultural	364
SRR14555687	Agricultural	364
SRR14555688	Agricultural	364
SRR14555689	Agricultural	363
SRR14555690	Agricultural	364
SRR14555691	Agricultural	364
SRR14555692	Agricultural	364
SRR14555693	Agricultural	364
SRR14555694	Agricultural	364
SRR14555695	Agricultural	364
SRR14555696	Agricultural	364
SRR14555697	Agricultural	364
SRR14555698	Agricultural	364
SRR14555699	Agricultural	364
SRR14555700	Agricultural	364
SRR14555701	Agricultural	364
SRR14555702	Agricultural	364
SRR14660885	Agricultural	364
SRR14660886	Agricultural	364
SRR14660887	Agricultural	364
SRR14660888	Agricultural	364
SRR14660889	Agricultural	364
SRR14660890	Agricultural	364
SRR14660891	Agricultural	364
SRR14660892	Agricultural	364
SRR14660893	Agricultural	364
SRR14660894	Agricultural	364
SRR14660895	Agricultural	364
SRR14660896	Agricultural	364
SRR15522079	Agricultural	364
SRR15522080	Agricultural	364
SRR15522081	Agricultural	364
SRR15947147	Agricultural	364
SRR15947148	Agricultural	364
SRR15947149	Agricultural	364
SRR15947150	Agricultural	364
SRR15947151	Agricultural	363
SRR15947152	Agricultural	364
SRR15947153	Agricultural	363
SRR15947154	Agricultural	364
SRR15947155	Agricultural	364
SRR15947156	Agricultural	364
SRR15947157	Agricultural	364
SRR15947158	Agricultural	364
SRR17036897	Agricultural	362
SRR17036898	Agricultural	361
SRR17036899	Agricultural	360
SRR17036900	Agricultural	362
SRR17036901	Agricultural	363
SRR17036902	Agricultural	362
SRR17036903	Agricultural	363
SRR17036904	Agricultural	361
SRR18503729	Agricultural	364
SRR18503730	Agricultural	364
SRR18503731	Agricultural	364
SRR18503732	Agricultural	364
SRR18503733	Agricultural	364
SRR18503734	Agricultural	364
SRR18503735	Agricultural	364
SRR18503736	Agricultural	364
SRR18503737	Agricultural	364
SRR18503738	Agricultural	364
SRR18503739	Agricultural	364
SRR18503740	Agricultural	364
SRR18673640	Agricultural	364
SRR18673641	Agricultural	364
SRR18673642	Agricultural	364
SRR18673643	Agricultural	364
SRR18673644	Agricultural	363
SRR18673645	Agricultural	364
SRR18673646	Agricultural	362
SRR18673647	Agricultural	364
SRR19161315	Agricultural	364
SRR19161316	Agricultural	364
SRR19161317	Agricultural	364
SRR19161318	Agricultural	364
SRR19161319	Agricultural	364
SRR19161320	Agricultural	364
SRR19161321	Agricultural	364
SRR19161322	Agricultural	364
SRR19161323	Agricultural	364
SRR19161324	Agricultural	364
SRR19161325	Agricultural	364
SRR19161326	Agricultural	364
SRR19161327	Agricultural	364
SRR19161329	Agricultural	364
SRR19161330	Agricultural	364
SRR19161331	Agricultural	364
SRR19161332	Agricultural	364
SRR19161333	Agricultural	364
SRR19161334	Agricultural	364
SRR19161335	Agricultural	364
SRR21169165	Agricultural	364
SRR21169166	Agricultural	364
SRR21169167	Agricultural	364
SRR21169168	Agricultural	364
SRR21169169	Agricultural	364
SRR21169170	Agricultural	364
SRR21169171	Agricultural	364
SRR21169172	Agricultural	364
SRR21169173	Agricultural	364
SRR22277740	Agricultural	364
SRR22277741	Agricultural	364
SRR22277742	Agricultural	364
SRR22277743	Agricultural	364
SRR22277744	Agricultural	364
SRR22277745	Agricultural	364
SRR22277746	Agricultural	364
SRR22277747	Agricultural	364
SRR22277748	Agricultural	364
SRR22277749	Agricultural	364
SRR22277750	Agricultural	364
SRR22277751	Agricultural	364
SRR22277752	Agricultural	364
SRR22277753	Agricultural	364
SRR22277754	Agricultural	364
SRR22277755	Agricultural	364
SRR22277756	Agricultural	364
SRR22277757	Agricultural	364
SRR22277758	Agricultural	364
SRR22277759	Agricultural	364
SRR22277760	Agricultural	364
SRR22277761	Agricultural	364
SRR22277762	Agricultural	364
SRR22277763	Agricultural	364
SRR22277764	Agricultural	364
SRR22277765	Agricultural	364
SRR22277766	Agricultural	364
SRR22277767	Agricultural	364
SRR22277768	Agricultural	364
SRR22277769	Agricultural	364
SRR22277770	Agricultural	364
SRR22277771	Agricultural	364
SRR22277772	Agricultural	364
SRR22277773	Agricultural	364
SRR22277774	Agricultural	364
SRR22277775	Agricultural	364
SRR22277776	Agricultural	364
SRR22277777	Agricultural	364
SRR22277778	Agricultural	364
SRR22277779	Agricultural	364
SRR22277780	Agricultural	364
SRR22277781	Agricultural	364
SRR22277782	Agricultural	364
SRR22277783	Agricultural	364
SRR22277784	Agricultural	364
SRR22277785	Agricultural	364
SRR22277786	Agricultural	364
SRR22277787	Agricultural	364
SRR22277788	Agricultural	364
SRR22277789	Agricultural	364
SRR22277790	Agricultural	364
SRR22277791	Agricultural	364
SRR22277792	Agricultural	364
SRR22277793	Agricultural	364
SRR5639132	Agricultural	364
SRR5639133	Agricultural	363
SRR5639135	Agricultural	364
SRR5639136	Agricultural	364
SRR5639137	Agricultural	363
SRR5639138	Agricultural	364
SRR5639139	Agricultural	364
SRR5639141	Agricultural	364
SRR5639169	Agricultural	364
SRR5639170	Agricultural	364
SRR5639171	Agricultural	364
SRR5639172	Agricultural	364
SRR5639177	Agricultural	363
SRR5639178	Agricultural	364
SRR5639179	Agricultural	363
SRR5639180	Agricultural	364
SRR5639191	Agricultural	363
SRR5687767	Agricultural	364
SRR5688572	Agricultural	364
SRR5823595	Agricultural	364
SRR5823596	Agricultural	364
SRR5823597	Agricultural	364
SRR5823598	Agricultural	364
SRR5823599	Agricultural	364
SRR5823600	Agricultural	364
SRR5823601	Agricultural	364
SRR5823602	Agricultural	364
SRR5823603	Agricultural	364
SRR5823604	Agricultural	364
SRR5823605	Agricultural	364
SRR5823606	Agricultural	364
SRR5823607	Agricultural	364
SRR5823608	Agricultural	364
SRR5823609	Agricultural	364
SRR5823610	Agricultural	364
SRR5823611	Agricultural	364
SRR5823612	Agricultural	364
SRR5823613	Agricultural	364
SRR5915934	Agricultural	150
SRR5915956	Agricultural	152
SRR5915983	Agricultural	145
SRR5916017	Agricultural	150
SRR5916050	Agricultural	144
SRR5916057	Agricultural	143
SRR5916140	Agricultural	147
SRR5916156	Agricultural	154
SRR5916161	Agricultural	141
SRR5916184	Agricultural	145
SRR5916193	Agricultural	143
SRR5916217	Agricultural	145
SRR5916236	Agricultural	146
SRR5916247	Agricultural	151
SRR5916262	Agricultural	146
SRR5916267	Agricultural	141
SRR5916294	Agricultural	143
SRR5916354	Agricultural	141
SRR5916384	Agricultural	144
SRR5918907	Agricultural	148
SRR5918908	Agricultural	141
SRR5918913	Agricultural	145
SRR5918914	Agricultural	148
SRR5918926	Agricultural	147
SRR5918956	Agricultural	143
SRR5918957	Agricultural	150
SRR5918959	Agricultural	151
SRR5918960	Agricultural	137
SRR5918963	Agricultural	145
SRR5918977	Agricultural	135
SRR5918992	Agricultural	146
SRR5918993	Agricultural	147
SRR5918994	Agricultural	140
SRR5918995	Agricultural	149
SRR5918996	Agricultural	150
SRR5918997	Agricultural	150
SRR5918998	Agricultural	149
SRR5918999	Agricultural	142
SRR5919011	Agricultural	145
SRR5919014	Agricultural	147
SRR5919015	Agricultural	147
SRR5919017	Agricultural	139
SRR5919067	Agricultural	144
SRR5919070	Agricultural	140
SRR5919072	Agricultural	144
SRR5919086	Agricultural	142
SRR5919087	Agricultural	140
SRR5919088	Agricultural	148
SRR5919090	Agricultural	135
SRR5919091	Agricultural	141
SRR5919092	Agricultural	136
SRR5919093	Agricultural	138
SRR5919094	Agricultural	140
SRR5919095	Agricultural	150
SRR5919099	Agricultural	149
SRR5919104	Agricultural	147
SRR5919106	Agricultural	146
SRR5919107	Agricultural	144
SRR5919112	Agricultural	139
SRR5919124	Agricultural	142
SRR5919194	Agricultural	150
SRR5919212	Agricultural	142
SRR5919214	Agricultural	147
SRR5919248	Agricultural	143
SRR5919249	Agricultural	148
SRR5919258	Agricultural	135
SRR5919290	Agricultural	150
SRR5919291	Agricultural	145
SRR5919311	Agricultural	149
SRR5919314	Agricultural	145
SRR5919315	Agricultural	142
SRR5919317	Agricultural	144
SRR5919345	Agricultural	150
SRR5919346	Agricultural	139
SRR5919350	Agricultural	138
SRR5919353	Agricultural	143
SRR5919357	Agricultural	146
SRR5922963	Agricultural	148
SRR5923059	Agricultural	142
SRR5923070	Agricultural	147
SRR5923080	Agricultural	146
SRR5923105	Agricultural	156
SRR5923115	Agricultural	144
SRR5923116	Agricultural	150
SRR5923119	Agricultural	148
SRR5923242	Agricultural	140
SRR5923263	Agricultural	146
SRR5923294	Agricultural	138
SRR5923360	Agricultural	147
SRR5923390	Agricultural	143
SRR5923793	Agricultural	147
SRR606427	Agricultural	352
SRR606447	Agricultural	358
SRR606448	Agricultural	354
SRR606449	Agricultural	343
SRR606450	Agricultural	358
SRR606451	Agricultural	354
SRR606794	Agricultural	342
SRR606797	Agricultural	324
SRR606798	Agricultural	323
SRR606801	Agricultural	323
SRR606802	Agricultural	330
SRR606803	Agricultural	317
SRR606806	Agricultural	326
SRR606807	Agricultural	327
SRR606808	Agricultural	327
SRR606821	Agricultural	357
SRR606822	Agricultural	354
SRR606825	Agricultural	349
SRR606826	Agricultural	354
SRR606827	Agricultural	345
SRR606828	Agricultural	352
SRR606829	Agricultural	337
SRR606832	Agricultural	340
SRR606833	Agricultural	325
SRR606836	Agricultural	324
SRR606837	Agricultural	331
SRR606840	Agricultural	337
SRR606841	Agricultural	332
SRR606844	Agricultural	306
SRR606845	Agricultural	315
SRR6866878	Agricultural	364
SRR6866879	Agricultural	364
SRR7013862	Agricultural	141
SRR7013867	Agricultural	145
SRR7013873	Agricultural	143
SRR7013874	Agricultural	145
SRR7013889	Agricultural	147
SRR7013893	Agricultural	147
SRR7013894	Agricultural	143
SRR7013900	Agricultural	140
SRR7013901	Agricultural	147
SRR7013903	Agricultural	133
SRR7013908	Agricultural	135
SRR7013912	Agricultural	138
SRR7013913	Agricultural	138
SRR7013914	Agricultural	146
SRR7013915	Agricultural	152
SRR7013916	Agricultural	141
SRR7013917	Agricultural	149
SRR7013925	Agricultural	149
SRR7595447	Agricultural	139
SRR7595448	Agricultural	145
SRR7595449	Agricultural	147
SRR7595450	Agricultural	148
SRR7595452	Agricultural	137
SRR7595453	Agricultural	142
SRR7595454	Agricultural	147
SRR7595455	Agricultural	149
SRR7595456	Agricultural	147
SRR7595457	Agricultural	154
SRR7595508	Agricultural	150
SRR7595517	Agricultural	144
SRR7595519	Agricultural	146
SRR7595520	Agricultural	148
SRR7595530	Agricultural	146
SRR7595531	Agricultural	155
SRR7595534	Agricultural	138
SRR7595535	Agricultural	140
SRR7595538	Agricultural	141
SRR7595539	Agricultural	151
SRR7595540	Agricultural	143
SRR7595565	Agricultural	146
SRR7595570	Agricultural	133
SRR7595573	Agricultural	134
SRR7595575	Agricultural	143
SRR7595576	Agricultural	145
SRR7595577	Agricultural	148
SRR7595581	Agricultural	136
SRR7595582	Agricultural	145
SRR7595583	Agricultural	143
SRR7595584	Agricultural	144
SRR7595585	Agricultural	144
SRR7595586	Agricultural	141
SRR7664615	Agricultural	364
SRR7664616	Agricultural	364
SRR7664617	Agricultural	364
SRR7664618	Agricultural	364
SRR7664619	Agricultural	364
SRR7664620	Agricultural	364
SRR8100008	Agricultural	364
SRR8100009	Agricultural	363
SRR8100010	Agricultural	362
SRR8100011	Agricultural	364
SRR8100012	Agricultural	364
SRR8100013	Agricultural	363
SRR8100014	Agricultural	364
SRR8100015	Agricultural	364
SRR8100016	Agricultural	364
SRR8100017	Agricultural	364
SRR8100018	Agricultural	364
SRR8100019	Agricultural	364
SRR8100020	Agricultural	364
SRR8100021	Agricultural	364
SRR8100022	Agricultural	363
SRR8100023	Agricultural	364
SRR8100024	Agricultural	364
SRR8100025	Agricultural	364
SRR8100026	Agricultural	364
SRR8100027	Agricultural	364
SRR8100028	Agricultural	364
SRR8100029	Agricultural	364
SRR8100030	Agricultural	363
SRR8100031	Agricultural	363
SRR8487010	Agricultural	363
SRR8487011	Agricultural	364
SRR8487012	Agricultural	363
SRR8487013	Agricultural	364
SRR8487014	Agricultural	348
SRR8487015	Agricultural	355
SRR8487016	Agricultural	361
SRR8487017	Agricultural	354
SRR8487018	Agricultural	346
SRR8487019	Agricultural	358
SRR8487020	Agricultural	362
SRR8487021	Agricultural	345
SRR8487022	Agricultural	358
SRR8487023	Agricultural	339
SRR8487024	Agricultural	363
SRR8487025	Agricultural	364
SRR8487026	Agricultural	364
SRR8487027	Agricultural	364
SRR8487028	Agricultural	364
SRR8487029	Agricultural	363
SRR8487030	Agricultural	363
SRR8487031	Agricultural	364
SRR8487032	Agricultural	364
SRR8487033	Agricultural	364
SRR8487034	Agricultural	360
SRR8487035	Agricultural	347
SRR8487036	Agricultural	357
SRR8487037	Agricultural	363
SRR8487038	Agricultural	364
SRR8487039	Agricultural	364
SRR8487040	Agricultural	364
SRR8821118	Agricultural	139
SRR8821120	Agricultural	145
SRR8821121	Agricultural	149
SRR8821122	Agricultural	145
SRR8821123	Agricultural	145
SRR8821124	Agricultural	139
SRR8821125	Agricultural	143
SRR8821127	Agricultural	143
SRR8821129	Agricultural	145
SRR8821130	Agricultural	149
SRR8821131	Agricultural	143
SRR8821132	Agricultural	151
SRR8821133	Agricultural	142
SRR8821135	Agricultural	143
SRR8821138	Agricultural	146
SRR8821139	Agricultural	146
SRR8821140	Agricultural	141
SRR8821143	Agricultural	142
SRR8821145	Agricultural	135
SRR8821148	Agricultural	140
SRR8821149	Agricultural	147
SRR8821152	Agricultural	135
SRR8821154	Agricultural	144
SRR8821156	Agricultural	146
SRR8821163	Agricultural	144
SRR8821166	Agricultural	147
SRR8821169	Agricultural	149
SRR8821170	Agricultural	137
SRR8929680	Agricultural	364
SRR8929681	Agricultural	364
SRR8929682	Agricultural	363
SRR8929683	Agricultural	364
SRR8929684	Agricultural	364
SRR8929685	Agricultural	364
SRR8929686	Agricultural	364
SRR8929687	Agricultural	364
SRR8987900	Agricultural	364
SRR8987901	Agricultural	364
SRR8987902	Agricultural	364
SRR8987903	Agricultural	364

## Sheet: Figure 1d
Sample	Group	Shannon index
CRR211651	Non-agricultural	4.82292
CRR211652	Non-agricultural	4.84845
CRR211653	Non-agricultural	4.81377
CRR211654	Non-agricultural	4.87021
CRR211655	Non-agricultural	4.88891
CRR211656	Non-agricultural	4.83038
CRR211657	Non-agricultural	4.78216
CRR211658	Non-agricultural	4.70741
CRR211659	Non-agricultural	4.80739
CRR211660	Non-agricultural	4.84525
ERR911201	Non-agricultural	3.9678
ERR911202	Non-agricultural	4.2311
ERR911203	Non-agricultural	4.21403
ERR911204	Non-agricultural	4.10755
ERR911205	Non-agricultural	4.20276
ERR911206	Non-agricultural	4.25483
ERR911207	Non-agricultural	4.22047
ERR911208	Non-agricultural	4.40039
ERR911217	Non-agricultural	4.15541
ERR911218	Non-agricultural	4.29372
ERR911219	Non-agricultural	4.35582
ERR911220	Non-agricultural	4.0737
ERR911221	Non-agricultural	4.23255
ERR911222	Non-agricultural	4.17094
ERR911223	Non-agricultural	4.12426
ERR911224	Non-agricultural	4.38176
ERR911233	Non-agricultural	4.57655
ERR911234	Non-agricultural	4.38171
ERR911235	Non-agricultural	4.41346
ERR911236	Non-agricultural	4.34812
ERR911237	Non-agricultural	4.44841
ERR911238	Non-agricultural	4.42685
ERR911239	Non-agricultural	4.48823
ERR911240	Non-agricultural	4.56344
ERR911249	Non-agricultural	4.34298
ERR911250	Non-agricultural	4.13643
ERR911251	Non-agricultural	4.26816
ERR911252	Non-agricultural	4.25668
ERR911253	Non-agricultural	4.41564
ERR911254	Non-agricultural	4.27203
ERR911255	Non-agricultural	4.07738
ERR911256	Non-agricultural	4.37793
ERR911265	Non-agricultural	4.5262
ERR911266	Non-agricultural	4.33504
ERR911267	Non-agricultural	4.34732
ERR911268	Non-agricultural	4.39999
ERR911269	Non-agricultural	4.39773
ERR911270	Non-agricultural	4.37092
ERR911271	Non-agricultural	4.57148
ERR911272	Non-agricultural	4.54041
ERR911282	Non-agricultural	4.22686
ERR911283	Non-agricultural	4.34835
ERR911284	Non-agricultural	4.28444
ERR911285	Non-agricultural	4.30229
ERR911286	Non-agricultural	4.37099
ERR911296	Non-agricultural	4.22587
ERR911297	Non-agricultural	4.48949
ERR911298	Non-agricultural	4.59095
ERR911307	Non-agricultural	4.61193
ERR911308	Non-agricultural	4.54706
ERR911309	Non-agricultural	4.50068
ERR911310	Non-agricultural	4.60689
ERR911311	Non-agricultural	4.54844
ERR911312	Non-agricultural	4.40208
ERR911313	Non-agricultural	4.58102
ERR911314	Non-agricultural	4.51404
ERR911323	Non-agricultural	4.49687
ERR911324	Non-agricultural	4.35467
ERR911325	Non-agricultural	4.45815
ERR911326	Non-agricultural	4.30896
ERR911327	Non-agricultural	4.33151
ERR911328	Non-agricultural	4.46133
ERR911329	Non-agricultural	4.43637
ERR911330	Non-agricultural	4.31829
ERR911339	Non-agricultural	4.38558
ERR911340	Non-agricultural	4.35482
ERR911341	Non-agricultural	4.3084
ERR911342	Non-agricultural	4.26676
ERR911343	Non-agricultural	4.43262
ERR911344	Non-agricultural	4.60355
ERR911345	Non-agricultural	4.4763
ERR911346	Non-agricultural	4.45132
ERR911347	Non-agricultural	4.57232
ERR911348	Non-agricultural	4.52375
ERR911349	Non-agricultural	4.43908
ERR911350	Non-agricultural	4.54346
ERR911351	Non-agricultural	4.5783
ERR911352	Non-agricultural	4.47148
ERR911353	Non-agricultural	4.30222
ERR911354	Non-agricultural	4.33234
ERR911355	Non-agricultural	4.31312
ERR911356	Non-agricultural	4.3416
ERR911357	Non-agricultural	4.35045
ERR911358	Non-agricultural	4.40968
ERR911359	Non-agricultural	4.30918
SRR10186383	Non-agricultural	4.45349
SRR10186384	Non-agricultural	4.15278
SRR10186385	Non-agricultural	4.54852
SRR10186386	Non-agricultural	4.40085
SRR10186387	Non-agricultural	4.70034
SRR1022653	Non-agricultural	3.88285
SRR1023222	Non-agricultural	3.83755
SRR1023760	Non-agricultural	3.89602
SRR1024100	Non-agricultural	3.83817
SRR1024104	Non-agricultural	3.86986
SRR1026849	Non-agricultural	3.48891
SRR1026851	Non-agricultural	3.74676
SRR1026852	Non-agricultural	2.35713
SRR1026853	Non-agricultural	3.77161
SRR1026854	Non-agricultural	3.92218
SRR1026855	Non-agricultural	3.63164
SRR10360602	Non-agricultural	4.39742
SRR10985504	Non-agricultural	4.42172
SRR10985505	Non-agricultural	4.51784
SRR10985506	Non-agricultural	4.52427
SRR10985507	Non-agricultural	4.01087
SRR10985508	Non-agricultural	4.38318
SRR10985509	Non-agricultural	4.20718
SRR10985510	Non-agricultural	4.28886
SRR10985511	Non-agricultural	4.35464
SRR10985513	Non-agricultural	3.14519
SRR10985514	Non-agricultural	4.04968
SRR10985515	Non-agricultural	4.49219
SRR10985516	Non-agricultural	4.48368
SRR10985517	Non-agricultural	4.48977
SRR10985518	Non-agricultural	4.37387
SRR10985519	Non-agricultural	4.39526
SRR11241196	Non-agricultural	4.76695
SRR11241197	Non-agricultural	4.98448
SRR11241198	Non-agricultural	4.91178
SRR11241199	Non-agricultural	5.03263
SRR11241201	Non-agricultural	4.95214
SRR1157607	Non-agricultural	3.70658
SRR1157614	Non-agricultural	3.46253
SRR1157615	Non-agricultural	3.8776
SRR1157616	Non-agricultural	3.68718
SRR1157617	Non-agricultural	3.82408
SRR11734596	Non-agricultural	4.97345
SRR11734597	Non-agricultural	4.97005
SRR11734598	Non-agricultural	4.97642
SRR11734602	Non-agricultural	5.03597
SRR11734603	Non-agricultural	5.04336
SRR11734606	Non-agricultural	4.95339
SRR11734607	Non-agricultural	4.99615
SRR11734608	Non-agricultural	4.9465
SRR11734609	Non-agricultural	4.94232
SRR11734611	Non-agricultural	4.94977
SRR11734612	Non-agricultural	4.94141
SRR11734613	Non-agricultural	4.95278
SRR11734614	Non-agricultural	4.94709
SRR11734615	Non-agricultural	4.94656
SRR11734616	Non-agricultural	4.94747
SRR11734617	Non-agricultural	5.00202
SRR11734618	Non-agricultural	4.99572
SRR11734619	Non-agricultural	4.95065
SRR11734620	Non-agricultural	4.95757
SRR11734621	Non-agricultural	5.08137
SRR11734622	Non-agricultural	4.99341
SRR11734623	Non-agricultural	4.98804
SRR11734624	Non-agricultural	4.89985
SRR11734625	Non-agricultural	4.89954
SRR11734626	Non-agricultural	4.91039
SRR11734627	Non-agricultural	4.90105
SRR11734628	Non-agricultural	4.93397
SRR11734629	Non-agricultural	4.93242
SRR11734630	Non-agricultural	5.09754
SRR11734631	Non-agricultural	5.09929
SRR11734632	Non-agricultural	5.07834
SRR11734633	Non-agricultural	4.72692
SRR11734634	Non-agricultural	4.72982
SRR11734635	Non-agricultural	4.77012
SRR11734636	Non-agricultural	4.78686
SRR11734637	Non-agricultural	4.58598
SRR11734638	Non-agricultural	4.58977
SRR11734639	Non-agricultural	4.88111
SRR11734640	Non-agricultural	4.88125
SRR11734681	Non-agricultural	5.0266
SRR11734682	Non-agricultural	5.03923
SRR11734683	Non-agricultural	5.02202
SRR11734684	Non-agricultural	5.0377
SRR11734685	Non-agricultural	5.03799
SRR11734686	Non-agricultural	5.03056
SRR11734687	Non-agricultural	5.02612
SRR11734688	Non-agricultural	4.84348
SRR11734689	Non-agricultural	4.94289
SRR11734690	Non-agricultural	4.26987
SRR11734691	Non-agricultural	4.31431
SRR11734692	Non-agricultural	4.84655
SRR11734693	Non-agricultural	4.8349
SRR11734694	Non-agricultural	4.83959
SRR11734695	Non-agricultural	4.77389
SRR11734696	Non-agricultural	4.75713
SRR11734697	Non-agricultural	4.76392
SRR11734698	Non-agricultural	4.97983
SRR11734699	Non-agricultural	4.97471
SRR11734700	Non-agricultural	4.97265
SRR11734701	Non-agricultural	4.97121
SRR11734702	Non-agricultural	4.9093
SRR11734703	Non-agricultural	5.05775
SRR11734704	Non-agricultural	5.0531
SRR11734705	Non-agricultural	5.04584
SRR11734706	Non-agricultural	5.04516
SRR11734707	Non-agricultural	5.08081
SRR11734708	Non-agricultural	5.07828
SRR11734709	Non-agricultural	5.07929
SRR11734710	Non-agricultural	5.07566
SRR11734711	Non-agricultural	5.04693
SRR11734713	Non-agricultural	4.90841
SRR11734714	Non-agricultural	5.05354
SRR11734715	Non-agricultural	5.01784
SRR11734716	Non-agricultural	4.97889
SRR11734717	Non-agricultural	4.96557
SRR11734718	Non-agricultural	4.97473
SRR11734719	Non-agricultural	4.97112
SRR11734720	Non-agricultural	4.9767
SRR11805812	Non-agricultural	4.31558
SRR11805813	Non-agricultural	4.45623
SRR11805814	Non-agricultural	4.45695
SRR11805815	Non-agricultural	4.33098
SRR11805816	Non-agricultural	4.24617
SRR11805817	Non-agricultural	4.45107
SRR11837213	Non-agricultural	4.64951
SRR11837214	Non-agricultural	4.63698
SRR11837216	Non-agricultural	4.60564
SRR11837300	Non-agricultural	4.65455
SRR11837301	Non-agricultural	4.57878
SRR11837302	Non-agricultural	4.55421
SRR11837370	Non-agricultural	4.61469
SRR11837387	Non-agricultural	4.61433
SRR11837388	Non-agricultural	4.65613
SRR11837389	Non-agricultural	4.63879
SRR11837390	Non-agricultural	4.59848
SRR11837391	Non-agricultural	4.637
SRR11837428	Non-agricultural	4.61141
SRR11837429	Non-agricultural	4.57981
SRR11837452	Non-agricultural	4.57311
SRR11837453	Non-agricultural	4.65778
SRR11837467	Non-agricultural	4.58762
SRR11837469	Non-agricultural	4.58185
SRR11837470	Non-agricultural	4.56827
SRR11837471	Non-agricultural	4.63636
SRR11837711	Non-agricultural	4.52884
SRR11837712	Non-agricultural	4.53996
SRR11837737	Non-agricultural	4.61317
SRR12152375	Non-agricultural	3.59817
SRR12152376	Non-agricultural	3.4473
SRR12152377	Non-agricultural	3.89159
SRR12152378	Non-agricultural	3.81693
SRR13600617	Non-agricultural	4.91202
SRR13600618	Non-agricultural	4.89448
SRR13600619	Non-agricultural	4.90414
SRR14572917	Non-agricultural	4.98948
SRR14699187	Non-agricultural	4.97371
SRR14711380	Non-agricultural	4.9505
SRR14877736	Non-agricultural	4.09281
SRR14877737	Non-agricultural	3.60541
SRR14877738	Non-agricultural	4.55262
SRR14877739	Non-agricultural	4.62893
SRR14877740	Non-agricultural	4.537
SRR14877741	Non-agricultural	3.55573
SRR14877742	Non-agricultural	1.85385
SRR14877743	Non-agricultural	3.73704
SRR14877744	Non-agricultural	4.62578
SRR14877745	Non-agricultural	1.21896
SRR14877746	Non-agricultural	3.28421
SRR14877747	Non-agricultural	2.72997
SRR14877748	Non-agricultural	3.20238
SRR14877749	Non-agricultural	3.94851
SRR14877750	Non-agricultural	4.28585
SRR14877751	Non-agricultural	4.34169
SRR14877752	Non-agricultural	3.32679
SRR14877753	Non-agricultural	4.48988
SRR14877754	Non-agricultural	4.37831
SRR14877755	Non-agricultural	4.59913
SRR14877756	Non-agricultural	3.74132
SRR14877757	Non-agricultural	3.63708
SRR14877758	Non-agricultural	4.43027
SRR14877759	Non-agricultural	4.1595
SRR14877760	Non-agricultural	4.08697
SRR14877761	Non-agricultural	4.39982
SRR14877762	Non-agricultural	4.6404
SRR14877764	Non-agricultural	3.35929
SRR14877765	Non-agricultural	4.19418
SRR14877766	Non-agricultural	4.60332
SRR14877767	Non-agricultural	3.82887
SRR14877768	Non-agricultural	4.57083
SRR14877769	Non-agricultural	4.46234
SRR14877770	Non-agricultural	4.41018
SRR14877771	Non-agricultural	4.36822
SRR14877772	Non-agricultural	3.33893
SRR14877773	Non-agricultural	3.25319
SRR14877774	Non-agricultural	3.51737
SRR14877775	Non-agricultural	3.27078
SRR14877776	Non-agricultural	3.8413
SRR14877777	Non-agricultural	3.24386
SRR14877778	Non-agricultural	3.65062
SRR16995637	Non-agricultural	4.41923
SRR16995638	Non-agricultural	4.25276
SRR16995639	Non-agricultural	4.3276
SRR16995640	Non-agricultural	4.27231
SRR16995641	Non-agricultural	4.16791
SRR16995642	Non-agricultural	3.70783
SRR16995643	Non-agricultural	3.66179
SRR16995644	Non-agricultural	4.29538
SRR16995645	Non-agricultural	4.28091
SRR16995646	Non-agricultural	4.28334
SRR16995647	Non-agricultural	4.57977
SRR16995648	Non-agricultural	4.53883
SRR16995649	Non-agricultural	4.51529
SRR16995650	Non-agricultural	4.35779
SRR16995651	Non-agricultural	4.27362
SRR16995652	Non-agricultural	4.32871
SRR16995653	Non-agricultural	4.26991
SRR16995654	Non-agricultural	4.40235
SRR16995655	Non-agricultural	4.24688
SRR16995656	Non-agricultural	4.20854
SRR16995657	Non-agricultural	4.54598
SRR16995658	Non-agricultural	4.26845
SRR16995659	Non-agricultural	4.74346
SRR16995660	Non-agricultural	4.36795
SRR16995661	Non-agricultural	4.38275
SRR16995662	Non-agricultural	4.34468
SRR16995663	Non-agricultural	4.398
SRR16995664	Non-agricultural	4.45234
SRR16995665	Non-agricultural	4.4466
SRR16995666	Non-agricultural	4.44623
SRR17459076	Non-agricultural	4.25204
SRR17459077	Non-agricultural	4.11365
SRR17459078	Non-agricultural	4.1297
SRR17459079	Non-agricultural	4.2874
SRR17459080	Non-agricultural	4.01383
SRR17459081	Non-agricultural	3.90763
SRR17459082	Non-agricultural	4.29879
SRR17459083	Non-agricultural	4.06638
SRR17459084	Non-agricultural	4.27468
SRR17459085	Non-agricultural	4.16263
SRR17459086	Non-agricultural	4.2118
SRR17459087	Non-agricultural	4.30183
SRR17459088	Non-agricultural	4.15012
SRR17459089	Non-agricultural	4.29616
SRR17459090	Non-agricultural	4.2948
SRR17459091	Non-agricultural	4.23722
SRR17459092	Non-agricultural	4.26553
SRR17459093	Non-agricultural	4.31204
SRR17459094	Non-agricultural	4.27394
SRR17459095	Non-agricultural	4.23494
SRR17459096	Non-agricultural	4.24122
SRR17459097	Non-agricultural	4.14012
SRR17459098	Non-agricultural	4.11379
SRR17459099	Non-agricultural	4.14824
SRR17459100	Non-agricultural	4.03681
SRR17459101	Non-agricultural	4.21682
SRR17459102	Non-agricultural	4.1973
SRR17459103	Non-agricultural	4.08832
SRR17459104	Non-agricultural	4.20335
SRR17459105	Non-agricultural	4.09088
SRR17459106	Non-agricultural	4.20458
SRR17459107	Non-agricultural	4.209
SRR17459108	Non-agricultural	3.93462
SRR17459109	Non-agricultural	4.29496
SRR17459110	Non-agricultural	4.33514
SRR17459111	Non-agricultural	4.34101
SRR17459112	Non-agricultural	4.30384
SRR17459113	Non-agricultural	4.30205
SRR17459114	Non-agricultural	4.28256
SRR17459115	Non-agricultural	4.32943
SRR17459116	Non-agricultural	4.29337
SRR17459117	Non-agricultural	4.33327
SRR17459118	Non-agricultural	4.33673
SRR17459119	Non-agricultural	4.36148
SRR17459120	Non-agricultural	4.28682
SRR17459121	Non-agricultural	4.31763
SRR17459122	Non-agricultural	4.23636
SRR17459123	Non-agricultural	4.28253
SRR17459124	Non-agricultural	4.22577
SRR17459125	Non-agricultural	4.25776
SRR17459126	Non-agricultural	4.234
SRR17459127	Non-agricultural	4.05873
SRR17459128	Non-agricultural	3.90799
SRR17459129	Non-agricultural	4.26155
SRR17459130	Non-agricultural	4.36763
SRR17459131	Non-agricultural	4.1607
SRR17459132	Non-agricultural	4.36317
SRR17459133	Non-agricultural	4.22195
SRR17459134	Non-agricultural	4.19168
SRR17459135	Non-agricultural	4.19421
SRR17459136	Non-agricultural	4.19153
SRR17459137	Non-agricultural	4.19037
SRR17459138	Non-agricultural	4.21153
SRR17459139	Non-agricultural	4.1948
SRR17459140	Non-agricultural	4.06748
SRR17459141	Non-agricultural	4.20521
SRR17459142	Non-agricultural	4.20514
SRR17459143	Non-agricultural	4.29527
SRR17459144	Non-agricultural	4.17271
SRR17459145	Non-agricultural	4.12639
SRR17459146	Non-agricultural	4.04484
SRR17459147	Non-agricultural	4.19503
SRR17459148	Non-agricultural	4.11739
SRR17459149	Non-agricultural	4.26752
SRR17459150	Non-agricultural	4.21677
SRR17459151	Non-agricultural	4.2269
SRR17459152	Non-agricultural	4.21087
SRR17459153	Non-agricultural	4.27835
SRR17459154	Non-agricultural	4.15682
SRR17459155	Non-agricultural	4.21564
SRR17459156	Non-agricultural	4.21691
SRR17459157	Non-agricultural	4.26046
SRR17459158	Non-agricultural	4.23088
SRR17459159	Non-agricultural	4.28258
SRR17459160	Non-agricultural	4.24905
SRR17459161	Non-agricultural	4.28541
SRR17459162	Non-agricultural	4.25869
SRR17459163	Non-agricultural	4.29126
SRR17459164	Non-agricultural	4.28102
SRR17459165	Non-agricultural	4.24805
SRR17459166	Non-agricultural	4.27026
SRR17459167	Non-agricultural	4.30043
SRR17459168	Non-agricultural	4.33833
SRR17459169	Non-agricultural	4.33544
SRR17459170	Non-agricultural	4.34602
SRR17459171	Non-agricultural	4.35529
SRR17459172	Non-agricultural	4.27657
SRR17459173	Non-agricultural	4.34162
SRR17459174	Non-agricultural	4.3143
SRR17459175	Non-agricultural	4.27436
SRR17459176	Non-agricultural	4.32391
SRR17459177	Non-agricultural	4.29395
SRR17459178	Non-agricultural	4.30405
SRR17459179	Non-agricultural	4.2459
SRR17459180	Non-agricultural	4.27056
SRR17459181	Non-agricultural	4.21498
SRR17459182	Non-agricultural	4.24902
SRR17459183	Non-agricultural	4.16653
SRR17459184	Non-agricultural	4.19106
SRR17459185	Non-agricultural	4.16298
SRR17459186	Non-agricultural	4.13916
SRR17459187	Non-agricultural	4.17746
SRR17459188	Non-agricultural	4.21992
SRR17459189	Non-agricultural	4.19778
SRR17459190	Non-agricultural	4.18161
SRR17459191	Non-agricultural	4.14964
SRR17459192	Non-agricultural	4.26819
SRR17459193	Non-agricultural	3.97311
SRR17459194	Non-agricultural	4.20445
SRR17459195	Non-agricultural	4.0916
SRR17459196	Non-agricultural	4.25932
SRR17459197	Non-agricultural	4.24716
SRR17459198	Non-agricultural	4.26223
SRR17459199	Non-agricultural	4.21615
SRR17459200	Non-agricultural	4.21401
SRR17459201	Non-agricultural	4.12683
SRR17459202	Non-agricultural	4.1983
SRR17459203	Non-agricultural	4.24111
SRR17459204	Non-agricultural	4.11239
SRR17459205	Non-agricultural	4.19488
SRR17459206	Non-agricultural	4.1313
SRR17459207	Non-agricultural	4.04949
SRR17459208	Non-agricultural	3.30858
SRR17459209	Non-agricultural	4.22997
SRR17459210	Non-agricultural	4.21802
SRR17459211	Non-agricultural	4.32488
SRR17459212	Non-agricultural	4.24162
SRR17459213	Non-agricultural	4.33316
SRR17459214	Non-agricultural	4.30436
SRR17459215	Non-agricultural	4.34309
SRR17459216	Non-agricultural	4.32794
SRR17459217	Non-agricultural	4.33406
SRR17459218	Non-agricultural	4.32104
SRR17459219	Non-agricultural	4.22231
SRR17459220	Non-agricultural	4.0476
SRR17459221	Non-agricultural	4.17828
SRR17459222	Non-agricultural	4.25085
SRR17459223	Non-agricultural	4.15804
SRR17459224	Non-agricultural	4.23681
SRR17459225	Non-agricultural	4.16095
SRR17459226	Non-agricultural	4.16091
SRR17459227	Non-agricultural	4.13624
SRR17459228	Non-agricultural	4.11553
SRR17459229	Non-agricultural	4.21564
SRR17459230	Non-agricultural	4.21635
SRR17459231	Non-agricultural	4.23536
SRR17459232	Non-agricultural	4.17621
SRR17459233	Non-agricultural	4.16837
SRR17459234	Non-agricultural	4.09102
SRR17459235	Non-agricultural	4.05899
SRR17459236	Non-agricultural	4.08928
SRR17459237	Non-agricultural	4.07842
SRR17459238	Non-agricultural	4.17735
SRR17459239	Non-agricultural	4.31167
SRR17459240	Non-agricultural	4.22656
SRR17459241	Non-agricultural	4.28705
SRR19084108	Non-agricultural	4.455
SRR19084109	Non-agricultural	4.5228
SRR19084110	Non-agricultural	4.46598
SRR19084111	Non-agricultural	4.45492
SRR19084112	Non-agricultural	4.40011
SRR19084113	Non-agricultural	4.50665
SRR19084114	Non-agricultural	4.25311
SRR19084115	Non-agricultural	4.43208
SRR19084116	Non-agricultural	4.49744
SRR19084117	Non-agricultural	4.35601
SRR19084118	Non-agricultural	4.33906
SRR19084119	Non-agricultural	4.40304
SRR21860266	Non-agricultural	3.07119
SRR21860267	Non-agricultural	2.63829
SRR21860274	Non-agricultural	2.92075
SRR21860276	Non-agricultural	3.2548
SRR21860278	Non-agricultural	2.72692
SRR21860279	Non-agricultural	2.49271
SRR21860280	Non-agricultural	3.02399
SRR21860282	Non-agricultural	2.64117
SRR21860283	Non-agricultural	2.68025
SRR2546421	Non-agricultural	3.16689
SRR2546422	Non-agricultural	3.98437
SRR2546423	Non-agricultural	3.30686
SRR2546424	Non-agricultural	3.78203
SRR2546425	Non-agricultural	3.9319
SRR2546426	Non-agricultural	3.74947
SRR2844600	Non-agricultural	4.1492
SRR2844601	Non-agricultural	4.77882
SRR2844602	Non-agricultural	4.80016
SRR2844616	Non-agricultural	4.4806
SRR3984567	Non-agricultural	4.41806
SRR5208282	Non-agricultural	3.94818
SRR5208283	Non-agricultural	1.58343
SRR5208337	Non-agricultural	2.50111
SRR5209944	Non-agricultural	3.46253
SRR5213075	Non-agricultural	3.72296
SRR5213076	Non-agricultural	3.34787
SRR5213078	Non-agricultural	3.59628
SRR5213079	Non-agricultural	2.7791
SRR5213080	Non-agricultural	3.56414
SRR5259539	Non-agricultural	4.48832
SRR5259540	Non-agricultural	4.66757
SRR5259541	Non-agricultural	4.50448
SRR5259542	Non-agricultural	4.69986
SRR5259543	Non-agricultural	4.70528
SRR5439720	Non-agricultural	3.75536
SRR5440529	Non-agricultural	3.53064
SRR5440530	Non-agricultural	3.56513
SRR5440531	Non-agricultural	3.65671
SRR5440533	Non-agricultural	3.80878
SRR5440534	Non-agricultural	3.82201
SRR5440535	Non-agricultural	3.92721
SRR5916285	Non-agricultural	3.41521
SRR5916420	Non-agricultural	3.63694
SRR5918904	Non-agricultural	3.16636
SRR5918905	Non-agricultural	3.42676
SRR5918909	Non-agricultural	3.47952
SRR5918910	Non-agricultural	3.63106
SRR5918949	Non-agricultural	3.81567
SRR5918951	Non-agricultural	3.60375
SRR5918952	Non-agricultural	3.45122
SRR5918962	Non-agricultural	3.84813
SRR5919004	Non-agricultural	3.45738
SRR5919006	Non-agricultural	3.11728
SRR5919007	Non-agricultural	3.71032
SRR5919028	Non-agricultural	3.65602
SRR5919031	Non-agricultural	3.68611
SRR5919047	Non-agricultural	3.68663
SRR5919063	Non-agricultural	3.79306
SRR5919139	Non-agricultural	3.88051
SRR5919142	Non-agricultural	3.71085
SRR5919147	Non-agricultural	2.9346
SRR5919152	Non-agricultural	3.86803
SRR5919238	Non-agricultural	3.54533
SRR5919250	Non-agricultural	4.02572
SRR5919252	Non-agricultural	3.79628
SRR5919257	Non-agricultural	3.35184
SRR5922976	Non-agricultural	3.84565
SRR5923187	Non-agricultural	3.77243
SRR5923327	Non-agricultural	3.82439
SRR5923334	Non-agricultural	3.26979
SRR5923435	Non-agricultural	3.72336
SRR5923439	Non-agricultural	3.75404
SRR6201864	Non-agricultural	4.34404
SRR6201872	Non-agricultural	4.21379
SRR7042334	Non-agricultural	3.5886
SRR7042335	Non-agricultural	3.88343
SRR7042336	Non-agricultural	3.49638
SRR7042337	Non-agricultural	3.81501
SRR7042338	Non-agricultural	3.89128
SRR7042339	Non-agricultural	3.91661
SRR7042340	Non-agricultural	3.89337
SRR7042341	Non-agricultural	3.46179
SRR7042342	Non-agricultural	3.88867
SRR7042343	Non-agricultural	3.8542
SRR7042344	Non-agricultural	3.64678
SRR7042345	Non-agricultural	3.70625
SRR7042346	Non-agricultural	3.66589
SRR7042347	Non-agricultural	3.9491
SRR7042348	Non-agricultural	3.50918
SRR7042349	Non-agricultural	3.76083
SRR7042350	Non-agricultural	3.85944
SRR7042351	Non-agricultural	3.8936
SRR7042352	Non-agricultural	3.481
SRR7042353	Non-agricultural	3.89846
SRR7042354	Non-agricultural	3.95857
SRR7042355	Non-agricultural	3.15444
SRR7042356	Non-agricultural	3.94042
SRR7042357	Non-agricultural	3.911
SRR7042358	Non-agricultural	3.7281
SRR7042359	Non-agricultural	3.86879
SRR7042360	Non-agricultural	3.604
SRR7042361	Non-agricultural	3.94372
SRR7042362	Non-agricultural	1.50624
SRR7042363	Non-agricultural	3.94788
SRR7042364	Non-agricultural	3.77323
SRR7042365	Non-agricultural	3.40958
SRR7042366	Non-agricultural	3.73866
SRR7042367	Non-agricultural	2.94665
SRR7042368	Non-agricultural	3.86633
SRR7042369	Non-agricultural	3.54641
SRR7042371	Non-agricultural	3.72001
SRR7042372	Non-agricultural	3.90281
SRR7042373	Non-agricultural	3.73681
SRR7042374	Non-agricultural	3.91411
SRR7042375	Non-agricultural	3.70223
SRR7042376	Non-agricultural	3.95434
SRR7042377	Non-agricultural	2.98651
SRR7042378	Non-agricultural	3.93992
SRR7042379	Non-agricultural	4.07005
SRR7042380	Non-agricultural	3.84201
SRR7042381	Non-agricultural	3.91599
SRR7042382	Non-agricultural	3.76104
SRR7042383	Non-agricultural	3.81236
SRR7042384	Non-agricultural	3.49164
SRR7042385	Non-agricultural	3.93148
SRR7042386	Non-agricultural	3.28422
SRR7042387	Non-agricultural	4.09043
SRR7042388	Non-agricultural	3.84782
SRR7042389	Non-agricultural	3.79759
SRR7042390	Non-agricultural	2.66152
SRR7042391	Non-agricultural	3.31426
SRR7042392	Non-agricultural	3.62855
SRR7042393	Non-agricultural	3.81299
SRR7595560	Non-agricultural	3.96467
SRR8651098	Non-agricultural	4.93808
SRR8651099	Non-agricultural	4.97721
SRR8651100	Non-agricultural	5.02852
SRR8651101	Non-agricultural	4.99471
SRR8698727	Non-agricultural	3.95936
SRR8698728	Non-agricultural	3.50249
SRR8698729	Non-agricultural	3.82221
SRR8698730	Non-agricultural	3.45242
SRR8698731	Non-agricultural	3.86599
SRR8698732	Non-agricultural	3.50493
SRR8698733	Non-agricultural	3.7926
SRR8698734	Non-agricultural	2.91183
SRR8698735	Non-agricultural	3.60569
SRR8698736	Non-agricultural	3.68504
SRR8821162	Non-agricultural	3.68296
SRR8879130	Non-agricultural	4.56779
SRR8879132	Non-agricultural	4.26666
SRR8879135	Non-agricultural	4.32227
SRR8881005	Non-agricultural	4.57085
SRR8881006	Non-agricultural	4.55876
SRR8881007	Non-agricultural	4.6044
SRR8881009	Non-agricultural	4.65715
SRR8881745	Non-agricultural	4.63773
SRR9656171	Non-agricultural	4.29685
SRR9656172	Non-agricultural	4.18781
SRR9656174	Non-agricultural	3.96891
SRR9656179	Non-agricultural	4.14884
SRR9656180	Non-agricultural	4.15148
SRR9656182	Non-agricultural	3.97079
SRR9656183	Non-agricultural	3.87492
SRR9656185	Non-agricultural	4.26115
SRR9656186	Non-agricultural	4.01035
SRR9656187	Non-agricultural	3.75236
SRR9656188	Non-agricultural	3.68746
SRR9656206	Non-agricultural	4.98359
SRR9656207	Non-agricultural	4.80141
SRR9691018	Non-agricultural	3.58186
SRR9691019	Non-agricultural	3.85095
SRR9691020	Non-agricultural	2.32702
SRR9691021	Non-agricultural	3.68915
SRR9691022	Non-agricultural	3.88627
SRR9691023	Non-agricultural	3.50585
SRR9691024	Non-agricultural	2.87374
SRR9691025	Non-agricultural	3.31548
SRR9691026	Non-agricultural	3.42711
SRR9691027	Non-agricultural	3.8899
SRR9691028	Non-agricultural	3.72888
SRR9691029	Non-agricultural	3.54164
SRR9691030	Non-agricultural	3.8538
SRR9691031	Non-agricultural	3.2932
SRR9691032	Non-agricultural	3.58332
SRR9691033	Non-agricultural	3.11936
SRR9691034	Non-agricultural	0.970647
SRR9691035	Non-agricultural	3.48944
SRR9691036	Non-agricultural	3.89573
SRR9691037	Non-agricultural	3.74341
SRR9691038	Non-agricultural	3.75276
SRR9691039	Non-agricultural	1.7707
SRR9691040	Non-agricultural	3.62537
SRR9691041	Non-agricultural	3.63886
SRR9691042	Non-agricultural	3.30673
SRR9691043	Non-agricultural	3.72956
SRR9691044	Non-agricultural	3.22419
SRR9691045	Non-agricultural	3.89217
SRR9691046	Non-agricultural	3.67679
SRR9691047	Non-agricultural	3.55841
SRR9691048	Non-agricultural	2.1936
SRR9691049	Non-agricultural	3.45925
SRR9691050	Non-agricultural	3.58292
SRR9691051	Non-agricultural	3.30294
SRR9691052	Non-agricultural	3.7988
SRR9691053	Non-agricultural	2.92793
SRR9691054	Non-agricultural	3.82822
SRR9691055	Non-agricultural	3.81866
SRR9691056	Non-agricultural	3.56667
SRR9691057	Non-agricultural	3.62035
SRR9691058	Non-agricultural	3.3684
SRR9691059	Non-agricultural	3.62669
SRR9691060	Non-agricultural	3.93783
SRR988077	Non-agricultural	3.54843
SRR988078	Non-agricultural	3.60457
SRR988079	Non-agricultural	3.6815
SRR988090	Non-agricultural	3.75487
SRR988091	Non-agricultural	2.99401
SRR988095	Non-agricultural	3.83125
SRR988096	Non-agricultural	2.58342
SRR988097	Non-agricultural	3.66534
SRR9906328	Non-agricultural	4.95419
SRR9906329	Non-agricultural	4.81698
SRR9906330	Non-agricultural	4.85116
ERR2041960	Agricultural	4.48978
ERR2041961	Agricultural	4.31758
ERR2041962	Agricultural	4.51622
ERR2041963	Agricultural	4.36316
ERR2041964	Agricultural	4.4247
ERR2041965	Agricultural	4.48349
ERR2041966	Agricultural	4.33034
ERR2041967	Agricultural	4.41239
ERR2041968	Agricultural	4.44718
ERR2041969	Agricultural	4.34627
ERR2041970	Agricultural	3.94534
ERR2041971	Agricultural	4.25556
ERR2041972	Agricultural	4.03594
ERR2041973	Agricultural	4.43832
ERR2041974	Agricultural	4.31528
ERR2041975	Agricultural	4.42774
ERR2041976	Agricultural	4.17504
ERR2041977	Agricultural	4.43302
ERR2767294	Agricultural	3.70165
ERR2767295	Agricultural	3.85936
ERR2767296	Agricultural	3.97899
ERR3029102	Agricultural	4.41802
ERR3029103	Agricultural	4.41255
ERR3029104	Agricultural	4.41045
ERR3029105	Agricultural	4.41104
ERR3029106	Agricultural	4.38167
ERR3029107	Agricultural	4.38582
ERR3029108	Agricultural	4.373
ERR3029109	Agricultural	4.37256
ERR3029110	Agricultural	4.37468
ERR3029111	Agricultural	4.34679
ERR3029112	Agricultural	4.34413
ERR3029113	Agricultural	4.34505
ERR3029114	Agricultural	4.39052
ERR3029115	Agricultural	4.38448
ERR3029116	Agricultural	4.38896
ERR3029117	Agricultural	4.36475
ERR3029118	Agricultural	4.36737
ERR3029119	Agricultural	4.3642
ERR3029120	Agricultural	4.42866
ERR3029121	Agricultural	4.43443
ERR3029122	Agricultural	4.42894
ERR3029123	Agricultural	4.41581
ERR3029124	Agricultural	4.41254
ERR3029125	Agricultural	4.41116
ERR3029126	Agricultural	4.42339
ERR3029127	Agricultural	4.42582
ERR3029128	Agricultural	4.42065
ERR3029129	Agricultural	4.42519
ERR3029160	Agricultural	4.38309
ERR3029161	Agricultural	4.37855
ERR3029162	Agricultural	4.38121
ERR3029163	Agricultural	4.3516
ERR3029164	Agricultural	4.34858
ERR3029165	Agricultural	4.35454
ERR3029166	Agricultural	4.39
ERR3029167	Agricultural	4.39357
ERR3029168	Agricultural	4.39633
ERR3029169	Agricultural	4.36399
ERR3029170	Agricultural	4.3617
ERR3029171	Agricultural	4.36337
ERR4245117	Agricultural	4.51698
ERR4245118	Agricultural	4.52284
ERR4245119	Agricultural	4.50327
ERR4245120	Agricultural	4.50338
ERR4245121	Agricultural	4.53037
ERR4245122	Agricultural	4.53353
ERR4245123	Agricultural	4.5348
ERR4245124	Agricultural	4.53676
ERR4245125	Agricultural	4.51797
ERR4245126	Agricultural	4.5254
ERR4245127	Agricultural	4.52543
ERR4245128	Agricultural	4.52539
ERR4245129	Agricultural	4.52935
ERR4245130	Agricultural	4.52611
ERR4245131	Agricultural	4.53593
ERR4245132	Agricultural	4.53825
ERR4245133	Agricultural	4.47251
ERR4245134	Agricultural	4.47538
ERR4245135	Agricultural	4.48527
ERR4245136	Agricultural	4.48616
ERR4245137	Agricultural	4.50917
ERR4245138	Agricultural	4.50317
ERR4245139	Agricultural	4.51698
ERR4245140	Agricultural	4.5172
ERR4245141	Agricultural	4.54679
ERR4245142	Agricultural	4.55152
ERR4245143	Agricultural	4.54704
ERR4245144	Agricultural	4.5486
ERR4245145	Agricultural	4.50058
ERR4245146	Agricultural	4.50569
ERR4245147	Agricultural	4.52931
ERR4245148	Agricultural	4.53036
SRR10034925	Agricultural	4.55264
SRR10034926	Agricultural	4.58361
SRR10034927	Agricultural	4.70748
SRR10034928	Agricultural	4.72533
SRR10034932	Agricultural	4.59915
SRR10034943	Agricultural	4.61351
SRR10034954	Agricultural	4.60781
SRR10034965	Agricultural	4.62233
SRR10034970	Agricultural	4.56511
SRR10034971	Agricultural	4.61249
SRR10034972	Agricultural	4.63097
SRR10034973	Agricultural	4.36951
SRR10034974	Agricultural	4.55966
SRR10034975	Agricultural	4.55296
SRR10034976	Agricultural	4.67782
SRR10034977	Agricultural	4.60046
SRR10161434	Agricultural	4.71989
SRR10161435	Agricultural	4.69364
SRR10161436	Agricultural	4.71445
SRR10161437	Agricultural	4.70747
SRR10161438	Agricultural	4.63109
SRR10161439	Agricultural	4.56396
SRR10161440	Agricultural	4.55159
SRR10161441	Agricultural	4.64655
SRR10161442	Agricultural	4.60118
SRR10161443	Agricultural	4.63159
SRR10161444	Agricultural	4.56534
SRR10161445	Agricultural	4.41587
SRR10161446	Agricultural	4.50866
SRR10161447	Agricultural	4.39213
SRR10161448	Agricultural	4.72046
SRR10161449	Agricultural	4.72378
SRR10161450	Agricultural	4.65026
SRR10161451	Agricultural	4.65169
SRR10418054	Agricultural	3.86514
SRR10418081	Agricultural	4.29304
SRR11128411	Agricultural	4.53426
SRR11128412	Agricultural	4.57695
SRR11128413	Agricultural	1.47214
SRR11128414	Agricultural	4.5295
SRR11128415	Agricultural	0.87972
SRR11449177	Agricultural	4.25374
SRR11449178	Agricultural	4.13019
SRR11449179	Agricultural	4.10457
SRR11449180	Agricultural	4.12248
SRR11449181	Agricultural	3.43397
SRR11449182	Agricultural	3.2623
SRR11449183	Agricultural	3.48252
SRR11449184	Agricultural	4.10409
SRR11449185	Agricultural	4.24152
SRR11449186	Agricultural	4.25211
SRR11449187	Agricultural	4.10581
SRR11449188	Agricultural	4.11507
SRR11467474	Agricultural	2.55387
SRR11467475	Agricultural	3.012
SRR11467476	Agricultural	2.70613
SRR11467477	Agricultural	2.66729
SRR11467478	Agricultural	2.74276
SRR11467479	Agricultural	2.41511
SRR11467480	Agricultural	2.84467
SRR11467481	Agricultural	2.38448
SRR11823711	Agricultural	4.69875
SRR11823712	Agricultural	4.68161
SRR11823713	Agricultural	4.68943
SRR11823714	Agricultural	4.72129
SRR11823715	Agricultural	4.66755
SRR11823716	Agricultural	4.76136
SRR11823717	Agricultural	4.73256
SRR11823718	Agricultural	4.71528
SRR11823719	Agricultural	4.70104
SRR11823720	Agricultural	4.64618
SRR11823721	Agricultural	4.67693
SRR11823722	Agricultural	4.70486
SRR11843815	Agricultural	4.58445
SRR11843816	Agricultural	4.61811
SRR11843817	Agricultural	4.68263
SRR11843818	Agricultural	4.41426
SRR11843819	Agricultural	4.46923
SRR11843820	Agricultural	4.42607
SRR11843828	Agricultural	4.20411
SRR11843839	Agricultural	4.1418
SRR11843840	Agricultural	4.10642
SRR11844047	Agricultural	4.37174
SRR11844048	Agricultural	4.41071
SRR11844049	Agricultural	4.37686
SRR11844050	Agricultural	3.74154
SRR11844051	Agricultural	3.82626
SRR11844052	Agricultural	3.95538
SRR11844053	Agricultural	3.10956
SRR11844054	Agricultural	3.85458
SRR12042674	Agricultural	4.53318
SRR12042675	Agricultural	4.61427
SRR12042676	Agricultural	3.70656
SRR12042677	Agricultural	3.56596
SRR12042678	Agricultural	4.37825
SRR12042679	Agricultural	4.41534
SRR12052858	Agricultural	4.47403
SRR12052859	Agricultural	4.4687
SRR12052860	Agricultural	4.52644
SRR12052861	Agricultural	4.3027
SRR12052862	Agricultural	4.52768
SRR12052863	Agricultural	4.47638
SRR12052864	Agricultural	4.49539
SRR12052865	Agricultural	4.52806
SRR12052866	Agricultural	4.47792
SRR12052867	Agricultural	4.48146
SRR12052868	Agricultural	4.34036
SRR12052869	Agricultural	4.48924
SRR12358471	Agricultural	4.33429
SRR12358472	Agricultural	4.49608
SRR12550785	Agricultural	4.82364
SRR12550786	Agricultural	4.80213
SRR12550787	Agricultural	4.79647
SRR12550788	Agricultural	4.81284
SRR12550789	Agricultural	4.80113
SRR12550790	Agricultural	4.81664
SRR12550791	Agricultural	4.81026
SRR12550792	Agricultural	4.75893
SRR12550793	Agricultural	4.76183
SRR12550794	Agricultural	4.75857
SRR12550795	Agricultural	4.76767
SRR12550796	Agricultural	4.76358
SRR12550797	Agricultural	4.80005
SRR12550798	Agricultural	4.78842
SRR12550799	Agricultural	4.79449
SRR12550800	Agricultural	4.77691
SRR12550801	Agricultural	4.78329
SRR12550802	Agricultural	4.79179
SRR12550803	Agricultural	4.86694
SRR12550804	Agricultural	4.87233
SRR12550805	Agricultural	4.88728
SRR12550806	Agricultural	4.86666
SRR12550807	Agricultural	4.8576
SRR12550808	Agricultural	4.80024
SRR12550809	Agricultural	4.80255
SRR12550810	Agricultural	4.77796
SRR12550811	Agricultural	4.79091
SRR12550812	Agricultural	4.79788
SRR12550813	Agricultural	4.78915
SRR12550814	Agricultural	4.7544
SRR12550815	Agricultural	4.77458
SRR12550816	Agricultural	4.76773
SRR12550817	Agricultural	4.77063
SRR12550818	Agricultural	4.76997
SRR12550819	Agricultural	4.77497
SRR12550820	Agricultural	4.767
SRR12550821	Agricultural	4.77407
SRR12550822	Agricultural	4.79105
SRR12550823	Agricultural	4.78421
SRR12550824	Agricultural	4.74232
SRR12550825	Agricultural	4.78899
SRR12550826	Agricultural	4.78242
SRR12550827	Agricultural	4.78408
SRR12550828	Agricultural	4.78483
SRR12550829	Agricultural	4.77426
SRR12550830	Agricultural	4.78435
SRR12550831	Agricultural	4.84665
SRR12550832	Agricultural	4.85919
SRR12550833	Agricultural	4.85355
SRR12550834	Agricultural	4.84969
SRR12550835	Agricultural	4.8465
SRR12550836	Agricultural	4.80548
SRR12550837	Agricultural	4.80337
SRR12550838	Agricultural	4.80505
SRR12550839	Agricultural	4.81306
SRR12550840	Agricultural	4.77279
SRR12550841	Agricultural	4.82221
SRR12550842	Agricultural	4.72956
SRR12550843	Agricultural	4.73446
SRR12550844	Agricultural	4.7297
SRR12550845	Agricultural	4.73344
SRR12550846	Agricultural	4.82806
SRR12550847	Agricultural	4.83055
SRR12550848	Agricultural	4.82204
SRR12550849	Agricultural	4.83203
SRR12550850	Agricultural	4.75864
SRR12550851	Agricultural	4.75727
SRR12550852	Agricultural	4.8015
SRR12550853	Agricultural	4.80304
SRR12588180	Agricultural	4.05139
SRR12588181	Agricultural	4.00044
SRR12588182	Agricultural	4.34583
SRR12588183	Agricultural	4.38582
SRR12588184	Agricultural	4.27722
SRR12588185	Agricultural	4.19644
SRR12714263	Agricultural	4.36137
SRR12738803	Agricultural	4.43064
SRR12738804	Agricultural	4.17578
SRR12738805	Agricultural	4.0515
SRR12738806	Agricultural	4.41096
SRR12738807	Agricultural	4.3965
SRR12738808	Agricultural	4.20886
SRR12738809	Agricultural	4.1868
SRR12738810	Agricultural	4.2915
SRR12738811	Agricultural	4.42056
SRR12738812	Agricultural	4.44275
SRR12738813	Agricultural	4.38952
SRR12738814	Agricultural	4.41781
SRR12738815	Agricultural	4.40542
SRR12738816	Agricultural	4.33268
SRR12738817	Agricultural	4.31127
SRR12738818	Agricultural	4.34191
SRR12738819	Agricultural	4.16123
SRR12738820	Agricultural	3.96029
SRR12738821	Agricultural	4.0213
SRR12738822	Agricultural	4.2757
SRR12738823	Agricultural	4.32448
SRR12738824	Agricultural	4.33925
SRR12738825	Agricultural	4.12036
SRR12738826	Agricultural	4.21811
SRR12738827	Agricultural	4.39346
SRR12738828	Agricultural	4.41495
SRR12738829	Agricultural	4.05638
SRR12738830	Agricultural	4.29925
SRR12738831	Agricultural	4.30469
SRR12738832	Agricultural	4.20149
SRR12738833	Agricultural	4.17564
SRR12738834	Agricultural	4.39323
SRR12738835	Agricultural	4.33751
SRR12738836	Agricultural	4.34126
SRR12738837	Agricultural	3.96722
SRR12738838	Agricultural	4.11976
SRR12738839	Agricultural	4.20942
SRR12738840	Agricultural	4.02907
SRR12823096	Agricultural	4.72035
SRR12823097	Agricultural	4.69856
SRR12823098	Agricultural	4.70093
SRR12823099	Agricultural	4.68617
SRR12823100	Agricultural	4.67312
SRR12823101	Agricultural	4.70009
SRR12823102	Agricultural	4.71535
SRR12823103	Agricultural	4.73341
SRR12823104	Agricultural	4.75587
SRR12823105	Agricultural	4.72669
SRR12823106	Agricultural	4.73658
SRR12823107	Agricultural	4.57425
SRR12823108	Agricultural	4.66452
SRR12823109	Agricultural	4.56892
SRR12823110	Agricultural	4.62455
SRR12823111	Agricultural	4.69175
SRR12823112	Agricultural	4.66266
SRR12823113	Agricultural	4.73202
SRR12823114	Agricultural	4.64981
SRR12823115	Agricultural	4.68348
SRR12823116	Agricultural	4.74846
SRR12823117	Agricultural	4.7439
SRR12823118	Agricultural	4.5676
SRR12823119	Agricultural	4.66351
SRR12876854	Agricultural	4.48078
SRR12876855	Agricultural	4.3501
SRR12876856	Agricultural	4.38671
SRR12876857	Agricultural	4.38108
SRR12876858	Agricultural	4.35139
SRR12876859	Agricultural	4.36358
SRR12876860	Agricultural	4.34581
SRR12876861	Agricultural	4.28168
SRR12876862	Agricultural	4.49515
SRR12876863	Agricultural	4.51432
SRR12876864	Agricultural	4.04549
SRR12876865	Agricultural	4.24579
SRR12915119	Agricultural	3.24205
SRR12915120	Agricultural	3.92836
SRR12915121	Agricultural	3.02375
SRR12915122	Agricultural	4.60227
SRR12915123	Agricultural	4.57982
SRR12915124	Agricultural	3.27182
SRR12915125	Agricultural	3.18082
SRR12915126	Agricultural	3.20198
SRR12915127	Agricultural	4.55647
SRR12915128	Agricultural	4.5994
SRR12915129	Agricultural	2.96795
SRR12915130	Agricultural	3.65168
SRR12915131	Agricultural	4.12553
SRR12915132	Agricultural	3.32273
SRR12915133	Agricultural	4.33084
SRR12915134	Agricultural	4.43558
SRR12915135	Agricultural	2.91197
SRR12915136	Agricultural	2.49455
SRR12915137	Agricultural	2.54235
SRR12915138	Agricultural	2.91882
SRR12915139	Agricultural	4.3823
SRR12915140	Agricultural	4.40145
SRR12915141	Agricultural	3.22423
SRR12915142	Agricultural	4.74349
SRR12915143	Agricultural	4.53178
SRR12915144	Agricultural	4.57705
SRR12915145	Agricultural	3.25408
SRR12915146	Agricultural	3.46622
SRR12915147	Agricultural	3.04145
SRR12915148	Agricultural	2.26991
SRR12915149	Agricultural	4.70864
SRR12915150	Agricultural	4.66512
SRR12915151	Agricultural	3.49578
SRR12915152	Agricultural	3.4855
SRR12915153	Agricultural	2.53583
SRR12915154	Agricultural	2.98434
SRR12915155	Agricultural	3.59845
SRR12915156	Agricultural	4.69986
SRR12915157	Agricultural	4.76252
SRR12915158	Agricultural	4.68166
SRR12915159	Agricultural	4.82072
SRR12915160	Agricultural	3.14033
SRR12915161	Agricultural	2.02531
SRR12915162	Agricultural	2.78289
SRR12915163	Agricultural	3.98727
SRR12915164	Agricultural	4.82388
SRR12915165	Agricultural	4.46883
SRR12915166	Agricultural	4.13843
SRR12915167	Agricultural	4.09233
SRR12915168	Agricultural	3.69513
SRR12915169	Agricultural	4.05775
SRR12915170	Agricultural	4.67669
SRR12915171	Agricultural	3.53641
SRR12915172	Agricultural	4.80377
SRR12915173	Agricultural	2.85578
SRR12915174	Agricultural	3.88989
SRR12915175	Agricultural	3.74153
SRR12915176	Agricultural	4.16599
SRR12915177	Agricultural	4.56054
SRR12915178	Agricultural	4.84663
SRR12915179	Agricultural	4.89462
SRR12915180	Agricultural	4.72684
SRR12915181	Agricultural	4.75743
SRR12915182	Agricultural	4.16932
SRR12915183	Agricultural	4.29087
SRR12915184	Agricultural	3.86086
SRR12915185	Agricultural	4.78392
SRR12915186	Agricultural	4.80929
SRR12915187	Agricultural	4.446
SRR12915188	Agricultural	4.52719
SRR12915189	Agricultural	4.49929
SRR12915190	Agricultural	4.43084
SRR12915191	Agricultural	4.01809
SRR12915192	Agricultural	4.63975
SRR12915193	Agricultural	4.49076
SRR12915194	Agricultural	4.57556
SRR12915195	Agricultural	4.57605
SRR12915196	Agricultural	4.76152
SRR12915197	Agricultural	4.58164
SRR12915198	Agricultural	3.63943
SRR12915199	Agricultural	4.54217
SRR12915200	Agricultural	4.77937
SRR12915201	Agricultural	3.15662
SRR12915202	Agricultural	2.94748
SRR12915203	Agricultural	3.38723
SRR12915204	Agricultural	4.61775
SRR12915205	Agricultural	4.5269
SRR12915206	Agricultural	3.60243
SRR12915207	Agricultural	3.38005
SRR12915208	Agricultural	2.66486
SRR12915209	Agricultural	3.37431
SRR12915210	Agricultural	4.17514
SRR12915211	Agricultural	4.37151
SRR12915212	Agricultural	2.44908
SRR12915213	Agricultural	0.936125
SRR12915214	Agricultural	3.90864
SRR12915215	Agricultural	4.60682
SRR12915216	Agricultural	4.52588
SRR12915217	Agricultural	4.0136
SRR12915218	Agricultural	3.79492
SRR12915219	Agricultural	3.44015
SRR12915220	Agricultural	3.40686
SRR12915221	Agricultural	4.56142
SRR12915222	Agricultural	4.77228
SRR12915223	Agricultural	4.26643
SRR12915224	Agricultural	2.97337
SRR12915225	Agricultural	3.07564
SRR12915226	Agricultural	3.00088
SRR12915227	Agricultural	3.9264
SRR12915228	Agricultural	4.85306
SRR12915229	Agricultural	4.77867
SRR12915230	Agricultural	4.21334
SRR12915231	Agricultural	4.74119
SRR12915232	Agricultural	4.59621
SRR12915233	Agricultural	1.28144
SRR12915234	Agricultural	1.6685
SRR12915235	Agricultural	1.44664
SRR12915236	Agricultural	3.69719
SRR12915237	Agricultural	4.034
SRR12915238	Agricultural	4.7554
SRR12915239	Agricultural	4.82509
SRR12915240	Agricultural	3.8143
SRR12915241	Agricultural	3.88212
SRR12915242	Agricultural	3.70909
SRR12915243	Agricultural	3.8287
SRR12915244	Agricultural	4.81232
SRR12915245	Agricultural	4.71889
SRR12915246	Agricultural	4.13752
SRR12915247	Agricultural	3.88652
SRR12915248	Agricultural	3.77879
SRR12915249	Agricultural	3.37058
SRR12915250	Agricultural	3.36696
SRR12915251	Agricultural	4.83386
SRR12915252	Agricultural	4.80541
SRR12915253	Agricultural	4.7528
SRR12915254	Agricultural	1.84509
SRR12915255	Agricultural	1.91705
SRR12915256	Agricultural	1.88462
SRR12915257	Agricultural	4.06462
SRR12915258	Agricultural	4.70671
SRR12915259	Agricultural	4.57127
SRR12915260	Agricultural	4.77061
SRR12915261	Agricultural	4.0758
SRR12915262	Agricultural	4.08721
SRR12915263	Agricultural	4.39359
SRR12915264	Agricultural	4.22759
SRR12915265	Agricultural	4.62702
SRR12915266	Agricultural	4.61573
SRR12915267	Agricultural	2.63829
SRR12915268	Agricultural	3.90004
SRR12915269	Agricultural	2.30228
SRR12915270	Agricultural	4.72485
SRR12915271	Agricultural	4.83207
SRR12915272	Agricultural	4.7716
SRR12915273	Agricultural	4.8136
SRR12915274	Agricultural	4.79724
SRR12915275	Agricultural	4.25136
SRR12915276	Agricultural	4.76117
SRR12915277	Agricultural	3.66126
SRR12915278	Agricultural	3.4912
SRR12915279	Agricultural	3.38663
SRR12915280	Agricultural	2.75273
SRR12915281	Agricultural	4.75815
SRR12915282	Agricultural	4.04152
SRR12915283	Agricultural	3.31636
SRR12915284	Agricultural	4.66472
SRR12915285	Agricultural	3.5161
SRR12915286	Agricultural	3.93732
SRR12915287	Agricultural	4.67253
SRR12915288	Agricultural	4.82472
SRR12915289	Agricultural	4.76312
SRR12915290	Agricultural	4.76206
SRR12915291	Agricultural	4.52162
SRR12915292	Agricultural	4.18379
SRR12915293	Agricultural	4.79928
SRR12915294	Agricultural	4.01
SRR12915295	Agricultural	4.66062
SRR12915296	Agricultural	4.35944
SRR12915297	Agricultural	4.35432
SRR12915298	Agricultural	4.48848
SRR12915299	Agricultural	4.10383
SRR12915300	Agricultural	3.45554
SRR12915301	Agricultural	4.75434
SRR12915302	Agricultural	4.87597
SRR12915303	Agricultural	3.66215
SRR12915304	Agricultural	4.29021
SRR12915305	Agricultural	4.30834
SRR12915306	Agricultural	4.22504
SRR12915307	Agricultural	3.86761
SRR12915308	Agricultural	4.76025
SRR12915309	Agricultural	4.88818
SRR12915310	Agricultural	3.84787
SRR12915311	Agricultural	3.74484
SRR12915312	Agricultural	3.74272
SRR12915313	Agricultural	4.42681
SRR12915314	Agricultural	3.6556
SRR12915315	Agricultural	4.49894
SRR12915316	Agricultural	2.54343
SRR12915317	Agricultural	3.87312
SRR12915318	Agricultural	2.8574
SRR12915319	Agricultural	3.64327
SRR12915320	Agricultural	4.56726
SRR12915321	Agricultural	4.66005
SRR12915322	Agricultural	3.29323
SRR12915323	Agricultural	3.32204
SRR12915324	Agricultural	3.69806
SRR12915325	Agricultural	3.71493
SRR12915326	Agricultural	3.7444
SRR12915327	Agricultural	4.47874
SRR12915328	Agricultural	4.53793
SRR12915329	Agricultural	1.54877
SRR12915330	Agricultural	1.97131
SRR12915331	Agricultural	3.56728
SRR12915332	Agricultural	4.43568
SRR12915333	Agricultural	4.37583
SRR12915334	Agricultural	4.75241
SRR12915335	Agricultural	3.38739
SRR12915336	Agricultural	3.50061
SRR12915337	Agricultural	3.51455
SRR12915338	Agricultural	3.24686
SRR12915339	Agricultural	4.40389
SRR12915340	Agricultural	4.37958
SRR12915341	Agricultural	3.53918
SRR12915342	Agricultural	3.47962
SRR12915343	Agricultural	3.49196
SRR12915344	Agricultural	3.50387
SRR12915345	Agricultural	2.4931
SRR12915346	Agricultural	3.71732
SRR12915347	Agricultural	4.81941
SRR12964292	Agricultural	4.29401
SRR12964293	Agricultural	4.36949
SRR12964294	Agricultural	4.31225
SRR12964295	Agricultural	4.43561
SRR12977023	Agricultural	4.43943
SRR12977024	Agricultural	4.51133
SRR12977025	Agricultural	4.56694
SRR12977026	Agricultural	4.36561
SRR13100614	Agricultural	3.53868
SRR13100615	Agricultural	3.44436
SRR13100616	Agricultural	3.36395
SRR13100617	Agricultural	3.30807
SRR13100618	Agricultural	3.33923
SRR13100619	Agricultural	3.40509
SRR13100620	Agricultural	3.57267
SRR13100621	Agricultural	4.45829
SRR13100623	Agricultural	3.34695
SRR13100628	Agricultural	3.43566
SRR13100630	Agricultural	4.4312
SRR13100631	Agricultural	4.22511
SRR13336280	Agricultural	4.32256
SRR13336281	Agricultural	4.13118
SRR13336282	Agricultural	4.2199
SRR13336283	Agricultural	4.36121
SRR13336284	Agricultural	4.33784
SRR13336285	Agricultural	4.21728
SRR13336286	Agricultural	4.35924
SRR13336287	Agricultural	4.54617
SRR13336288	Agricultural	4.55837
SRR13336289	Agricultural	4.38662
SRR13336290	Agricultural	4.31821
SRR13336291	Agricultural	4.31001
SRR13336292	Agricultural	4.30636
SRR13336293	Agricultural	4.38054
SRR13336294	Agricultural	4.30602
SRR13336295	Agricultural	4.36324
SRR13336296	Agricultural	4.55913
SRR13336297	Agricultural	4.38705
SRR13336298	Agricultural	4.31889
SRR13336299	Agricultural	4.31266
SRR13336300	Agricultural	4.30834
SRR13336301	Agricultural	4.38428
SRR13336302	Agricultural	4.36592
SRR13336303	Agricultural	4.56013
SRR13336304	Agricultural	4.38811
SRR13336305	Agricultural	4.32542
SRR13336306	Agricultural	4.32169
SRR13336307	Agricultural	4.31324
SRR13336308	Agricultural	4.31097
SRR13336309	Agricultural	4.3837
SRR13336310	Agricultural	4.36533
SRR13336311	Agricultural	4.55993
SRR13336312	Agricultural	4.38771
SRR13336313	Agricultural	4.32036
SRR13336314	Agricultural	4.31287
SRR13336315	Agricultural	4.30818
SRR13336316	Agricultural	4.13307
SRR13336317	Agricultural	4.38313
SRR13336318	Agricultural	4.3663
SRR13336319	Agricultural	4.5455
SRR13336320	Agricultural	4.30353
SRR13336321	Agricultural	4.32192
SRR13336322	Agricultural	4.13027
SRR13336323	Agricultural	4.33786
SRR13336324	Agricultural	4.21874
SRR13336325	Agricultural	4.35974
SRR13336326	Agricultural	4.54471
SRR13336327	Agricultural	4.34049
SRR13336328	Agricultural	4.30343
SRR13336329	Agricultural	4.32155
SRR13336330	Agricultural	4.1292
SRR13336331	Agricultural	4.33796
SRR13336332	Agricultural	4.21783
SRR13336333	Agricultural	4.35719
SRR13336334	Agricultural	4.54439
SRR13336335	Agricultural	4.30682
SRR13614379	Agricultural	4.6702
SRR13614380	Agricultural	4.69627
SRR13614381	Agricultural	4.68705
SRR13614382	Agricultural	4.6892
SRR13614383	Agricultural	4.68966
SRR13614384	Agricultural	4.66617
SRR13614385	Agricultural	4.69045
SRR13614386	Agricultural	4.63728
SRR13614387	Agricultural	4.58806
SRR13614388	Agricultural	4.64637
SRR13614389	Agricultural	4.66101
SRR13614390	Agricultural	4.70619
SRR13614391	Agricultural	4.66086
SRR13614392	Agricultural	4.65344
SRR13614393	Agricultural	4.67835
SRR13614394	Agricultural	4.68191
SRR13614395	Agricultural	4.66368
SRR13614396	Agricultural	4.69327
SRR13614397	Agricultural	4.67834
SRR13614398	Agricultural	4.67677
SRR13614399	Agricultural	4.68099
SRR13614400	Agricultural	4.67227
SRR13614401	Agricultural	4.71974
SRR13614402	Agricultural	4.7088
SRR13646113	Agricultural	4.63927
SRR13646114	Agricultural	4.571
SRR13646115	Agricultural	4.61174
SRR13646116	Agricultural	4.59196
SRR13646117	Agricultural	4.63054
SRR13646118	Agricultural	4.26542
SRR13646119	Agricultural	4.58199
SRR13646120	Agricultural	4.58295
SRR13646121	Agricultural	4.29633
SRR13646122	Agricultural	4.69286
SRR13646123	Agricultural	4.6361
SRR13646124	Agricultural	4.60676
SRR13646125	Agricultural	4.71348
SRR13646126	Agricultural	4.53354
SRR13646127	Agricultural	4.67802
SRR13646128	Agricultural	4.59351
SRR13646129	Agricultural	4.64456
SRR13646130	Agricultural	4.59213
SRR13646131	Agricultural	4.51181
SRR13646132	Agricultural	4.58836
SRR14320320	Agricultural	4.32588
SRR14320321	Agricultural	4.12959
SRR14320322	Agricultural	4.02883
SRR14320323	Agricultural	3.95908
SRR14320324	Agricultural	4.4818
SRR14320325	Agricultural	4.42079
SRR14320326	Agricultural	4.44442
SRR14320327	Agricultural	4.65697
SRR14320328	Agricultural	4.40139
SRR14320329	Agricultural	4.29943
SRR14320330	Agricultural	4.67924
SRR14320331	Agricultural	4.66188
SRR14509065	Agricultural	4.56839
SRR14509066	Agricultural	4.58874
SRR14509067	Agricultural	4.52
SRR14509068	Agricultural	4.51751
SRR14509069	Agricultural	4.56404
SRR14509070	Agricultural	4.52358
SRR14509071	Agricultural	4.57022
SRR14509072	Agricultural	2.97703
SRR14555685	Agricultural	4.48787
SRR14555686	Agricultural	4.48009
SRR14555687	Agricultural	4.10768
SRR14555688	Agricultural	4.03621
SRR14555689	Agricultural	4.52785
SRR14555690	Agricultural	4.3464
SRR14555691	Agricultural	4.35734
SRR14555692	Agricultural	4.33717
SRR14555693	Agricultural	3.8048
SRR14555694	Agricultural	3.81756
SRR14555695	Agricultural	3.78656
SRR14555696	Agricultural	4.17301
SRR14555697	Agricultural	4.37008
SRR14555698	Agricultural	4.35556
SRR14555699	Agricultural	4.36295
SRR14555700	Agricultural	4.35888
SRR14555701	Agricultural	4.31248
SRR14555702	Agricultural	4.31618
SRR14660885	Agricultural	4.69705
SRR14660886	Agricultural	4.71332
SRR14660887	Agricultural	4.80192
SRR14660888	Agricultural	4.82174
SRR14660889	Agricultural	4.7258
SRR14660890	Agricultural	4.71501
SRR14660891	Agricultural	4.68304
SRR14660892	Agricultural	4.67476
SRR14660893	Agricultural	4.69209
SRR14660894	Agricultural	4.68237
SRR14660895	Agricultural	4.8093
SRR14660896	Agricultural	4.7935
SRR15522079	Agricultural	4.48666
SRR15522080	Agricultural	4.26851
SRR15522081	Agricultural	4.59872
SRR15947147	Agricultural	4.343
SRR15947148	Agricultural	4.31436
SRR15947149	Agricultural	4.35416
SRR15947150	Agricultural	4.28329
SRR15947151	Agricultural	4.3813
SRR15947152	Agricultural	4.24309
SRR15947153	Agricultural	4.28534
SRR15947154	Agricultural	4.258
SRR15947155	Agricultural	4.39169
SRR15947156	Agricultural	4.4384
SRR15947157	Agricultural	4.37489
SRR15947158	Agricultural	4.43802
SRR17036897	Agricultural	4.18852
SRR17036898	Agricultural	4.26883
SRR17036899	Agricultural	4.47931
SRR17036900	Agricultural	4.34961
SRR17036901	Agricultural	4.2821
SRR17036902	Agricultural	4.3672
SRR17036903	Agricultural	4.35181
SRR17036904	Agricultural	4.34771
SRR18503729	Agricultural	4.49298
SRR18503730	Agricultural	4.48042
SRR18503731	Agricultural	4.33752
SRR18503732	Agricultural	4.36614
SRR18503733	Agricultural	4.3991
SRR18503734	Agricultural	4.44148
SRR18503735	Agricultural	4.34564
SRR18503736	Agricultural	4.37295
SRR18503737	Agricultural	4.45349
SRR18503738	Agricultural	4.37451
SRR18503739	Agricultural	4.39044
SRR18503740	Agricultural	4.28174
SRR18673640	Agricultural	4.32601
SRR18673641	Agricultural	4.33489
SRR18673642	Agricultural	4.29776
SRR18673643	Agricultural	4.33785
SRR18673644	Agricultural	4.01435
SRR18673645	Agricultural	4.40859
SRR18673646	Agricultural	4.46133
SRR18673647	Agricultural	4.46212
SRR19161315	Agricultural	4.50187
SRR19161316	Agricultural	4.56259
SRR19161317	Agricultural	4.44894
SRR19161318	Agricultural	4.44658
SRR19161319	Agricultural	4.56814
SRR19161320	Agricultural	4.5361
SRR19161321	Agricultural	4.54392
SRR19161322	Agricultural	4.53684
SRR19161323	Agricultural	4.48018
SRR19161324	Agricultural	4.38759
SRR19161325	Agricultural	4.47044
SRR19161326	Agricultural	4.56796
SRR19161327	Agricultural	4.42148
SRR19161329	Agricultural	4.56593
SRR19161330	Agricultural	4.53402
SRR19161331	Agricultural	4.57108
SRR19161332	Agricultural	4.58551
SRR19161333	Agricultural	4.48481
SRR19161334	Agricultural	4.54079
SRR19161335	Agricultural	4.51588
SRR21169165	Agricultural	4.59579
SRR21169166	Agricultural	4.56816
SRR21169167	Agricultural	4.61223
SRR21169168	Agricultural	4.39799
SRR21169169	Agricultural	4.45181
SRR21169170	Agricultural	4.48497
SRR21169171	Agricultural	4.47644
SRR21169172	Agricultural	4.51858
SRR21169173	Agricultural	4.52203
SRR22277740	Agricultural	4.37901
SRR22277741	Agricultural	4.37525
SRR22277742	Agricultural	4.40006
SRR22277743	Agricultural	4.39982
SRR22277744	Agricultural	4.41005
SRR22277745	Agricultural	4.41698
SRR22277746	Agricultural	4.39562
SRR22277747	Agricultural	4.42096
SRR22277748	Agricultural	4.41292
SRR22277749	Agricultural	4.44117
SRR22277750	Agricultural	4.4413
SRR22277751	Agricultural	4.4416
SRR22277752	Agricultural	4.33594
SRR22277753	Agricultural	4.45084
SRR22277754	Agricultural	4.4385
SRR22277755	Agricultural	4.42561
SRR22277756	Agricultural	4.42579
SRR22277757	Agricultural	4.40116
SRR22277758	Agricultural	4.42612
SRR22277759	Agricultural	4.4729
SRR22277760	Agricultural	4.48253
SRR22277761	Agricultural	4.47471
SRR22277762	Agricultural	4.49998
SRR22277763	Agricultural	4.55311
SRR22277764	Agricultural	4.49049
SRR22277765	Agricultural	4.50033
SRR22277766	Agricultural	4.50114
SRR22277767	Agricultural	4.50445
SRR22277768	Agricultural	4.49089
SRR22277769	Agricultural	4.46043
SRR22277770	Agricultural	4.47423
SRR22277771	Agricultural	4.46501
SRR22277772	Agricultural	4.44258
SRR22277773	Agricultural	4.40145
SRR22277774	Agricultural	4.43341
SRR22277775	Agricultural	4.39247
SRR22277776	Agricultural	4.22144
SRR22277777	Agricultural	4.2582
SRR22277778	Agricultural	4.2317
SRR22277779	Agricultural	4.49404
SRR22277780	Agricultural	4.34593
SRR22277781	Agricultural	4.51335
SRR22277782	Agricultural	4.50383
SRR22277783	Agricultural	4.43632
SRR22277784	Agricultural	4.44633
SRR22277785	Agricultural	4.43203
SRR22277786	Agricultural	4.40307
SRR22277787	Agricultural	4.41795
SRR22277788	Agricultural	4.42397
SRR22277789	Agricultural	4.36956
SRR22277790	Agricultural	4.43388
SRR22277791	Agricultural	4.44329
SRR22277792	Agricultural	4.55374
SRR22277793	Agricultural	4.55134
SRR5639132	Agricultural	4.70742
SRR5639133	Agricultural	4.72923
SRR5639135	Agricultural	4.7257
SRR5639136	Agricultural	4.71283
SRR5639137	Agricultural	4.71976
SRR5639138	Agricultural	4.73352
SRR5639139	Agricultural	4.68659
SRR5639141	Agricultural	4.73234
SRR5639169	Agricultural	4.71274
SRR5639170	Agricultural	4.71536
SRR5639171	Agricultural	4.71469
SRR5639172	Agricultural	4.68582
SRR5639177	Agricultural	4.70301
SRR5639178	Agricultural	4.67598
SRR5639179	Agricultural	4.67295
SRR5639180	Agricultural	4.70257
SRR5639191	Agricultural	4.70474
SRR5687767	Agricultural	4.68268
SRR5688572	Agricultural	4.72713
SRR5823595	Agricultural	4.76013
SRR5823596	Agricultural	4.92034
SRR5823597	Agricultural	4.91936
SRR5823598	Agricultural	4.91629
SRR5823599	Agricultural	4.82904
SRR5823600	Agricultural	4.87636
SRR5823601	Agricultural	4.83882
SRR5823602	Agricultural	4.64696
SRR5823603	Agricultural	4.99612
SRR5823604	Agricultural	4.3694
SRR5823605	Agricultural	4.37096
SRR5823606	Agricultural	4.81977
SRR5823607	Agricultural	4.2215
SRR5823608	Agricultural	4.75179
SRR5823609	Agricultural	4.85418
SRR5823610	Agricultural	4.85638
SRR5823611	Agricultural	3.97306
SRR5823612	Agricultural	4.88229
SRR5823613	Agricultural	4.86784
SRR5915934	Agricultural	3.86498
SRR5915956	Agricultural	3.23551
SRR5915983	Agricultural	3.73463
SRR5916017	Agricultural	3.16635
SRR5916050	Agricultural	3.78987
SRR5916057	Agricultural	3.34098
SRR5916140	Agricultural	4.05936
SRR5916156	Agricultural	3.85347
SRR5916161	Agricultural	3.90186
SRR5916184	Agricultural	3.60658
SRR5916193	Agricultural	3.84717
SRR5916217	Agricultural	3.85889
SRR5916236	Agricultural	3.9094
SRR5916247	Agricultural	3.84014
SRR5916262	Agricultural	2.27926
SRR5916267	Agricultural	3.85007
SRR5916294	Agricultural	2.43938
SRR5916354	Agricultural	2.21068
SRR5916384	Agricultural	3.28075
SRR5918907	Agricultural	3.44246
SRR5918908	Agricultural	3.57162
SRR5918913	Agricultural	3.27636
SRR5918914	Agricultural	3.77701
SRR5918926	Agricultural	3.63936
SRR5918956	Agricultural	2.98826
SRR5918957	Agricultural	4.01184
SRR5918959	Agricultural	3.81252
SRR5918960	Agricultural	2.15441
SRR5918963	Agricultural	3.48528
SRR5918977	Agricultural	3.80549
SRR5918992	Agricultural	3.66085
SRR5918993	Agricultural	2.69477
SRR5918994	Agricultural	2.92935
SRR5918995	Agricultural	3.69798
SRR5918996	Agricultural	3.7966
SRR5918997	Agricultural	3.13327
SRR5918998	Agricultural	1.86047
SRR5918999	Agricultural	3.52468
SRR5919011	Agricultural	3.91919
SRR5919014	Agricultural	3.94873
SRR5919015	Agricultural	3.54087
SRR5919017	Agricultural	3.58291
SRR5919067	Agricultural	3.70125
SRR5919070	Agricultural	3.71892
SRR5919072	Agricultural	3.86109
SRR5919086	Agricultural	3.85767
SRR5919087	Agricultural	3.63599
SRR5919088	Agricultural	3.71043
SRR5919090	Agricultural	3.73344
SRR5919091	Agricultural	3.32749
SRR5919092	Agricultural	2.04876
SRR5919093	Agricultural	3.75285
SRR5919094	Agricultural	3.59672
SRR5919095	Agricultural	3.32195
SRR5919099	Agricultural	3.76362
SRR5919104	Agricultural	3.89771
SRR5919106	Agricultural	3.78035
SRR5919107	Agricultural	2.43247
SRR5919112	Agricultural	2.78725
SRR5919124	Agricultural	3.89095
SRR5919194	Agricultural	3.65892
SRR5919212	Agricultural	2.44157
SRR5919214	Agricultural	3.62545
SRR5919248	Agricultural	3.94018
SRR5919249	Agricultural	2.60732
SRR5919258	Agricultural	3.94746
SRR5919290	Agricultural	4.06324
SRR5919291	Agricultural	3.98745
SRR5919311	Agricultural	3.57944
SRR5919314	Agricultural	1.97549
SRR5919315	Agricultural	3.88093
SRR5919317	Agricultural	3.82209
SRR5919345	Agricultural	3.78335
SRR5919346	Agricultural	3.82322
SRR5919350	Agricultural	3.71097
SRR5919353	Agricultural	3.8715
SRR5919357	Agricultural	3.89341
SRR5922963	Agricultural	3.89447
SRR5923059	Agricultural	3.78489
SRR5923070	Agricultural	3.76883
SRR5923080	Agricultural	3.72674
SRR5923105	Agricultural	3.87879
SRR5923115	Agricultural	3.35251
SRR5923116	Agricultural	3.73033
SRR5923119	Agricultural	4.01199
SRR5923242	Agricultural	3.27334
SRR5923263	Agricultural	3.69711
SRR5923294	Agricultural	3.6897
SRR5923360	Agricultural	3.89305
SRR5923390	Agricultural	3.24751
SRR5923793	Agricultural	3.64816
SRR606427	Agricultural	4.44979
SRR606447	Agricultural	4.43324
SRR606448	Agricultural	4.52001
SRR606449	Agricultural	4.3613
SRR606450	Agricultural	4.46568
SRR606451	Agricultural	4.43046
SRR606794	Agricultural	4.43017
SRR606797	Agricultural	4.42683
SRR606798	Agricultural	4.41604
SRR606801	Agricultural	4.39439
SRR606802	Agricultural	4.42106
SRR606803	Agricultural	4.41381
SRR606806	Agricultural	4.30034
SRR606807	Agricultural	4.27903
SRR606808	Agricultural	4.27661
SRR606821	Agricultural	4.50569
SRR606822	Agricultural	4.49587
SRR606825	Agricultural	4.4913
SRR606826	Agricultural	4.45421
SRR606827	Agricultural	4.48529
SRR606828	Agricultural	4.40566
SRR606829	Agricultural	4.51491
SRR606832	Agricultural	4.47024
SRR606833	Agricultural	4.39341
SRR606836	Agricultural	4.42073
SRR606837	Agricultural	3.96395
SRR606840	Agricultural	4.41492
SRR606841	Agricultural	4.22602
SRR606844	Agricultural	4.39412
SRR606845	Agricultural	4.37671
SRR6866878	Agricultural	4.60895
SRR6866879	Agricultural	4.61635
SRR7013862	Agricultural	3.82108
SRR7013867	Agricultural	3.77787
SRR7013873	Agricultural	3.74927
SRR7013874	Agricultural	3.97811
SRR7013889	Agricultural	3.59537
SRR7013893	Agricultural	3.78128
SRR7013894	Agricultural	3.58556
SRR7013900	Agricultural	3.70714
SRR7013901	Agricultural	2.07269
SRR7013903	Agricultural	3.70871
SRR7013908	Agricultural	3.71189
SRR7013912	Agricultural	2.96513
SRR7013913	Agricultural	3.83024
SRR7013914	Agricultural	2.66405
SRR7013915	Agricultural	3.7606
SRR7013916	Agricultural	3.70781
SRR7013917	Agricultural	3.1986
SRR7013925	Agricultural	3.83067
SRR7595447	Agricultural	3.98156
SRR7595448	Agricultural	3.82512
SRR7595449	Agricultural	3.48248
SRR7595450	Agricultural	3.93159
SRR7595452	Agricultural	2.2203
SRR7595453	Agricultural	3.95085
SRR7595454	Agricultural	3.82257
SRR7595455	Agricultural	3.51774
SRR7595456	Agricultural	3.91935
SRR7595457	Agricultural	3.48397
SRR7595508	Agricultural	3.88144
SRR7595517	Agricultural	3.68077
SRR7595519	Agricultural	3.3157
SRR7595520	Agricultural	4.09062
SRR7595530	Agricultural	3.97776
SRR7595531	Agricultural	3.78977
SRR7595534	Agricultural	3.77451
SRR7595535	Agricultural	3.80518
SRR7595538	Agricultural	3.70269
SRR7595539	Agricultural	3.98139
SRR7595540	Agricultural	3.40865
SRR7595565	Agricultural	3.91899
SRR7595570	Agricultural	3.85296
SRR7595573	Agricultural	4.05319
SRR7595575	Agricultural	3.74761
SRR7595576	Agricultural	3.94918
SRR7595577	Agricultural	3.89638
SRR7595581	Agricultural	3.77301
SRR7595582	Agricultural	3.85906
SRR7595583	Agricultural	3.83829
SRR7595584	Agricultural	3.5984
SRR7595585	Agricultural	3.57781
SRR7595586	Agricultural	3.72003
SRR7664615	Agricultural	3.7971
SRR7664616	Agricultural	3.74369
SRR7664617	Agricultural	3.96916
SRR7664618	Agricultural	3.9855
SRR7664619	Agricultural	3.80249
SRR7664620	Agricultural	3.92603
SRR8100008	Agricultural	4.21991
SRR8100009	Agricultural	4.22052
SRR8100010	Agricultural	4.21783
SRR8100011	Agricultural	4.23172
SRR8100012	Agricultural	4.21443
SRR8100013	Agricultural	4.2224
SRR8100014	Agricultural	4.23137
SRR8100015	Agricultural	4.23323
SRR8100016	Agricultural	4.23276
SRR8100017	Agricultural	4.23691
SRR8100018	Agricultural	4.18851
SRR8100019	Agricultural	4.19543
SRR8100020	Agricultural	4.19685
SRR8100021	Agricultural	4.20088
SRR8100022	Agricultural	4.13901
SRR8100023	Agricultural	4.13066
SRR8100024	Agricultural	4.21576
SRR8100025	Agricultural	4.21528
SRR8100026	Agricultural	4.1128
SRR8100027	Agricultural	4.11602
SRR8100028	Agricultural	4.12097
SRR8100029	Agricultural	4.10893
SRR8100030	Agricultural	4.13574
SRR8100031	Agricultural	4.13173
SRR8487010	Agricultural	4.57865
SRR8487011	Agricultural	4.53808
SRR8487012	Agricultural	4.32412
SRR8487013	Agricultural	4.41639
SRR8487014	Agricultural	4.14681
SRR8487015	Agricultural	4.25729
SRR8487016	Agricultural	4.59788
SRR8487017	Agricultural	4.47199
SRR8487018	Agricultural	4.25865
SRR8487019	Agricultural	4.53871
SRR8487020	Agricultural	4.56416
SRR8487021	Agricultural	4.17737
SRR8487022	Agricultural	4.5475
SRR8487023	Agricultural	4.12834
SRR8487024	Agricultural	4.48392
SRR8487025	Agricultural	4.54387
SRR8487026	Agricultural	4.51676
SRR8487027	Agricultural	4.38995
SRR8487028	Agricultural	4.50273
SRR8487029	Agricultural	4.49716
SRR8487030	Agricultural	4.30713
SRR8487031	Agricultural	4.32632
SRR8487032	Agricultural	4.59019
SRR8487033	Agricultural	4.57335
SRR8487034	Agricultural	4.3195
SRR8487035	Agricultural	4.2727
SRR8487036	Agricultural	4.29316
SRR8487037	Agricultural	4.47852
SRR8487038	Agricultural	4.38765
SRR8487039	Agricultural	4.35663
SRR8487040	Agricultural	4.29491
SRR8821118	Agricultural	3.03899
SRR8821120	Agricultural	3.72382
SRR8821121	Agricultural	3.70564
SRR8821122	Agricultural	3.18123
SRR8821123	Agricultural	3.66828
SRR8821124	Agricultural	3.7906
SRR8821125	Agricultural	3.44951
SRR8821127	Agricultural	3.84316
SRR8821129	Agricultural	3.65814
SRR8821130	Agricultural	3.7542
SRR8821131	Agricultural	3.92897
SRR8821132	Agricultural	4.01258
SRR8821133	Agricultural	3.39075
SRR8821135	Agricultural	3.88107
SRR8821138	Agricultural	2.89285
SRR8821139	Agricultural	3.73303
SRR8821140	Agricultural	2.75026
SRR8821143	Agricultural	3.67462
SRR8821145	Agricultural	3.44599
SRR8821148	Agricultural	1.83265
SRR8821149	Agricultural	3.77807
SRR8821152	Agricultural	3.62445
SRR8821154	Agricultural	3.79067
SRR8821156	Agricultural	3.42123
SRR8821163	Agricultural	2.60725
SRR8821166	Agricultural	3.45493
SRR8821169	Agricultural	3.67728
SRR8821170	Agricultural	3.65721
SRR8929680	Agricultural	4.65002
SRR8929681	Agricultural	4.70896
SRR8929682	Agricultural	4.70678
SRR8929683	Agricultural	4.70656
SRR8929684	Agricultural	4.71613
SRR8929685	Agricultural	4.74204
SRR8929686	Agricultural	4.74098
SRR8929687	Agricultural	4.65817
SRR8987900	Agricultural	4.63758
SRR8987901	Agricultural	4.68253
SRR8987902	Agricultural	4.28504
SRR8987903	Agricultural	4.29361

## Sheet: Figure 1e
Non-agricultural	Agricultural	Beneficial traits		Non-agricultural	Agricultural	Beneficial traits		Nonagricultural	Agricultural	Beneficial traits
191.695	310.094	Biocontrol		31.3491	37.7571	PGP		60.7199	94.2034	Stress resistance
22.4164	47.3871	Biocontrol		191.695	310.094	PGP		12.7467	13.265	Stress resistance
62.9751	53.7075	Biocontrol		15.7263	26.6546	PGP		493.532	757.905	Stress resistance
283.129	241.6	Biocontrol		282.256	431.219	PGP		183.998	247.985	Stress resistance
1472.05	844.692	Biocontrol		22.4164	47.3871	PGP		8.46707	10.9748	Stress resistance
60.7199	94.2034	Biocontrol		10.0609	8.53978	PGP		225.62	224.453	Stress resistance
12.7467	13.265	Biocontrol		1113.73	1089.32	PGP		114.737	109.574	Stress resistance
144.236	114.479	Biocontrol		103.679	62.5697	PGP		932.22	1044.3	Stress resistance
8.07498	10.6544	Biocontrol		178.868	134.856	PGP		1.59225	3.02147	Stress resistance
350.611	448.272	Biocontrol		3.59381	3.01538	PGP		594.068	642.644	Stress resistance
32.1537	45.8807	Biocontrol		5.84104	24.584	PGP		17.2406	21.5129	Stress resistance
183.998	247.985	Biocontrol		261.537	229.233	PGP		98.9541	64.6875	Stress resistance
1.0864	1.78743	Biocontrol		60.7199	94.2034	PGP		20.4255	19.5242	Stress resistance
114.737	109.574	Biocontrol		337.888	354.741	PGP		11.9414	16.4007	Stress resistance
0.32603	0.538476	Biocontrol		12.7467	13.265	PGP		1.37404	3.35881	Stress resistance
932.22	1044.3	Biocontrol		0.924809	1.80228	PGP		4.46773	9.07386	Stress resistance
1.59225	3.02147	Biocontrol		144.236	114.479	PGP		248.275	509.036	Stress resistance
439.684	434.724	Biocontrol		8.07498	10.6544	PGP		7.4286	52.4653	Stress resistance
66.0703	97.7872	Biocontrol		1367	1179.06	PGP		112.797	140.475	Stress resistance
11.7644	17.9156	Biocontrol		11.241	11.303	PGP		167.021	137.844	Stress resistance
2.46676	3.66218	Biocontrol		1.56008	2.32104	PGP		188.726	110.84	Stress resistance
19.326	19.4848	Biocontrol		0.862829	1.6731	PGP		44.4323	41.0683	Stress resistance
61.2706	67.3785	Biocontrol		34.934	42.9276	PGP		726.775	1262.48	Stress resistance
83.8848	108.846	Biocontrol		6.8119	7.14638	PGP		1055.82	1052.54	Stress resistance
67.7274	57.873	Biocontrol		27.3681	38.7497	PGP		52.8459	49.5626	Stress resistance
26.2679	30.0731	Biocontrol		28.9531	45.4072	PGP		119.731	137.975	Stress resistance
73.1871	135.669	Biocontrol		5.485	12.1728	PGP		1594.81	1743.63	Stress resistance
62.2007	47.947	Biocontrol		2.08045	6.91129	PGP		5.87857	9.69362	Stress resistance
9.22562	12.4089	Biocontrol		1.94937	3.59952	PGP		3.7312	6.48967	Stress resistance
35.4675	31.4648	Biocontrol		111.902	220.283	PGP		18.6018	22.396	Stress resistance
248.275	509.036	Biocontrol		493.532	757.905	PGP		239.713	288.785	Stress resistance
112.797	140.475	Biocontrol		72.9687	81.2477	PGP		311.513	76.1963	Stress resistance
0.828871	1.66486	Biocontrol		45.9791	36.4462	PGP		6.8287	10.3832	Stress resistance
388.816	381.307	Biocontrol		132.819	266.434	PGP		4.61356	7.04957	Stress resistance
5.99711	8.69607	Biocontrol		83.3997	95.9556	PGP		64.1521	323.468	Stress resistance
167.021	137.844	Biocontrol		10.5969	29.4622	PGP		2.94579	4.99322	Stress resistance
75.5851	54.2236	Biocontrol		350.611	448.272	PGP		1814.21	1831.14	Stress resistance
45.1389	68.8411	Biocontrol		32.1537	45.8807	PGP		534.43	802.01	Stress resistance
3.98341	6.17101	Biocontrol		183.998	247.985	PGP		19.737	26.8819	Stress resistance
38.6078	37.814	Biocontrol		7.99823	13.6254	PGP		52.1042	40.413	Stress resistance
397.882	824.805	Biocontrol		24.3405	26.8947	PGP		49.8212	57.9484	Stress resistance
80.55	166.655	Biocontrol		8.46707	10.9748	PGP		112.59	123.503	Stress resistance
1059.91	913.735	Biocontrol		445.362	163.542	PGP		1.17667	1.23625	Stress resistance
1055.82	1052.54	Biocontrol		379.553	538.67	PGP		2229.28	2038.43	Stress resistance
29.1563	68.2032	Biocontrol		225.62	224.453	PGP		9.53121	10.7248	Stress resistance
1567.79	1307.66	Biocontrol		6813.13	4441.94	PGP		7524.78	13847.3	Stress resistance
4.83888	8.74718	Biocontrol		42.9018	61.3395	PGP		0.697741	1.16476	Stress resistance
128.46	58.976	Biocontrol		114.737	109.574	PGP		577.592	991.841	Stress resistance
199.908	256.528	Biocontrol		312.812	325.804	PGP		32.0772	57.8082	Stress resistance
30.297	26.4035	Biocontrol		29.3103	36.0025	PGP		3.01103	6.66368	Stress resistance
110.696	137.87	Biocontrol		932.22	1044.3	PGP		11.7821	11.1371	Stress resistance
537.05	511.701	Biocontrol		0.589985	0.823249	PGP		306.082	71.4977	Stress resistance
9.22308	5.2956	Biocontrol		18.1647	30.0401	PGP		15.7581	11.8839	Stress resistance
31.6037	30.0399	Biocontrol		1.59225	3.02147	PGP		594.416	830.667	Stress resistance
76.9339	72.6813	Biocontrol		445.89	355.371	PGP		238.077	431.493	Stress resistance
0.609552	0.982964	Biocontrol		7.1676	13.9216	PGP		6.46816	10.2048	Stress resistance
239.713	288.785	Biocontrol		116.061	177.831	PGP		96.7133	226.114	Stress resistance
311.513	76.1963	Biocontrol		8.59474	23.7348	PGP		55.1121	117.464	Stress resistance
13.9758	17.1791	Biocontrol		51.3513	120.743	PGP		528.633	941.388	Stress resistance
3.80838	3.36225	Biocontrol		6.06863	12.6315	PGP		4.82783	2.59125	Stress resistance
6.8287	10.3832	Biocontrol		4.16143	8.72481	PGP		281.161	583.497	Stress resistance
4.61356	7.04957	Biocontrol		66.0703	97.7872	PGP		15.918	17.1723	Stress resistance
1814.21	1831.14	Biocontrol		2.46676	3.66218	PGP		120.919	132.547	Stress resistance
1177.12	703.365	Biocontrol		59.078	74.5334	PGP		17.7492	14.3403	Stress resistance
5.43941	5.78	Biocontrol		19.326	19.4848	PGP		11.9698	20.3171	Stress resistance
6.21268	7.4057	Biocontrol		25.847	120.415	PGP		3.24623	5.53092	Stress resistance
88.6928	86.2716	Biocontrol		31.4215	41.9509	PGP		6.17873	9.04131	Stress resistance
4.15896	9.59177	Biocontrol		125.727	201.262	PGP		341.055	275.634	Stress resistance
534.43	802.01	Biocontrol		594.068	642.644	PGP		22.0208	9.97471	Stress resistance
155.979	178.84	Biocontrol		17.2406	21.5129	PGP		44.058	109.843	Stress resistance
711.906	827.837	Biocontrol		103.175	86.6056	PGP		63.109	141.961	Stress resistance
113.105	160.074	Biocontrol		360.018	596.646	PGP		57.6311	161.041	Stress resistance
43.8597	63.0177	Biocontrol		215.552	150.369	PGP		52.5909	33.6676	Stress resistance
108.016	102.823	Biocontrol		3.44675	15.8296	PGP		531.098	1071.32	Stress resistance
49.8212	57.9484	Biocontrol		215.802	186.924	PGP		616.45	1167.48	Stress resistance
181.566	183.628	Biocontrol		14.6519	21.3477	PGP		25.0576	51.2946	Stress resistance
2229.28	2038.43	Biocontrol		21.6006	19.7073	PGP		86.8251	105.574	Stress resistance
55.1842	49.0001	Biocontrol		75.0643	111.491	PGP		1010.35	1401.41	Stress resistance
7.91215	8.24491	Biocontrol		0.107734	0.200621	PGP		12.6548	6.46038	Stress resistance
9.53121	10.7248	Biocontrol		2.26459	5.19239	PGP		6.99406	13.3534	Stress resistance
365.59	471.149	Biocontrol		2.81947	16.1225	PGP		19.6265	17.3932	Stress resistance
319.904	270.775	Biocontrol		46.4944	102.734	PGP		212.979	316.256	Stress resistance
7524.78	13847.3	Biocontrol		289.572	780.695	PGP		36.344	82.8798	Stress resistance
54.1098	74.3011	Biocontrol		92.9422	82.5232	PGP		9.96811	9.43224	Stress resistance
22.3596	27.0479	Biocontrol		84.2309	81.7531	PGP		5.73422	6.57143	Stress resistance
32.0772	57.8082	Biocontrol		16.8093	28.3757	PGP		26.1052	92.329	Stress resistance
3.08611	2.61016	Biocontrol		115.291	250.904	PGP		3.94585	2.44487	Stress resistance
3.90411	6.78584	Biocontrol		61.0343	88.0619	PGP		5147.37	1572.54	Stress resistance
185.261	236.463	Biocontrol		0.508434	0.801884	PGP		482.284	650.568	Stress resistance
784.875	27.1232	Biocontrol		2.26308	2.43589	PGP		19.2911	20.9691	Stress resistance
23.8653	57.4471	Biocontrol		78.9663	236.293	PGP		52.088	45.0195	Stress resistance
126.255	253.347	Biocontrol		98.9541	64.6875	PGP		55.5559	76.8414	Stress resistance
328.171	1347.42	Biocontrol		20.4255	19.5242	PGP		53.1263	120.919	Stress resistance
306.082	71.4977	Biocontrol		26.2679	30.0731	PGP		1.5218	3.16778	Stress resistance
15.7581	11.8839	Biocontrol		168.266	279.37	PGP		640.23	1644.83	Stress resistance
47.0336	129.077	Biocontrol		11.9414	16.4007	PGP		15.352	16.0045	Stress resistance
20.1521	13.6894	Biocontrol		2.10544	18.1703	PGP		2496.37	7493.54	Stress resistance
249.035	352.311	Biocontrol		14.5915	27.8707	PGP		1.07456	2.45296	Stress resistance
36.5738	34.5157	Biocontrol		73.1871	135.669	PGP		453.79	689.636	Stress resistance
238.077	431.493	Biocontrol		0.899208	2.147	PGP		117.785	45.5826	Stress resistance
6.06284	2.58673	Biocontrol		459.413	354.758	PGP		6.43275	45.3737	Stress resistance
55.1121	117.464	Biocontrol		37.2299	122.733	PGP		5.54397	12.1166	Stress resistance
0.861566	0.447712	Biocontrol		74.0956	100.836	PGP			86.3753	Stress resistance
528.633	941.388	Biocontrol		9.22562	12.4089	PGP			40.3483	Stress resistance
4.82783	2.59125	Biocontrol		108.019	400.237	PGP			798.513	Stress resistance
165.973	444.053	Biocontrol		35.4675	31.4648	PGP			573.59	Stress resistance
64.3123	74.8395	Biocontrol		21.0763	22.7417	PGP			9.61441	Stress resistance
13.8271	13.4136	Biocontrol		16.3931	20.3185	PGP			184.202	Stress resistance
14.1128	2.91626	Biocontrol		148.356	307.994	PGP			95.6891	Stress resistance
354.387	38.3636	Biocontrol		449.177	404.015	PGP			760.143	Stress resistance
49.1569	60.2462	Biocontrol		1.37404	3.35881	PGP			204.026	Stress resistance
61.4857	98.0067	Biocontrol		1.05475	1.71045	PGP			695.443	Stress resistance
23.9579	57.5299	Biocontrol		24.3827	29.8988	PGP			15.654	Stress resistance
26.6061	37.2831	Biocontrol		4.46773	9.07386	PGP			76.7263	Stress resistance
1963.58	146.347	Biocontrol		248.275	509.036	PGP			107.455	Stress resistance
24.5513	54.7051	Biocontrol		107.541	86.0983	PGP			25.1148	Stress resistance
8.14193	11.5562	Biocontrol		7.54624	14.5935	PGP			6.84651	Stress resistance
13.4222	34.2967	Biocontrol		26.8989	33.3204	PGP			7.61265	Stress resistance
341.055	275.634	Biocontrol		129.782	162.087	PGP			272.179	Stress resistance
44.058	109.843	Biocontrol		131.633	117.161	PGP			30.2727	Stress resistance
1.45018	1.12832	Biocontrol		111.161	191.767	PGP			111.73	Stress resistance
137.036	322.103	Biocontrol		141.752	506.89	PGP			108.073	Stress resistance
21.9859	7.00327	Biocontrol		134.627	198.385	PGP			122.451	Stress resistance
63.109	141.961	Biocontrol		56.2542	70.0977	PGP			44.2951	Stress resistance
22.5537	56.1058	Biocontrol		0.532903	0.863845	PGP			1128.51	Stress resistance
64.2675	66.9971	Biocontrol		7.4286	52.4653	PGP			1013.15	Stress resistance
10.0984	9.91053	Biocontrol		0.984995	0.60735	PGP			55.1832	Stress resistance
23.208	44.8027	Biocontrol		4.427	1.92987	PGP			106.051	Stress resistance
627.85	810.114	Biocontrol		160.187	297.37	PGP			846.002	Stress resistance
237.657	85.8081	Biocontrol		112.797	140.475	PGP			8.02253	Stress resistance
400.535	1016.84	Biocontrol		211.926	199.725	PGP			15.8446	Stress resistance
616.45	1167.48	Biocontrol		101.117	112.12	PGP			23.2389	Stress resistance
85.1815	36.6886	Biocontrol		1.16268	1.83725	PGP			260.085	Stress resistance
437.646	1463.15	Biocontrol		255.874	211.001	PGP			39.4834	Stress resistance
15.0458	6.08886	Biocontrol		3.10095	3.46848	PGP			15.7582	Stress resistance
72.0381	142.091	Biocontrol		131.699	109.048	PGP			7.09432	Stress resistance
141.224	236.759	Biocontrol		57.2675	60.8602	PGP			340.041	Stress resistance
19.6217	38.677	Biocontrol		388.816	381.307	PGP			5.36224	Stress resistance
78.4002	163.906	Biocontrol		33.91	32.5318	PGP			2950.86	Stress resistance
208.286	470.808	Biocontrol		5.99711	8.69607	PGP			801.07	Stress resistance
11.2619	10.7561	Biocontrol		167.021	137.844	PGP			19.8715	Stress resistance
15.1329	30.3302	Biocontrol		229.09	297.889	PGP			33.9497	Stress resistance
30.9206	81.4489	Biocontrol		34.907	34.1715	PGP			54.5593	Stress resistance
1.1628	0.764581	Biocontrol		75.5851	54.2236	PGP			102.774	Stress resistance
212.979	316.256	Biocontrol		32.7053	29.8446	PGP			5.89046	Stress resistance
36.344	82.8798	Biocontrol		42.6892	56.0567	PGP			1866.27	Stress resistance
13.7242	29.0936	Biocontrol		45.1389	68.8411	PGP			333.526	Stress resistance
5.13411	3.80446	Biocontrol		188.726	110.84	PGP			6233.05	Stress resistance
9.96811	9.43224	Biocontrol		259.549	555.599	PGP			4.32095	Stress resistance
5.73422	6.57143	Biocontrol		4.10906	4.7508	PGP			1028.22	Stress resistance
5147.37	1572.54	Biocontrol		124.093	115.832	PGP			58.961	Stress resistance
324.906	1014.74	Biocontrol		62.5954	62.5825	PGP			14.8638	Stress resistance
41.4478	8.11388	Biocontrol		7.40345	9.76327	PGP			10.4244	Stress resistance
168.127	8.19329	Biocontrol		3.98341	6.17101	PGP
36.5114	86.1156	Biocontrol		397.882	824.805	PGP
11.4547	14.721	Biocontrol		3.10641	3.9779	PGP
482.284	650.568	Biocontrol		113.751	175.516	PGP
266.248	92.2997	Biocontrol		80.55	166.655	PGP
362.522	752.955	Biocontrol		44.4323	41.0683	PGP
133.561	126.781	Biocontrol		1.07719	1.60608	PGP
85.6037	47.9589	Biocontrol		4.1224	6.98809	PGP
42.8908	103.198	Biocontrol		2.41086	4.82498	PGP
55.5559	76.8414	Biocontrol		43.0142	56.5045	PGP
106.198	237.065	Biocontrol		1059.91	913.735	PGP
640.23	1644.83	Biocontrol		726.775	1262.48	PGP
19.8042	49.3494	Biocontrol		1.33756	23.1245	PGP
6.30397	10.6476	Biocontrol		5.18266	126.748	PGP
15.352	16.0045	Biocontrol		5.88655	175.823	PGP
514.429	313.762	Biocontrol		2.78721	3.24039	PGP
111.269	245.635	Biocontrol		56.6536	85.5419	PGP
2496.37	7493.54	Biocontrol		9.64039	15.0567	PGP
95.509	59.0118	Biocontrol		14.7621	54.0115	PGP
16.903	28.7007	Biocontrol		1971.83	1372.02	PGP
117.785	45.5826	Biocontrol		68.2235	76.9414	PGP
4.16829	5.78687	Biocontrol		27.4922	30.5324	PGP
9.20665	5.41262	Biocontrol		97.9358	214.598	PGP
	336.906	Biocontrol		1.84423	4.74013	PGP
	585.268	Biocontrol		21.1581	80.8266	PGP
	49.5625	Biocontrol		3.81982	8.65521	PGP
	196.547	Biocontrol		5.09681	5.51992	PGP
	897.527	Biocontrol		37.9388	56.5277	PGP
	86.3753	Biocontrol		24.5138	26.0979	PGP
	40.3483	Biocontrol		3.36571	4.76894	PGP
	103.694	Biocontrol		1055.82	1052.54	PGP
	12.8854	Biocontrol		88.0192	112.542	PGP
	358.492	Biocontrol		52.8459	49.5626	PGP
	45.8979	Biocontrol		4.92354	15.9166	PGP
	573.59	Biocontrol		1567.79	1307.66	PGP
	2.10215	Biocontrol		606.074	440.33	PGP
	95.6891	Biocontrol		119.731	137.975	PGP
	1.80832	Biocontrol		28.1047	26.9609	PGP
	760.143	Biocontrol		5.38246	11.0893	PGP
	204.026	Biocontrol		4.83888	8.74718	PGP
	345.847	Biocontrol		3.61192	5.45227	PGP
	70.8571	Biocontrol		128.46	58.976	PGP
	12.7413	Biocontrol		1594.81	1743.63	PGP
	2.54595	Biocontrol		1.97903	3.40882	PGP
	26.3785	Biocontrol		1.94536	3.72197	PGP
	59.5629	Biocontrol		30.297	26.4035	PGP
	100.085	Biocontrol		110.696	137.87	PGP
	48.7742	Biocontrol		139.275	127.688	PGP
	22.3069	Biocontrol		6.28052	12.3498	PGP
	446.158	Biocontrol		4.16045	13.2064	PGP
	42.8837	Biocontrol		16.6079	56.9146	PGP
	11.2151	Biocontrol		22.4798	87.5841	PGP
	27.5476	Biocontrol		7.57377	12.0007	PGP
	272.179	Biocontrol		55.0782	162.832	PGP
	111.73	Biocontrol		1244.05	1229.86	PGP
	23.4088	Biocontrol		2011.81	2120.36	PGP
	248.77	Biocontrol		537.05	511.701	PGP
	7.24977	Biocontrol		511.763	949.904	PGP
	108.073	Biocontrol		44.3379	89.9261	PGP
	44.0732	Biocontrol		109.12	144.348	PGP
	121.311	Biocontrol		315.737	487.794	PGP
	18.4529	Biocontrol		5.87857	9.69362	PGP
	39.9541	Biocontrol		3.7312	6.48967	PGP
	836.802	Biocontrol		18.6018	22.396	PGP
	156.31	Biocontrol		31.6037	30.0399	PGP
	872.084	Biocontrol		0.855885	1.5768	PGP
	1013.15	Biocontrol		10.754	9.14586	PGP
	40.5611	Biocontrol		0.684367	1.72542	PGP
	1045.21	Biocontrol		17.5567	37.462	PGP
	14.8639	Biocontrol		3.66849	4.56645	PGP
	87.8239	Biocontrol		239.713	288.785	PGP
	252.172	Biocontrol		131.86	194.734	PGP
	20.9491	Biocontrol		21.9506	30.6814	PGP
	164.299	Biocontrol		311.513	76.1963	PGP
	367.148	Biocontrol		1.46267	3.67079	PGP
	5.47135	Biocontrol		0.813646	1.59306	PGP
	26.408	Biocontrol		33.4128	55.3695	PGP
	68.8638	Biocontrol		28.6216	75.2675	PGP
	2.54871	Biocontrol		48.1164	87.5627	PGP
	260.085	Biocontrol		10.007	14.1793	PGP
	39.4834	Biocontrol		303.902	220.532	PGP
	22.6798	Biocontrol		13.9758	17.1791	PGP
	3.13691	Biocontrol		3.80838	3.36225	PGP
	15.7582	Biocontrol		14.2344	34.2094	PGP
	7.09432	Biocontrol		6.8287	10.3832	PGP
	2950.86	Biocontrol		4.61356	7.04957	PGP
	739.46	Biocontrol		104.585	76.5265	PGP
	248.633	Biocontrol		40.136	30.4152	PGP
	6.20898	Biocontrol		135.259	173.324	PGP
	74.4146	Biocontrol		114.925	147.55	PGP
	27.9404	Biocontrol		1.52358	5.64621	PGP
	801.07	Biocontrol		50.1467	83.3641	PGP
	423.516	Biocontrol		154.175	234.994	PGP
	587.673	Biocontrol		63.3927	52.8548	PGP
	108.723	Biocontrol		64.1521	323.468	PGP
	45.2388	Biocontrol		0.633933	0.76724	PGP
	86.1124	Biocontrol		2.94579	4.99322	PGP
	54.5593	Biocontrol		3.39699	27.1799	PGP
	289.164	Biocontrol		45.5765	67.8151	PGP
	1866.27	Biocontrol		3.60347	5.45601	PGP
	40.8164	Biocontrol		10.5809	15.2031	PGP
	14.6706	Biocontrol		25.8445	49.6386	PGP
	333.526	Biocontrol		1814.21	1831.14	PGP
	504.163	Biocontrol		1177.12	703.365	PGP
	184.212	Biocontrol		119.207	331.921	PGP
	6233.05	Biocontrol		5.43941	5.78	PGP
	54.9506	Biocontrol		4.56304	35.617	PGP
	25.9346	Biocontrol		116.501	209.325	PGP
	58.961	Biocontrol		6.21268	7.4057	PGP
	7.66257	Biocontrol		4.15896	9.59177	PGP
	7.00614	Biocontrol		534.43	802.01	PGP
				155.979	178.84	PGP
				119.887	173.125	PGP
				86.2895	136.237	PGP
				26.8028	36.0996	PGP
				339.677	385.117	PGP
				675.033	601.271	PGP
				0.86014	1.79419	PGP
				23.2948	35.6061	PGP
				280.554	352.362	PGP
				80.613	113.983	PGP
				61.8421	22.3107	PGP
				95.0467	157.448	PGP
				320.525	103.558	PGP
				25.9651	7.02565	PGP
				222.571	177.349	PGP
				244.187	193.439	PGP
				176.242	223.777	PGP
				22.955	31.9609	PGP
				19.737	26.8819	PGP
				52.1042	40.413	PGP
				11.6383	18.5695	PGP
				108.016	102.823	PGP
				12.0404	14.4871	PGP
				0.750749	1.27463	PGP
				136.888	128.765	PGP
				49.8212	57.9484	PGP
				29.2244	43.401	PGP
				1.24664	2.2167	PGP
				112.59	123.503	PGP
				159.858	294.879	PGP
				4.60065	7.03934	PGP
				181.566	183.628	PGP
				1.17667	1.23625	PGP
				18.9073	22.3002	PGP
				345.001	436.983	PGP
				2229.28	2038.43	PGP
				295.176	439.829	PGP
				4.21367	5.66087	PGP
				7.91215	8.24491	PGP
				9.53121	10.7248	PGP
				57.7158	77.1887	PGP
				51.1127	63.2585	PGP
				365.59	471.149	PGP
				57.635	45.9989	PGP
				7524.78	13847.3	PGP
				198.783	186.779	PGP
				17.5632	48.2638	PGP
				66.2551	80.3528	PGP
				0.852427	3.22269	PGP
				0.697741	1.16476	PGP
				0.36688	1.40488	PGP
				6.29633	15.3985	PGP
				79.1591	95.532	PGP
				1.24414	2.18517	PGP
				52.7092	328.397	PGP
				92.4752	142.874	PGP
				1.79429	2.58744	PGP
				16.2791	27.8005	PGP
				2.15192	6.87664	PGP
				121.515	110.725	PGP
				577.592	991.841	PGP
				32.0772	57.8082	PGP
				3.01103	6.66368	PGP
				3.08611	2.61016	PGP
				52.7794	48.3912	PGP
				38.6845	46.8397	PGP
				341.101	320.074	PGP
				3.90411	6.78584	PGP
				5.48513	9.14435	PGP
				11.7821	11.1371	PGP
				13.0644	15.5542	PGP
				3.90186	7.82478	PGP
				2.79693	3.77156	PGP
				27.6219	27.4897	PGP
				185.261	236.463	PGP
				26.409	17.1583	PGP
				1140.24	329.303	PGP
				784.875	27.1232	PGP
				5.64009	10.0315	PGP
				412.136	979.441	PGP
				28.0194	85.2701	PGP
				53.8077	154.946	PGP
				2.83423	3.16726	PGP
				8.42757	6.30582	PGP
				106.242	306.499	PGP
				306.082	71.4977	PGP
				155.929	492.55	PGP
				15.7581	11.8839	PGP
				2.40345	1.07767	PGP
				47.0336	129.077	PGP
				20.1521	13.6894	PGP
				355.327	1103.54	PGP
				10.3246	17.8921	PGP
				1.21793	1.9517	PGP
				1.75805	1.70003	PGP
				24.9779	35.7651	PGP
				10.9626	13.8917	PGP
				30.7439	34.0908	PGP
				33.12	34.8962	PGP
				11.9775	5.75664	PGP
				514.744	4.21019	PGP
				3.68048	3.36408	PGP
				271.161	248.433	PGP
				594.416	830.667	PGP
				60.8014	67.7947	PGP
				16.3699	45.2538	PGP
				241.437	176.759	PGP
				55.4178	78.3986	PGP
				51.8149	12.2947	PGP
				249.035	352.311	PGP
				36.5738	34.5157	PGP
				238.077	431.493	PGP
				16.9375	10.9302	PGP
				18.2106	20.0096	PGP
				6.46816	10.2048	PGP
				43.3328	246.32	PGP
				291.228	411.764	PGP
				96.7133	226.114	PGP
				1941.62	4110.56	PGP
				39.6538	52.932	PGP
				55.1121	117.464	PGP
				311.301	205.492	PGP
				40.3554	33.5785	PGP
				528.633	941.388	PGP
				1.85986	2.6613	PGP
				41.7481	23.7824	PGP
				4.82783	2.59125	PGP
				349.444	298.132	PGP
				8.96379	8.06472	PGP
				53.0778	128.028	PGP
				21.2873	24.9676	PGP
				68.4404	116.903	PGP
				12.5246	6.86708	PGP
				3.71569	5.12982	PGP
				64.3123	74.8395	PGP
				14.1128	2.91626	PGP
				526.296	81.5481	PGP
				354.387	38.3636	PGP
				110.516	46.6895	PGP
				24.0866	40.6166	PGP
				219.414	128.05	PGP
				281.161	583.497	PGP
				15.918	17.1723	PGP
				107.833	102.379	PGP
				355.488	434.517	PGP
				46.0375	127.237	PGP
				5.48081	9.51787	PGP
				50.7382	218.723	PGP
				20.1095	14.2304	PGP
				8.86487	22.1162	PGP
				65.6202	81.8555	PGP
				0.262173	0.239667	PGP
				5.79546	2.73758	PGP
				10.8207	3.35884	PGP
				212.44	51.7927	PGP
				283.782	410.743	PGP
				40.2586	88.5447	PGP
				39.3657	60.3966	PGP
				23.8105	34.6224	PGP
				351.001	104.755	PGP
				42.4002	62.5898	PGP
				2.8073	0.615929	PGP
				4.21089	2.47975	PGP
				98.1942	120.332	PGP
				120.919	132.547	PGP
				17.7492	14.3403	PGP
				26.6061	37.2831	PGP
				191.994	232.767	PGP
				11.9698	20.3171	PGP
				7.11118	4.48287	PGP
				13.9625	36.6739	PGP
				1963.58	146.347	PGP
				2.93201	1.71559	PGP
				160.72	384.646	PGP
				59.5546	41.2774	PGP
				45.8338	113.118	PGP
				8.14193	11.5562	PGP
				219.266	123.637	PGP
				13.4222	34.2967	PGP
				12.8246	16.9614	PGP
				13.1167	14.8988	PGP
				57.45	163.278	PGP
				241.621	451.775	PGP
				3.24623	5.53092	PGP
				1.94537	1.36078	PGP
				5.57339	6.6227	PGP
				6.17873	9.04131	PGP
				341.055	275.634	PGP
				44.8101	37.8595	PGP
				25.6303	9.12778	PGP
				24.3948	30.0116	PGP
				102.979	125.804	PGP
				45.8721	125.883	PGP
				605.939	123.423	PGP
				91.0116	154.839	PGP
				174.082	183.45	PGP
				79.6143	53.5287	PGP
				4.02062	1.31823	PGP
				22.0208	9.97471	PGP
				0.917682	0.657089	PGP
				3.01546	2.61782	PGP
				96.4222	193.975	PGP
				44.058	109.843	PGP
				93.2242	224.358	PGP
				88.4346	101.558	PGP
				1.85162	2.0325	PGP
				81.5032	244.991	PGP
				2.31683	3.19257	PGP
				38.7701	113.951	PGP
				16.6089	46.7742	PGP
				137.036	322.103	PGP
				290.126	26.1146	PGP
				21.9859	7.00327	PGP
				63.109	141.961	PGP
				49.8093	295.658	PGP
				34.0918	47.8959	PGP
				22.5537	56.1058	PGP
				14.2473	31.1833	PGP
				51.2532	44.5535	PGP
				64.2675	66.9971	PGP
				57.6311	161.041	PGP
				128.186	320.188	PGP
				14.0439	20.36	PGP
				62.4603	129.014	PGP
				56.17	56.56	PGP
				10.2483	8.23703	PGP
				10.0984	9.91053	PGP
				627.85	810.114	PGP
				4.72229	4.51246	PGP
				117.517	114.362	PGP
				237.657	85.8081	PGP
				52.5909	33.6676	PGP
				1.24824	1.38014	PGP
				13.3047	5.80788	PGP
				8.65815	2.84482	PGP
				39.4329	46.6534	PGP
				400.535	1016.84	PGP
				531.098	1071.32	PGP
				10.09	1.74145	PGP
				21.907	5.79936	PGP
				87.75	7.7608	PGP
				3.10869	4.93493	PGP
				65.9959	58.682	PGP
				15.6363	16.4506	PGP
				36.177	18.6612	PGP
				279.788	662.032	PGP
				47.2719	59.3718	PGP
				18.5676	24.6784	PGP
				97.8039	90.4945	PGP
				5.11134	2.19204	PGP
				87.5643	25.7632	PGP
				28.2806	4.64068	PGP
				7.78885	12.6766	PGP
				26.6669	34.1317	PGP
				16.919	20.3407	PGP
				4.69194	6.52911	PGP
				616.45	1167.48	PGP
				29.2417	112.661	PGP
				25.0576	51.2946	PGP
				6.00092	12.8911	PGP
				437.646	1463.15	PGP
				180.593	744.106	PGP
				86.8251	105.574	PGP
				11.8133	28.3735	PGP
				7.90539	5.68518	PGP
				15.0458	6.08886	PGP
				6.75786	5.34245	PGP
				72.0381	142.091	PGP
				1010.35	1401.41	PGP
				12.3794	2.73092	PGP
				6.41263	2.80414	PGP
				19.6217	38.677	PGP
				78.4002	163.906	PGP
				118.114	125.212	PGP
				11.2966	7.60093	PGP
				12.5431	5.07063	PGP
				228.872	48.5783	PGP
				215.66	83.2847	PGP
				18.2209	8.108	PGP
				401.416	131.997	PGP
				700.09	1220.77	PGP
				769.069	2621.3	PGP
				208.286	470.808	PGP
				177.833	522.556	PGP
				74.3173	112.639	PGP
				89.0211	127.273	PGP
				301.982	371.183	PGP
				12.6548	6.46038	PGP
				6.99406	13.3534	PGP
				19.6265	17.3932	PGP
				15.1329	30.3302	PGP
				2.3226	1.13313	PGP
				6.92167	11.6618	PGP
				2.1592	1.08842	PGP
				12.8641	84.7908	PGP
				2.97221	5.05713	PGP
				212.979	316.256	PGP
				127.168	151.629	PGP
				25.4696	22.6279	PGP
				36.344	82.8798	PGP
				3.14454	1.75409	PGP
				2.06804	1.71625	PGP
				140.67	105.756	PGP
				70.6323	30.9407	PGP
				66.2258	43.6913	PGP
				9.35877	9.75639	PGP
				147.524	173.405	PGP
				13.7242	29.0936	PGP
				5.13411	3.80446	PGP
				10.9913	31.4915	PGP
				9.96811	9.43224	PGP
				5.73422	6.57143	PGP
				28.357	89.0349	PGP
				13.6016	31.6992	PGP
				99.7714	136.786	PGP
				209.272	125.253	PGP
				2.43894	3.29597	PGP
				34.8865	43.5759	PGP
				138.931	193.924	PGP
				23.9226	58.4336	PGP
				26.1052	92.329	PGP
				2.14408	0.629229	PGP
				3.94585	2.44487	PGP
				7.43219	5.63038	PGP
				37.4229	42.7536	PGP
				30.5442	4.39464	PGP
				35.2867	14.1962	PGP
				18.8699	41.7937	PGP
				5147.37	1572.54	PGP
				324.906	1014.74	PGP
				373.868	225.801	PGP
				41.4478	8.11388	PGP
				6.89256	9.26705	PGP
				114.943	149.869	PGP
				168.127	8.19329	PGP
				11.4547	14.721	PGP
				482.284	650.568	PGP
				266.248	92.2997	PGP
				189.374	133.415	PGP
				184.225	85.0926	PGP
				37.4198	39.8526	PGP
				179.978	463.241	PGP
				461.523	488.16	PGP
				2.10904	0.972914	PGP
				19.8021	30.2117	PGP
				151.664	242.86	PGP
				226.984	90.9302	PGP
				11.464	22.1167	PGP
				112.603	86.4591	PGP
				66.1287	206.326	PGP
				7.44155	27.3897	PGP
				87.1931	217.845	PGP
				83.8464	211.707	PGP
				59.2332	165.649	PGP
				29.7011	25.3027	PGP
				19.2911	20.9691	PGP
				52.088	45.0195	PGP
				25.9672	13.6336	PGP
				42.8908	103.198	PGP
				14.6959	14.0385	PGP
				1.28474	1.46514	PGP
				55.817	140.21	PGP
				55.5559	76.8414	PGP
				54.9303	36.5354	PGP
				3.48217	1.46189	PGP
				53.1263	120.919	PGP
				141.498	216.678	PGP
				4.98259	5.85288	PGP
				106.198	237.065	PGP
				1.5218	3.16778	PGP
				25.4818	17.901	PGP
				241.909	381.47	PGP
				640.23	1644.83	PGP
				487.59	365.619	PGP
				5.67462	4.94256	PGP
				6.30397	10.6476	PGP
				15.352	16.0045	PGP
				53.6525	62.0614	PGP
				34.027	54.7517	PGP
				514.429	313.762	PGP
				18.7802	49.7168	PGP
				2496.37	7493.54	PGP
				61.95	258.495	PGP
				46.3863	22.7703	PGP
				67.3406	92.0923	PGP
				2.53341	1.188	PGP
				1.07456	2.45296	PGP
				0.800498	0.856156	PGP
				14.1307	12.4502	PGP
				31.8253	63.2924	PGP
				3.05481	1.56657	PGP
				1069.88	68.1912	PGP
				80.6231	98.6814	PGP
				2.61209	1.61365	PGP
				23.8809	17.5223	PGP
				4.06997	4.58834	PGP
				51.0418	114.823	PGP
				453.79	689.636	PGP
				117.785	45.5826	PGP
				6.43275	45.3737	PGP
				4.16829	5.78687	PGP
				22.7766	52.5317	PGP
				29.8494	36.6872	PGP
				339.766	266.926	PGP
				9.20665	5.41262	PGP
				11.9288	5.67586	PGP
				5.54397	12.1166	PGP
				20.2134	13.9382	PGP
				8.99045	4.89113	PGP
				3.79793	2.85304	PGP
					28.1353	PGP
					336.906	PGP
					16.8391	PGP
					507.688	PGP
					585.268	PGP
					6.60785	PGP
					787.516	PGP
					55.9274	PGP
					135.845	PGP
					5.73885	PGP
					20.1282	PGP
					240.61	PGP
					86.3753	PGP
					493.864	PGP
					40.3483	PGP
					16.0733	PGP
					103.694	PGP
					12.8854	PGP
					830.41	PGP
					7.68675	PGP
					2.73742	PGP
					3.34357	PGP
					32.1842	PGP
					7.99605	PGP
					44.2288	PGP
					37.5488	PGP
					7.05081	PGP
					189.643	PGP
					6.30414	PGP
					239.683	PGP
					798.513	PGP
					79.1983	PGP
					33.3885	PGP
					188.54	PGP
					67.725	PGP
					15.9334	PGP
					358.492	PGP
					45.8979	PGP
					573.59	PGP
					17.7385	PGP
					17.1268	PGP
					9.61441	PGP
					241.984	PGP
					445.686	PGP
					184.202	PGP
					2743.48	PGP
					46.4141	PGP
					95.6891	PGP
					557.939	PGP
					30.2909	PGP
					760.143	PGP
					0.684189	PGP
					20.4406	PGP
					204.026	PGP
					403.099	PGP
					7.87072	PGP
					133.361	PGP
					31.5073	PGP
					138.721	PGP
					11.5452	PGP
					3.06211	PGP
					70.8571	PGP
					2.54595	PGP
					195.893	PGP
					26.3785	PGP
					309.134	PGP
					34.2221	PGP
					178.247	PGP
					695.443	PGP
					15.654	PGP
					89.6028	PGP
					386.938	PGP
					90.8207	PGP
					18.7815	PGP
					146.751	PGP
					35.0847	PGP
					17.0029	PGP
					76.4145	PGP
					2.82933	PGP
					10.7216	PGP
					3.93315	PGP
					64.9895	PGP
					909.795	PGP
					93.0482	PGP
					70.5582	PGP
					44.0244	PGP
					212.178	PGP
					56.5559	PGP
					14.0658	PGP
					4.15464	PGP
					168.516	PGP
					76.7263	PGP
					107.455	PGP
					22.3069	PGP
					257.511	PGP
					25.1148	PGP
					10.8505	PGP
					61.2402	PGP
					446.158	PGP
					3.99258	PGP
					282.49	PGP
					111.553	PGP
					106.178	PGP
					11.2151	PGP
					146.591	PGP
					27.5476	PGP
					15.1149	PGP
					14.0336	PGP
					279.336	PGP
					354.858	PGP
					6.84651	PGP
					1.74773	PGP
					5.17768	PGP
					7.61265	PGP
					272.179	PGP
					29.2512	PGP
					10.0844	PGP
					24.799	PGP
					126.851	PGP
					92.4956	PGP
					208.711	PGP
					171.901	PGP
					157.944	PGP
					59.8072	PGP
					2.39539	PGP
					30.2727	PGP
					1.21994	PGP
					6.93312	PGP
					266.051	PGP
					111.73	PGP
					184.58	PGP
					108.567	PGP
					3.35475	PGP
					217.53	PGP
					5.00303	PGP
					102.937	PGP
					37.5378	PGP
					248.77	PGP
					64.5281	PGP
					7.24977	PGP
					108.073	PGP
					286.489	PGP
					22.3433	PGP
					44.0732	PGP
					25.4746	PGP
					41.2105	PGP
					121.311	PGP
					122.451	PGP
					608.302	PGP
					3.35571	PGP
					105.562	PGP
					62.4855	PGP
					7.57086	PGP
					18.4529	PGP
					836.802	PGP
					2.53117	PGP
					111.751	PGP
					156.31	PGP
					44.2951	PGP
					1.46455	PGP
					12.0411	PGP
					72.3003	PGP
					45.6322	PGP
					872.084	PGP
					1128.51	PGP
					5.81672	PGP
					9.46138	PGP
					899.969	PGP
					2.12473	PGP
					62.9887	PGP
					13.5557	PGP
					60.0816	PGP
					497.446	PGP
					47.4039	PGP
					19.4509	PGP
					76.5953	PGP
					2.4614	PGP
					29.6741	PGP
					11.7108	PGP
					15.3004	PGP
					28.6647	PGP
					16.7497	PGP
					4.83989	PGP
					1013.15	PGP
					55.423	PGP
					55.1832	PGP
					14.9725	PGP
					1045.21	PGP
					613.864	PGP
					106.051	PGP
					21.7439	PGP
					6.60743	PGP
					14.8639	PGP
					5.70123	PGP
					87.8239	PGP
					846.002	PGP
					21.1992	PGP
					5.14855	PGP
					20.9491	PGP
					164.299	PGP
					141.403	PGP
					8.05172	PGP
					5.95739	PGP
					49.409	PGP
					126.898	PGP
					7.97637	PGP
					119.575	PGP
					906.622	PGP
					2220.4	PGP
					367.148	PGP
					386.429	PGP
					53.0534	PGP
					126.846	PGP
					446.434	PGP
					8.02253	PGP
					15.8446	PGP
					23.2389	PGP
					26.408	PGP
					14.8552	PGP
					7.70909	PGP
					3.00054	PGP
					53.6798	PGP
					4.00014	PGP
					260.085	PGP
					140.975	PGP
					23.2302	PGP
					39.4834	PGP
					3.70223	PGP
					5.19218	PGP
					121.874	PGP
					35.339	PGP
					67.2372	PGP
					9.31195	PGP
					219.995	PGP
					22.6798	PGP
					3.13691	PGP
					73.9959	PGP
					15.7582	PGP
					7.09432	PGP
					66.4155	PGP
					29.3127	PGP
					125.019	PGP
					192.595	PGP
					4.36669	PGP
					55.3792	PGP
					226.054	PGP
					50.7087	PGP
					340.041	PGP
					1.83237	PGP
					5.36224	PGP
					10.327	PGP
					51.1841	PGP
					3.54839	PGP
					24.9845	PGP
					35.6032	PGP
					2950.86	PGP
					739.46	PGP
					364.251	PGP
					248.633	PGP
					8.31257	PGP
					153.418	PGP
					6.20898	PGP
					27.9404	PGP
					801.07	PGP
					423.516	PGP
					126.378	PGP
					314.537	PGP
					30.1951	PGP
					248.363	PGP
					374.867	PGP
					1.76893	PGP
					26.2546	PGP
					210.583	PGP
					80.4067	PGP
					18.7224	PGP
					88.9116	PGP
					163.596	PGP
					16.4774	PGP
					215.634	PGP
					173.55	PGP
					152.407	PGP
					22.3932	PGP
					19.8715	PGP
					33.9497	PGP
					18.8332	PGP
					86.1124	PGP
					12.6415	PGP
					1.80396	PGP
					115.939	PGP
					54.5593	PGP
					67.8012	PGP
					3.67388	PGP
					102.774	PGP
					491.695	PGP
					6.40527	PGP
					289.164	PGP
					5.89046	PGP
					66.4626	PGP
					449.149	PGP
					1866.27	PGP
					593.391	PGP
					7.44135	PGP
					14.6706	PGP
					333.526	PGP
					56.3718	PGP
					48.7672	PGP
					504.163	PGP
					38.3446	PGP
					6233.05	PGP
					148.277	PGP
					27.8686	PGP
					48.8976	PGP
					1.70774	PGP
					4.32095	PGP
					1.06644	PGP
					18.6446	PGP
					156.694	PGP
					2.95903	PGP
					89.0566	PGP
					91.7795	PGP
					2.04587	PGP
					66.9568	PGP
					6.3791	PGP
					89.542	PGP
					1028.22	PGP
					58.961	PGP
					14.8638	PGP
					7.66257	PGP
					37.8198	PGP
					32.9966	PGP
					342.67	PGP
					7.00614	PGP
					9.24604	PGP
					10.4244	PGP
					12.419	PGP
					5.22038	PGP
					3.981	PGP

## Sheet: Figure 2a
Sample	PR_class	Richness index
ERR2041960	Low	120
ERR2041961	Low	123
ERR2041962	Low	124
ERR2041963	Low	122
ERR2041964	Low	123
ERR2041965	Low	122
ERR2041966	Low	122
ERR2041967	Low	122
ERR2041968	Low	121
ERR2041969	Low	121
ERR2041970	Low	119
ERR2041971	Low	121
ERR2041972	Low	120
ERR2041973	Low	124
ERR2041974	Low	122
ERR2041975	Low	121
ERR2041976	Low	121
ERR2041977	Low	123
ERR2767294	High	5
ERR2767295	High	7
ERR2767296	High	6
ERR3029102	High	123
ERR3029103	High	123
ERR3029104	High	122
ERR3029105	High	121
ERR3029106	High	122
ERR3029107	High	122
ERR3029108	High	119
ERR3029109	High	121
ERR3029110	High	122
ERR3029111	High	119
ERR3029112	High	119
ERR3029113	High	121
ERR3029114	High	122
ERR3029115	High	120
ERR3029116	High	121
ERR3029117	High	120
ERR3029118	High	121
ERR3029119	High	121
ERR3029120	High	120
ERR3029121	High	119
ERR3029122	High	121
ERR3029123	High	121
ERR3029124	High	119
ERR3029125	High	123
ERR3029126	High	124
ERR3029127	High	124
ERR3029128	High	123
ERR3029129	High	123
ERR3029160	High	121
ERR3029161	High	123
ERR3029162	High	120
ERR3029163	High	120
ERR3029164	High	121
ERR3029165	High	121
ERR3029166	High	120
ERR3029167	High	121
ERR3029168	High	121
ERR3029169	High	121
ERR3029170	High	121
ERR3029171	High	120
ERR4245117	Medium	122
ERR4245118	Medium	123
ERR4245119	Medium	123
ERR4245120	Medium	122
ERR4245121	Medium	122
ERR4245122	Medium	124
ERR4245123	Medium	122
ERR4245124	Medium	123
ERR4245125	Medium	124
ERR4245126	Medium	123
ERR4245127	Medium	123
ERR4245128	Medium	124
ERR4245129	Medium	122
ERR4245130	Medium	123
ERR4245131	Medium	121
ERR4245132	Medium	123
ERR4245133	Medium	120
ERR4245134	Medium	122
ERR4245135	Medium	123
ERR4245136	Medium	122
ERR4245137	Medium	123
ERR4245138	Medium	122
ERR4245139	Medium	123
ERR4245140	Medium	123
ERR4245141	Medium	124
ERR4245142	Medium	124
ERR4245143	Medium	123
ERR4245144	Medium	123
ERR4245145	Medium	122
ERR4245146	Medium	121
ERR4245147	Medium	123
ERR4245148	Medium	124
SRR10034925	Low	123
SRR10034926	Low	123
SRR10034927	Low	124
SRR10034928	Low	124
SRR10034932	Low	123
SRR10034943	Low	124
SRR10034954	Low	124
SRR10034965	Low	123
SRR10034970	Low	123
SRR10034971	Low	124
SRR10034972	Low	124
SRR10034973	Low	123
SRR10034974	Low	122
SRR10034975	Low	124
SRR10034976	Low	122
SRR10034977	Low	124
SRR10161434	High	122
SRR10161435	High	122
SRR10161436	High	121
SRR10161437	High	120
SRR10161438	High	121
SRR10161439	High	123
SRR10161440	High	122
SRR10161441	High	120
SRR10161442	High	121
SRR10161443	High	123
SRR10161444	High	122
SRR10161445	High	122
SRR10161446	High	122
SRR10161447	High	124
SRR10161448	High	124
SRR10161449	High	124
SRR10161450	High	122
SRR10161451	High	121
SRR10418054	Medium	120
SRR10418081	Medium	123
SRR11128411	High	121
SRR11128412	High	123
SRR11128413	High	103
SRR11128414	High	122
SRR11128415	High	100
SRR11449177	High	122
SRR11449178	High	124
SRR11449179	High	124
SRR11449180	High	123
SRR11449181	High	123
SRR11449182	High	124
SRR11449183	High	124
SRR11449184	High	123
SRR11449185	High	123
SRR11449186	High	124
SRR11449187	High	124
SRR11449188	High	124
SRR11467474	Low	120
SRR11467475	Low	121
SRR11467476	Low	122
SRR11467477	Low	121
SRR11467478	Low	120
SRR11467479	Low	121
SRR11467480	Low	121
SRR11467481	Low	122
SRR11823711	Medium	122
SRR11823712	Medium	123
SRR11823713	Medium	124
SRR11823714	Medium	123
SRR11823715	Medium	124
SRR11823716	Medium	124
SRR11823717	Medium	123
SRR11823718	Medium	123
SRR11823719	Medium	123
SRR11823720	Medium	122
SRR11823721	Medium	124
SRR11823722	Medium	122
SRR11843815	High	122
SRR11843816	High	122
SRR11843817	High	122
SRR11843818	High	122
SRR11843819	High	124
SRR11843820	High	124
SRR11843828	High	123
SRR11843839	High	122
SRR11843840	High	124
SRR11844047	High	124
SRR11844048	High	122
SRR11844049	High	122
SRR11844050	High	121
SRR11844051	High	123
SRR11844052	High	122
SRR11844053	High	121
SRR11844054	High	122
SRR12042674	High	99
SRR12042675	High	94
SRR12042676	High	123
SRR12042677	High	123
SRR12042678	High	124
SRR12042679	High	122
SRR12052858	High	124
SRR12052859	High	124
SRR12052860	High	124
SRR12052861	High	124
SRR12052862	High	122
SRR12052863	High	124
SRR12052864	High	124
SRR12052865	High	124
SRR12052866	High	124
SRR12052867	High	124
SRR12052868	High	124
SRR12052869	High	124
SRR12358471	High	123
SRR12358472	Medium	124
SRR12550785	Low	123
SRR12550786	Low	124
SRR12550787	Low	123
SRR12550788	Low	123
SRR12550789	Low	124
SRR12550790	Low	124
SRR12550791	Low	124
SRR12550792	Low	123
SRR12550793	Low	123
SRR12550794	Low	122
SRR12550795	Low	124
SRR12550796	Low	124
SRR12550797	Low	124
SRR12550798	Low	124
SRR12550799	Low	123
SRR12550800	Low	123
SRR12550801	Low	124
SRR12550802	Low	124
SRR12550803	Low	124
SRR12550804	Low	124
SRR12550805	Low	123
SRR12550806	Low	124
SRR12550807	Low	124
SRR12550808	Low	124
SRR12550809	Low	124
SRR12550810	Low	124
SRR12550811	Low	124
SRR12550812	Low	123
SRR12550813	Low	124
SRR12550814	Low	123
SRR12550815	Low	124
SRR12550816	Low	124
SRR12550817	Low	124
SRR12550818	Low	124
SRR12550819	Low	123
SRR12550820	Low	124
SRR12550821	Low	124
SRR12550822	Low	124
SRR12550823	Low	124
SRR12550824	Low	123
SRR12550825	Low	124
SRR12550826	Low	123
SRR12550827	Low	124
SRR12550828	Low	124
SRR12550829	Low	124
SRR12550830	Low	123
SRR12550831	Low	124
SRR12550832	Low	123
SRR12550833	Low	124
SRR12550834	Low	124
SRR12550835	Low	124
SRR12550836	Low	123
SRR12550837	Low	124
SRR12550838	Low	123
SRR12550839	Low	124
SRR12550840	Low	124
SRR12550841	Low	123
SRR12550842	Low	124
SRR12550843	Low	123
SRR12550844	Low	123
SRR12550845	Low	124
SRR12550846	Low	123
SRR12550847	Low	123
SRR12550848	Low	124
SRR12550849	Low	123
SRR12550850	Low	124
SRR12550851	Low	124
SRR12550852	Low	124
SRR12550853	Low	124
SRR12588180	High	123
SRR12588181	High	123
SRR12588182	High	122
SRR12588183	High	122
SRR12588184	High	123
SRR12588185	High	122
SRR12714263	Medium	116
SRR12738803	High	120
SRR12738804	High	121
SRR12738805	High	124
SRR12738806	High	122
SRR12738807	High	123
SRR12738808	High	123
SRR12738809	High	123
SRR12738810	High	124
SRR12738811	High	121
SRR12738812	High	122
SRR12738813	High	123
SRR12738814	High	124
SRR12738815	High	121
SRR12738816	High	122
SRR12738817	High	120
SRR12738818	High	122
SRR12738819	High	124
SRR12738820	High	123
SRR12738821	High	123
SRR12738822	High	124
SRR12738823	High	122
SRR12738824	High	123
SRR12738825	High	124
SRR12738826	High	124
SRR12738827	High	124
SRR12738828	High	122
SRR12738829	High	124
SRR12738830	High	123
SRR12738831	High	122
SRR12738832	High	124
SRR12738833	High	123
SRR12738834	High	124
SRR12738835	High	122
SRR12738836	High	123
SRR12738837	High	122
SRR12738838	High	123
SRR12738839	High	122
SRR12738840	High	124
SRR12823096	High	124
SRR12823097	High	123
SRR12823098	High	123
SRR12823099	High	122
SRR12823100	High	122
SRR12823101	High	124
SRR12823102	High	123
SRR12823103	High	121
SRR12823104	High	124
SRR12823105	High	124
SRR12823106	High	123
SRR12823107	High	123
SRR12823108	High	122
SRR12823109	High	123
SRR12823110	High	123
SRR12823111	High	121
SRR12823112	High	123
SRR12823113	High	123
SRR12823114	High	120
SRR12823115	High	124
SRR12823116	High	122
SRR12823117	High	121
SRR12823118	High	121
SRR12823119	High	124
SRR12876854	High	122
SRR12876855	High	123
SRR12876856	High	124
SRR12876857	High	124
SRR12876858	High	123
SRR12876859	High	124
SRR12876860	High	124
SRR12876861	High	123
SRR12876862	High	122
SRR12876863	High	124
SRR12876864	High	123
SRR12876865	High	123
SRR12915119	High	116
SRR12915120	High	122
SRR12915121	High	118
SRR12915122	High	121
SRR12915123	High	121
SRR12915124	High	122
SRR12915125	High	123
SRR12915126	High	115
SRR12915127	High	119
SRR12915128	High	116
SRR12915129	High	124
SRR12915130	High	123
SRR12915131	High	119
SRR12915132	High	120
SRR12915133	High	121
SRR12915134	High	122
SRR12915135	High	123
SRR12915136	High	119
SRR12915137	High	119
SRR12915138	High	114
SRR12915139	High	121
SRR12915140	High	121
SRR12915141	High	122
SRR12915142	High	119
SRR12915143	High	120
SRR12915144	High	117
SRR12915145	High	122
SRR12915146	High	118
SRR12915147	High	120
SRR12915148	High	119
SRR12915149	High	116
SRR12915150	High	114
SRR12915151	High	113
SRR12915152	High	118
SRR12915153	High	115
SRR12915154	High	110
SRR12915155	High	107
SRR12915156	High	120
SRR12915157	High	103
SRR12915158	High	118
SRR12915159	High	106
SRR12915160	High	121
SRR12915161	High	120
SRR12915162	High	122
SRR12915163	High	113
SRR12915164	High	110
SRR12915165	High	118
SRR12915166	High	123
SRR12915167	High	122
SRR12915168	High	124
SRR12915169	High	122
SRR12915170	High	119
SRR12915171	High	114
SRR12915172	High	119
SRR12915173	High	122
SRR12915174	High	119
SRR12915175	High	123
SRR12915176	High	120
SRR12915177	High	122
SRR12915178	High	119
SRR12915179	High	121
SRR12915180	High	119
SRR12915181	High	120
SRR12915182	High	102
SRR12915183	High	121
SRR12915184	High	116
SRR12915185	High	115
SRR12915186	High	119
SRR12915187	High	119
SRR12915188	High	117
SRR12915189	High	119
SRR12915190	High	120
SRR12915191	High	120
SRR12915192	High	120
SRR12915193	High	118
SRR12915194	High	122
SRR12915195	High	122
SRR12915196	High	119
SRR12915197	High	120
SRR12915198	High	123
SRR12915199	High	119
SRR12915200	High	121
SRR12915201	High	124
SRR12915202	High	123
SRR12915203	High	124
SRR12915204	High	117
SRR12915205	High	116
SRR12915206	High	119
SRR12915207	High	116
SRR12915208	High	120
SRR12915209	High	122
SRR12915210	High	118
SRR12915211	High	117
SRR12915212	High	122
SRR12915213	High	107
SRR12915214	High	123
SRR12915215	High	119
SRR12915216	High	122
SRR12915217	High	117
SRR12915218	High	122
SRR12915219	High	123
SRR12915220	High	121
SRR12915221	High	121
SRR12915222	High	119
SRR12915223	High	121
SRR12915224	High	120
SRR12915225	High	73
SRR12915226	High	121
SRR12915227	High	112
SRR12915228	High	119
SRR12915229	High	119
SRR12915230	High	120
SRR12915231	High	120
SRR12915232	High	122
SRR12915233	High	123
SRR12915234	High	122
SRR12915235	High	122
SRR12915236	High	120
SRR12915237	High	118
SRR12915238	High	121
SRR12915239	High	120
SRR12915240	High	122
SRR12915241	High	120
SRR12915242	High	121
SRR12915243	High	119
SRR12915244	High	121
SRR12915245	High	121
SRR12915246	High	121
SRR12915247	High	122
SRR12915248	High	117
SRR12915249	High	120
SRR12915250	High	118
SRR12915251	High	119
SRR12915252	High	117
SRR12915253	High	119
SRR12915254	High	121
SRR12915255	High	122
SRR12915256	High	121
SRR12915257	High	119
SRR12915258	High	120
SRR12915259	High	121
SRR12915260	High	117
SRR12915261	High	122
SRR12915262	High	117
SRR12915263	High	121
SRR12915264	High	115
SRR12915265	High	122
SRR12915266	High	120
SRR12915267	High	121
SRR12915268	High	119
SRR12915269	High	119
SRR12915270	High	122
SRR12915271	High	117
SRR12915272	High	116
SRR12915273	High	121
SRR12915274	High	120
SRR12915275	High	112
SRR12915276	High	122
SRR12915277	High	122
SRR12915278	High	121
SRR12915279	High	122
SRR12915280	High	119
SRR12915281	High	120
SRR12915282	High	123
SRR12915283	High	120
SRR12915284	High	119
SRR12915285	High	124
SRR12915286	High	116
SRR12915287	High	118
SRR12915288	High	117
SRR12915289	High	120
SRR12915290	High	122
SRR12915291	High	122
SRR12915292	High	117
SRR12915293	High	116
SRR12915294	High	117
SRR12915295	High	117
SRR12915296	High	121
SRR12915297	High	122
SRR12915298	High	123
SRR12915299	High	118
SRR12915300	High	120
SRR12915301	High	119
SRR12915302	High	117
SRR12915303	High	115
SRR12915304	High	117
SRR12915305	High	121
SRR12915306	High	121
SRR12915307	High	122
SRR12915308	High	120
SRR12915309	High	118
SRR12915310	High	124
SRR12915311	High	121
SRR12915312	High	120
SRR12915313	High	118
SRR12915314	High	118
SRR12915315	High	120
SRR12915316	High	123
SRR12915317	High	120
SRR12915318	High	122
SRR12915319	High	116
SRR12915320	High	117
SRR12915321	High	122
SRR12915322	High	122
SRR12915323	High	119
SRR12915324	High	123
SRR12915325	High	119
SRR12915326	High	115
SRR12915327	High	119
SRR12915328	High	116
SRR12915329	High	114
SRR12915330	High	109
SRR12915331	High	118
SRR12915332	High	120
SRR12915333	High	119
SRR12915334	High	121
SRR12915335	High	119
SRR12915336	High	121
SRR12915337	High	122
SRR12915338	High	117
SRR12915339	High	121
SRR12915340	High	120
SRR12915341	High	117
SRR12915342	High	116
SRR12915343	High	119
SRR12915344	High	114
SRR12915345	High	120
SRR12915346	High	123
SRR12915347	High	122
SRR12964292	Medium	121
SRR12964293	Medium	123
SRR12964294	Medium	123
SRR12964295	Medium	121
SRR12977023	Medium	120
SRR12977024	Medium	121
SRR12977025	Medium	122
SRR12977026	Medium	121
SRR13100614	Low	109
SRR13100615	Low	124
SRR13100616	Low	124
SRR13100617	High	124
SRR13100618	Low	124
SRR13100619	Low	124
SRR13100620	Low	123
SRR13100621	Low	123
SRR13100623	Low	121
SRR13100628	Low	112
SRR13100630	Low	123
SRR13100631	Low	124
SRR13336280	Low	122
SRR13336281	Low	123
SRR13336282	Low	124
SRR13336283	Low	124
SRR13336284	High	123
SRR13336285	Low	124
SRR13336286	Low	124
SRR13336287	High	123
SRR13336288	High	122
SRR13336289	High	124
SRR13336290	High	124
SRR13336291	High	124
SRR13336292	High	123
SRR13336293	High	123
SRR13336294	High	123
SRR13336295	High	123
SRR13336296	High	123
SRR13336297	High	123
SRR13336298	High	123
SRR13336299	High	123
SRR13336300	High	124
SRR13336301	High	122
SRR13336302	High	123
SRR13336303	High	123
SRR13336304	High	123
SRR13336305	High	124
SRR13336306	High	123
SRR13336307	High	123
SRR13336308	High	124
SRR13336309	High	123
SRR13336310	High	122
SRR13336311	High	121
SRR13336312	High	124
SRR13336313	High	124
SRR13336314	High	123
SRR13336315	High	123
SRR13336316	High	124
SRR13336317	High	123
SRR13336318	High	123
SRR13336319	High	123
SRR13336320	High	123
SRR13336321	High	123
SRR13336322	High	124
SRR13336323	High	121
SRR13336324	High	124
SRR13336325	High	124
SRR13336326	High	124
SRR13336327	High	124
SRR13336328	High	123
SRR13336329	High	124
SRR13336330	High	124
SRR13336331	High	124
SRR13336332	High	124
SRR13336333	High	124
SRR13336334	High	123
SRR13336335	High	122
SRR13614379	High	121
SRR13614380	High	122
SRR13614381	High	123
SRR13614382	High	124
SRR13614383	High	123
SRR13614384	High	123
SRR13614385	High	122
SRR13614386	High	122
SRR13614387	High	124
SRR13614388	High	124
SRR13614389	High	123
SRR13614390	High	124
SRR13614391	High	123
SRR13614392	High	124
SRR13614393	High	123
SRR13614394	High	123
SRR13614395	High	122
SRR13614396	High	124
SRR13614397	High	124
SRR13614398	High	123
SRR13614399	High	123
SRR13614400	High	123
SRR13614401	High	124
SRR13614402	High	121
SRR13646113	Low	123
SRR13646114	Low	124
SRR13646115	Low	124
SRR13646116	Low	124
SRR13646117	Low	124
SRR13646118	Low	124
SRR13646119	Low	123
SRR13646120	Low	124
SRR13646121	Low	124
SRR13646122	Low	124
SRR13646123	Low	124
SRR13646124	Low	123
SRR13646125	Low	124
SRR13646126	Low	124
SRR13646127	Low	123
SRR13646128	Low	124
SRR13646129	Low	124
SRR13646130	Low	124
SRR13646131	Low	123
SRR13646132	Low	124
SRR14320320	High	124
SRR14320321	High	124
SRR14320322	High	124
SRR14320323	High	124
SRR14320324	High	124
SRR14320325	High	124
SRR14320326	High	124
SRR14320327	High	123
SRR14320328	High	124
SRR14320329	High	124
SRR14320330	High	124
SRR14320331	High	123
SRR14509065	High	122
SRR14509066	High	120
SRR14509067	High	120
SRR14509068	High	122
SRR14509069	High	122
SRR14509070	High	122
SRR14509071	High	124
SRR14509072	High	121
SRR14555685	High	122
SRR14555686	High	121
SRR14555687	High	123
SRR14555688	High	123
SRR14555689	High	123
SRR14555690	High	121
SRR14555691	High	120
SRR14555692	High	122
SRR14555693	High	122
SRR14555694	High	122
SRR14555695	High	122
SRR14555696	High	121
SRR14555697	High	122
SRR14555698	High	122
SRR14555699	High	123
SRR14555700	High	123
SRR14555701	High	122
SRR14555702	High	123
SRR14660885	High	122
SRR14660886	High	123
SRR14660887	High	124
SRR14660888	High	124
SRR14660889	High	122
SRR14660890	High	124
SRR14660891	High	124
SRR14660892	High	123
SRR14660893	High	124
SRR14660894	High	124
SRR14660895	High	124
SRR14660896	High	124
SRR15522079	High	122
SRR15522080	High	124
SRR15522081	High	124
SRR15947147	Medium	123
SRR15947148	Medium	122
SRR15947149	Medium	121
SRR15947150	Medium	120
SRR15947151	Medium	123
SRR15947152	Medium	121
SRR15947153	Medium	124
SRR15947154	Medium	121
SRR15947155	Medium	121
SRR15947156	Medium	119
SRR15947157	Medium	120
SRR15947158	Medium	122
SRR17036897	High	121
SRR17036898	High	119
SRR17036899	High	122
SRR17036900	High	120
SRR17036901	High	120
SRR17036902	High	118
SRR17036903	High	121
SRR17036904	High	121
SRR18503729	Medium	124
SRR18503730	Medium	123
SRR18503731	Medium	123
SRR18503732	Medium	124
SRR18503733	Medium	124
SRR18503734	Medium	124
SRR18503735	Medium	124
SRR18503736	Medium	124
SRR18503737	Medium	124
SRR18503738	Medium	124
SRR18503739	Medium	124
SRR18503740	Medium	124
SRR18673640	Medium	120
SRR18673641	Medium	121
SRR18673642	Medium	121
SRR18673643	Medium	122
SRR18673644	Medium	121
SRR18673645	Medium	120
SRR18673646	Medium	122
SRR18673647	Medium	121
SRR19161315	High	123
SRR19161316	High	124
SRR19161317	High	123
SRR19161318	High	123
SRR19161319	High	124
SRR19161320	High	124
SRR19161321	High	124
SRR19161322	High	124
SRR19161323	High	124
SRR19161324	High	124
SRR19161325	High	124
SRR19161326	High	124
SRR19161327	High	124
SRR19161329	High	122
SRR19161330	High	122
SRR19161331	High	124
SRR19161332	High	123
SRR19161333	High	124
SRR19161334	High	124
SRR19161335	High	122
SRR21169165	Low	123
SRR21169166	Low	124
SRR21169167	Low	124
SRR21169168	Low	122
SRR21169169	Low	122
SRR21169170	Low	122
SRR21169171	Low	124
SRR21169172	Low	123
SRR21169173	Low	123
SRR22277740	High	124
SRR22277741	High	124
SRR22277742	High	122
SRR22277743	High	123
SRR22277744	High	124
SRR22277745	High	122
SRR22277746	High	124
SRR22277747	High	123
SRR22277748	High	124
SRR22277749	High	124
SRR22277750	High	124
SRR22277751	High	124
SRR22277752	High	124
SRR22277753	High	122
SRR22277754	High	123
SRR22277755	High	122
SRR22277756	High	124
SRR22277757	High	124
SRR22277758	High	122
SRR22277759	High	124
SRR22277760	High	124
SRR22277761	High	124
SRR22277762	High	124
SRR22277763	High	123
SRR22277764	High	123
SRR22277765	High	124
SRR22277766	High	123
SRR22277767	High	120
SRR22277768	High	122
SRR22277769	High	123
SRR22277770	High	123
SRR22277771	High	124
SRR22277772	High	122
SRR22277773	High	123
SRR22277774	High	122
SRR22277775	High	123
SRR22277776	High	124
SRR22277777	High	124
SRR22277778	High	123
SRR22277779	High	123
SRR22277780	High	123
SRR22277781	High	121
SRR22277782	High	123
SRR22277783	High	123
SRR22277784	High	123
SRR22277785	High	123
SRR22277786	High	123
SRR22277787	High	124
SRR22277788	High	123
SRR22277789	High	123
SRR22277790	High	123
SRR22277791	High	124
SRR22277792	High	124
SRR22277793	High	122
SRR5639132	High	124
SRR5639133	High	120
SRR5639135	High	124
SRR5639136	High	123
SRR5639137	High	121
SRR5639138	High	123
SRR5639139	High	123
SRR5639141	High	122
SRR5639169	High	122
SRR5639170	High	120
SRR5639171	High	122
SRR5639172	High	121
SRR5639177	High	121
SRR5639178	High	121
SRR5639179	High	121
SRR5639180	High	121
SRR5639191	High	120
SRR5687767	High	124
SRR5688572	High	124
SRR5823595	High	124
SRR5823596	High	124
SRR5823597	High	124
SRR5823598	High	124
SRR5823599	High	124
SRR5823600	High	124
SRR5823601	High	124
SRR5823602	High	124
SRR5823603	High	124
SRR5823604	High	124
SRR5823605	High	124
SRR5823606	High	124
SRR5823607	High	124
SRR5823608	High	124
SRR5823609	High	124
SRR5823610	High	124
SRR5823611	High	123
SRR5823612	High	124
SRR5823613	High	124
SRR5915934	Medium	8
SRR5915956	Medium	6
SRR5915983	Medium	6
SRR5916017	Medium	6
SRR5916050	Medium	5
SRR5916057	High	3
SRR5916140	High	8
SRR5916156	Medium	13
SRR5916161	Medium	8
SRR5916184	High	8
SRR5916193	Medium	11
SRR5916217	Medium	7
SRR5916236	Medium	6
SRR5916247	Medium	7
SRR5916262	Medium	10
SRR5916267	Medium	9
SRR5916294	Medium	7
SRR5916354	High	12
SRR5916384	Medium	7
SRR5918907	Medium	9
SRR5918908	Medium	6
SRR5918913	Medium	11
SRR5918914	Medium	9
SRR5918926	Medium	7
SRR5918956	Low	9
SRR5918957	High	7
SRR5918959	Low	9
SRR5918960	High	8
SRR5918963	High	6
SRR5918977	Low	4
SRR5918992	High	13
SRR5918993	High	10
SRR5918994	High	9
SRR5918995	High	10
SRR5918996	High	11
SRR5918997	High	10
SRR5918998	High	13
SRR5918999	High	7
SRR5919011	Medium	12
SRR5919014	Medium	10
SRR5919015	Medium	10
SRR5919017	High	7
SRR5919067	Medium	9
SRR5919070	Medium	8
SRR5919072	Medium	8
SRR5919086	Medium	14
SRR5919087	Medium	9
SRR5919088	Medium	9
SRR5919090	Medium	10
SRR5919091	Medium	10
SRR5919092	Medium	10
SRR5919093	Medium	9
SRR5919094	Medium	10
SRR5919095	Medium	8
SRR5919099	High	10
SRR5919104	High	7
SRR5919106	High	11
SRR5919107	High	11
SRR5919112	High	9
SRR5919124	Medium	10
SRR5919194	Low	8
SRR5919212	High	6
SRR5919214	High	7
SRR5919248	Medium	10
SRR5919249	Medium	10
SRR5919258	High	7
SRR5919290	Medium	11
SRR5919291	Medium	9
SRR5919311	Low	7
SRR5919314	Low	8
SRR5919315	Low	9
SRR5919317	Low	8
SRR5919345	Medium	8
SRR5919346	Medium	8
SRR5919350	High	8
SRR5919353	High	9
SRR5919357	High	7
SRR5922963	High	9
SRR5923059	High	4
SRR5923070	High	3
SRR5923080	High	7
SRR5923105	High	8
SRR5923115	High	4
SRR5923116	High	8
SRR5923119	High	7
SRR5923242	High	5
SRR5923263	High	4
SRR5923294	High	5
SRR5923360	High	6
SRR5923390	High	7
SRR5923793	High	15
SRR606427	Low	118
SRR606447	Medium	115
SRR606448	Medium	114
SRR606449	Medium	113
SRR606450	Medium	118
SRR606451	Medium	113
SRR606794	Medium	103
SRR606797	Medium	96
SRR606798	Medium	99
SRR606801	Medium	97
SRR606802	Medium	103
SRR606803	Medium	97
SRR606806	Medium	99
SRR606807	Medium	95
SRR606808	Medium	104
SRR606821	Medium	116
SRR606822	Medium	115
SRR606825	Medium	116
SRR606826	Medium	117
SRR606827	Medium	107
SRR606828	Medium	111
SRR606829	Medium	110
SRR606832	Medium	109
SRR606833	Medium	103
SRR606836	Medium	92
SRR606837	Medium	100
SRR606840	Medium	97
SRR606841	Medium	100
SRR606844	Medium	95
SRR606845	Medium	91
SRR6866878	High	124
SRR6866879	High	124
SRR7013862	High	7
SRR7013867	High	6
SRR7013873	High	10
SRR7013874	High	10
SRR7013889	High	10
SRR7013893	High	9
SRR7013894	High	6
SRR7013900	High	7
SRR7013901	High	6
SRR7013903	High	7
SRR7013908	High	6
SRR7013912	High	11
SRR7013913	High	10
SRR7013914	High	6
SRR7013915	High	7
SRR7013916	High	8
SRR7013917	High	7
SRR7013925	High	10
SRR7595447	Medium	9
SRR7595448	Medium	7
SRR7595449	Medium	8
SRR7595450	Medium	10
SRR7595452	Medium	10
SRR7595453	Medium	9
SRR7595454	Medium	10
SRR7595455	Medium	4
SRR7595456	Medium	9
SRR7595457	Medium	10
SRR7595508	High	13
SRR7595517	Medium	9
SRR7595519	Medium	6
SRR7595520	High	11
SRR7595530	Medium	9
SRR7595531	Medium	10
SRR7595534	Medium	5
SRR7595535	Medium	11
SRR7595538	Medium	5
SRR7595539	Medium	8
SRR7595540	Medium	8
SRR7595565	High	7
SRR7595570	Medium	7
SRR7595573	Medium	5
SRR7595575	Medium	7
SRR7595576	High	7
SRR7595577	High	8
SRR7595581	Medium	5
SRR7595582	Medium	7
SRR7595583	Medium	4
SRR7595584	Medium	7
SRR7595585	Medium	7
SRR7595586	Medium	6
SRR7664615	High	124
SRR7664616	High	122
SRR7664617	High	123
SRR7664618	High	123
SRR7664619	High	123
SRR7664620	High	121
SRR8100008	Low	123
SRR8100009	Low	123
SRR8100010	Low	121
SRR8100011	Low	122
SRR8100012	Low	120
SRR8100013	Low	121
SRR8100014	Low	123
SRR8100015	Low	122
SRR8100016	Low	122
SRR8100017	Low	123
SRR8100018	Low	124
SRR8100019	Low	121
SRR8100020	Low	124
SRR8100021	Low	124
SRR8100022	Low	122
SRR8100023	Low	122
SRR8100024	Low	124
SRR8100025	Low	122
SRR8100026	Low	122
SRR8100027	Low	121
SRR8100028	Low	122
SRR8100029	Low	120
SRR8100030	Low	122
SRR8100031	Low	121
SRR8487010	High	120
SRR8487011	High	120
SRR8487012	High	122
SRR8487013	High	123
SRR8487014	High	111
SRR8487015	High	119
SRR8487016	High	118
SRR8487017	High	120
SRR8487018	High	112
SRR8487019	High	119
SRR8487020	High	118
SRR8487021	High	116
SRR8487022	High	116
SRR8487023	High	117
SRR8487024	High	123
SRR8487025	High	123
SRR8487026	High	121
SRR8487027	High	122
SRR8487028	High	123
SRR8487029	High	123
SRR8487030	High	123
SRR8487031	High	121
SRR8487032	High	123
SRR8487033	High	122
SRR8487034	High	120
SRR8487035	High	113
SRR8487036	High	118
SRR8487037	High	121
SRR8487038	High	123
SRR8487039	High	123
SRR8487040	High	123
SRR8821118	Medium	4
SRR8821120	Medium	7
SRR8821121	Medium	11
SRR8821122	Medium	8
SRR8821123	Medium	8
SRR8821124	Medium	8
SRR8821125	Medium	9
SRR8821127	Medium	8
SRR8821129	Medium	7
SRR8821130	Medium	9
SRR8821131	Medium	7
SRR8821132	Medium	7
SRR8821133	Medium	8
SRR8821135	Medium	12
SRR8821138	High	7
SRR8821139	High	6
SRR8821140	Medium	5
SRR8821143	Medium	9
SRR8821145	Medium	8
SRR8821148	Medium	11
SRR8821149	Medium	9
SRR8821152	High	7
SRR8821154	High	7
SRR8821156	Medium	6
SRR8821163	Medium	10
SRR8821166	Medium	8
SRR8821169	Medium	7
SRR8821170	High	7
SRR8929680	High	122
SRR8929681	High	122
SRR8929682	High	120
SRR8929683	High	121
SRR8929684	High	122
SRR8929685	High	123
SRR8929686	High	122
SRR8929687	High	123
SRR8987900	Medium	122
SRR8987901	Medium	123
SRR8987902	Medium	122
SRR8987903	Medium	122

## Sheet: Figure 2b
Sample	PR_class	Shannon index
ERR2041960	Low	4.48978
ERR2041961	Low	4.31758
ERR2041962	Low	4.51622
ERR2041963	Low	4.36316
ERR2041964	Low	4.4247
ERR2041965	Low	4.48349
ERR2041966	Low	4.33034
ERR2041967	Low	4.41239
ERR2041968	Low	4.44718
ERR2041969	Low	4.34627
ERR2041970	Low	3.94534
ERR2041971	Low	4.25556
ERR2041972	Low	4.03594
ERR2041973	Low	4.43832
ERR2041974	Low	4.31528
ERR2041975	Low	4.42774
ERR2041976	Low	4.17504
ERR2041977	Low	4.43302
ERR2767294	High	3.70165
ERR2767295	High	3.85936
ERR2767296	High	3.97899
ERR3029102	High	4.41802
ERR3029103	High	4.41255
ERR3029104	High	4.41045
ERR3029105	High	4.41104
ERR3029106	High	4.38167
ERR3029107	High	4.38582
ERR3029108	High	4.373
ERR3029109	High	4.37256
ERR3029110	High	4.37468
ERR3029111	High	4.34679
ERR3029112	High	4.34413
ERR3029113	High	4.34505
ERR3029114	High	4.39052
ERR3029115	High	4.38448
ERR3029116	High	4.38896
ERR3029117	High	4.36475
ERR3029118	High	4.36737
ERR3029119	High	4.3642
ERR3029120	High	4.42866
ERR3029121	High	4.43443
ERR3029122	High	4.42894
ERR3029123	High	4.41581
ERR3029124	High	4.41254
ERR3029125	High	4.41116
ERR3029126	High	4.42339
ERR3029127	High	4.42582
ERR3029128	High	4.42065
ERR3029129	High	4.42519
ERR3029160	High	4.38309
ERR3029161	High	4.37855
ERR3029162	High	4.38121
ERR3029163	High	4.3516
ERR3029164	High	4.34858
ERR3029165	High	4.35454
ERR3029166	High	4.39
ERR3029167	High	4.39357
ERR3029168	High	4.39633
ERR3029169	High	4.36399
ERR3029170	High	4.3617
ERR3029171	High	4.36337
ERR4245117	Medium	4.51698
ERR4245118	Medium	4.52284
ERR4245119	Medium	4.50327
ERR4245120	Medium	4.50338
ERR4245121	Medium	4.53037
ERR4245122	Medium	4.53353
ERR4245123	Medium	4.5348
ERR4245124	Medium	4.53676
ERR4245125	Medium	4.51797
ERR4245126	Medium	4.5254
ERR4245127	Medium	4.52543
ERR4245128	Medium	4.52539
ERR4245129	Medium	4.52935
ERR4245130	Medium	4.52611
ERR4245131	Medium	4.53593
ERR4245132	Medium	4.53825
ERR4245133	Medium	4.47251
ERR4245134	Medium	4.47538
ERR4245135	Medium	4.48527
ERR4245136	Medium	4.48616
ERR4245137	Medium	4.50917
ERR4245138	Medium	4.50317
ERR4245139	Medium	4.51698
ERR4245140	Medium	4.5172
ERR4245141	Medium	4.54679
ERR4245142	Medium	4.55152
ERR4245143	Medium	4.54704
ERR4245144	Medium	4.5486
ERR4245145	Medium	4.50058
ERR4245146	Medium	4.50569
ERR4245147	Medium	4.52931
ERR4245148	Medium	4.53036
SRR10034925	Low	4.55264
SRR10034926	Low	4.58361
SRR10034927	Low	4.70748
SRR10034928	Low	4.72533
SRR10034932	Low	4.59915
SRR10034943	Low	4.61351
SRR10034954	Low	4.60781
SRR10034965	Low	4.62233
SRR10034970	Low	4.56511
SRR10034971	Low	4.61249
SRR10034972	Low	4.63097
SRR10034973	Low	4.36951
SRR10034974	Low	4.55966
SRR10034975	Low	4.55296
SRR10034976	Low	4.67782
SRR10034977	Low	4.60046
SRR10161434	High	4.71989
SRR10161435	High	4.69364
SRR10161436	High	4.71445
SRR10161437	High	4.70747
SRR10161438	High	4.63109
SRR10161439	High	4.56396
SRR10161440	High	4.55159
SRR10161441	High	4.64655
SRR10161442	High	4.60118
SRR10161443	High	4.63159
SRR10161444	High	4.56534
SRR10161445	High	4.41587
SRR10161446	High	4.50866
SRR10161447	High	4.39213
SRR10161448	High	4.72046
SRR10161449	High	4.72378
SRR10161450	High	4.65026
SRR10161451	High	4.65169
SRR10418054	Medium	3.86514
SRR10418081	Medium	4.29304
SRR11128411	High	4.53426
SRR11128412	High	4.57695
SRR11128413	High	1.47214
SRR11128414	High	4.5295
SRR11128415	High	0.87972
SRR11449177	High	4.25374
SRR11449178	High	4.13019
SRR11449179	High	4.10457
SRR11449180	High	4.12248
SRR11449181	High	3.43397
SRR11449182	High	3.2623
SRR11449183	High	3.48252
SRR11449184	High	4.10409
SRR11449185	High	4.24152
SRR11449186	High	4.25211
SRR11449187	High	4.10581
SRR11449188	High	4.11507
SRR11467474	Low	2.55387
SRR11467475	Low	3.012
SRR11467476	Low	2.70613
SRR11467477	Low	2.66729
SRR11467478	Low	2.74276
SRR11467479	Low	2.41511
SRR11467480	Low	2.84467
SRR11467481	Low	2.38448
SRR11823711	Medium	4.69875
SRR11823712	Medium	4.68161
SRR11823713	Medium	4.68943
SRR11823714	Medium	4.72129
SRR11823715	Medium	4.66755
SRR11823716	Medium	4.76136
SRR11823717	Medium	4.73256
SRR11823718	Medium	4.71528
SRR11823719	Medium	4.70104
SRR11823720	Medium	4.64618
SRR11823721	Medium	4.67693
SRR11823722	Medium	4.70486
SRR11843815	High	4.58445
SRR11843816	High	4.61811
SRR11843817	High	4.68263
SRR11843818	High	4.41426
SRR11843819	High	4.46923
SRR11843820	High	4.42607
SRR11843828	High	4.20411
SRR11843839	High	4.1418
SRR11843840	High	4.10642
SRR11844047	High	4.37174
SRR11844048	High	4.41071
SRR11844049	High	4.37686
SRR11844050	High	3.74154
SRR11844051	High	3.82626
SRR11844052	High	3.95538
SRR11844053	High	3.10956
SRR11844054	High	3.85458
SRR12042674	High	4.53318
SRR12042675	High	4.61427
SRR12042676	High	3.70656
SRR12042677	High	3.56596
SRR12042678	High	4.37825
SRR12042679	High	4.41534
SRR12052858	High	4.47403
SRR12052859	High	4.4687
SRR12052860	High	4.52644
SRR12052861	High	4.3027
SRR12052862	High	4.52768
SRR12052863	High	4.47638
SRR12052864	High	4.49539
SRR12052865	High	4.52806
SRR12052866	High	4.47792
SRR12052867	High	4.48146
SRR12052868	High	4.34036
SRR12052869	High	4.48924
SRR12358471	High	4.33429
SRR12358472	Medium	4.49608
SRR12550785	Low	4.82364
SRR12550786	Low	4.80213
SRR12550787	Low	4.79647
SRR12550788	Low	4.81284
SRR12550789	Low	4.80113
SRR12550790	Low	4.81664
SRR12550791	Low	4.81026
SRR12550792	Low	4.75893
SRR12550793	Low	4.76183
SRR12550794	Low	4.75857
SRR12550795	Low	4.76767
SRR12550796	Low	4.76358
SRR12550797	Low	4.80005
SRR12550798	Low	4.78842
SRR12550799	Low	4.79449
SRR12550800	Low	4.77691
SRR12550801	Low	4.78329
SRR12550802	Low	4.79179
SRR12550803	Low	4.86694
SRR12550804	Low	4.87233
SRR12550805	Low	4.88728
SRR12550806	Low	4.86666
SRR12550807	Low	4.8576
SRR12550808	Low	4.80024
SRR12550809	Low	4.80255
SRR12550810	Low	4.77796
SRR12550811	Low	4.79091
SRR12550812	Low	4.79788
SRR12550813	Low	4.78915
SRR12550814	Low	4.7544
SRR12550815	Low	4.77458
SRR12550816	Low	4.76773
SRR12550817	Low	4.77063
SRR12550818	Low	4.76997
SRR12550819	Low	4.77497
SRR12550820	Low	4.767
SRR12550821	Low	4.77407
SRR12550822	Low	4.79105
SRR12550823	Low	4.78421
SRR12550824	Low	4.74232
SRR12550825	Low	4.78899
SRR12550826	Low	4.78242
SRR12550827	Low	4.78408
SRR12550828	Low	4.78483
SRR12550829	Low	4.77426
SRR12550830	Low	4.78435
SRR12550831	Low	4.84665
SRR12550832	Low	4.85919
SRR12550833	Low	4.85355
SRR12550834	Low	4.84969
SRR12550835	Low	4.8465
SRR12550836	Low	4.80548
SRR12550837	Low	4.80337
SRR12550838	Low	4.80505
SRR12550839	Low	4.81306
SRR12550840	Low	4.77279
SRR12550841	Low	4.82221
SRR12550842	Low	4.72956
SRR12550843	Low	4.73446
SRR12550844	Low	4.7297
SRR12550845	Low	4.73344
SRR12550846	Low	4.82806
SRR12550847	Low	4.83055
SRR12550848	Low	4.82204
SRR12550849	Low	4.83203
SRR12550850	Low	4.75864
SRR12550851	Low	4.75727
SRR12550852	Low	4.8015
SRR12550853	Low	4.80304
SRR12588180	High	4.05139
SRR12588181	High	4.00044
SRR12588182	High	4.34583
SRR12588183	High	4.38582
SRR12588184	High	4.27722
SRR12588185	High	4.19644
SRR12714263	Medium	4.36137
SRR12738803	High	4.43064
SRR12738804	High	4.17578
SRR12738805	High	4.0515
SRR12738806	High	4.41096
SRR12738807	High	4.3965
SRR12738808	High	4.20886
SRR12738809	High	4.1868
SRR12738810	High	4.2915
SRR12738811	High	4.42056
SRR12738812	High	4.44275
SRR12738813	High	4.38952
SRR12738814	High	4.41781
SRR12738815	High	4.40542
SRR12738816	High	4.33268
SRR12738817	High	4.31127
SRR12738818	High	4.34191
SRR12738819	High	4.16123
SRR12738820	High	3.96029
SRR12738821	High	4.0213
SRR12738822	High	4.2757
SRR12738823	High	4.32448
SRR12738824	High	4.33925
SRR12738825	High	4.12036
SRR12738826	High	4.21811
SRR12738827	High	4.39346
SRR12738828	High	4.41495
SRR12738829	High	4.05638
SRR12738830	High	4.29925
SRR12738831	High	4.30469
SRR12738832	High	4.20149
SRR12738833	High	4.17564
SRR12738834	High	4.39323
SRR12738835	High	4.33751
SRR12738836	High	4.34126
SRR12738837	High	3.96722
SRR12738838	High	4.11976
SRR12738839	High	4.20942
SRR12738840	High	4.02907
SRR12823096	High	4.72035
SRR12823097	High	4.69856
SRR12823098	High	4.70093
SRR12823099	High	4.68617
SRR12823100	High	4.67312
SRR12823101	High	4.70009
SRR12823102	High	4.71535
SRR12823103	High	4.73341
SRR12823104	High	4.75587
SRR12823105	High	4.72669
SRR12823106	High	4.73658
SRR12823107	High	4.57425
SRR12823108	High	4.66452
SRR12823109	High	4.56892
SRR12823110	High	4.62455
SRR12823111	High	4.69175
SRR12823112	High	4.66266
SRR12823113	High	4.73202
SRR12823114	High	4.64981
SRR12823115	High	4.68348
SRR12823116	High	4.74846
SRR12823117	High	4.7439
SRR12823118	High	4.5676
SRR12823119	High	4.66351
SRR12876854	High	4.48078
SRR12876855	High	4.3501
SRR12876856	High	4.38671
SRR12876857	High	4.38108
SRR12876858	High	4.35139
SRR12876859	High	4.36358
SRR12876860	High	4.34581
SRR12876861	High	4.28168
SRR12876862	High	4.49515
SRR12876863	High	4.51432
SRR12876864	High	4.04549
SRR12876865	High	4.24579
SRR12915119	High	3.24205
SRR12915120	High	3.92836
SRR12915121	High	3.02375
SRR12915122	High	4.60227
SRR12915123	High	4.57982
SRR12915124	High	3.27182
SRR12915125	High	3.18082
SRR12915126	High	3.20198
SRR12915127	High	4.55647
SRR12915128	High	4.5994
SRR12915129	High	2.96795
SRR12915130	High	3.65168
SRR12915131	High	4.12553
SRR12915132	High	3.32273
SRR12915133	High	4.33084
SRR12915134	High	4.43558
SRR12915135	High	2.91197
SRR12915136	High	2.49455
SRR12915137	High	2.54235
SRR12915138	High	2.91882
SRR12915139	High	4.3823
SRR12915140	High	4.40145
SRR12915141	High	3.22423
SRR12915142	High	4.74349
SRR12915143	High	4.53178
SRR12915144	High	4.57705
SRR12915145	High	3.25408
SRR12915146	High	3.46622
SRR12915147	High	3.04145
SRR12915148	High	2.26991
SRR12915149	High	4.70864
SRR12915150	High	4.66512
SRR12915151	High	3.49578
SRR12915152	High	3.4855
SRR12915153	High	2.53583
SRR12915154	High	2.98434
SRR12915155	High	3.59845
SRR12915156	High	4.69986
SRR12915157	High	4.76252
SRR12915158	High	4.68166
SRR12915159	High	4.82072
SRR12915160	High	3.14033
SRR12915161	High	2.02531
SRR12915162	High	2.78289
SRR12915163	High	3.98727
SRR12915164	High	4.82388
SRR12915165	High	4.46883
SRR12915166	High	4.13843
SRR12915167	High	4.09233
SRR12915168	High	3.69513
SRR12915169	High	4.05775
SRR12915170	High	4.67669
SRR12915171	High	3.53641
SRR12915172	High	4.80377
SRR12915173	High	2.85578
SRR12915174	High	3.88989
SRR12915175	High	3.74153
SRR12915176	High	4.16599
SRR12915177	High	4.56054
SRR12915178	High	4.84663
SRR12915179	High	4.89462
SRR12915180	High	4.72684
SRR12915181	High	4.75743
SRR12915182	High	4.16932
SRR12915183	High	4.29087
SRR12915184	High	3.86086
SRR12915185	High	4.78392
SRR12915186	High	4.80929
SRR12915187	High	4.446
SRR12915188	High	4.52719
SRR12915189	High	4.49929
SRR12915190	High	4.43084
SRR12915191	High	4.01809
SRR12915192	High	4.63975
SRR12915193	High	4.49076
SRR12915194	High	4.57556
SRR12915195	High	4.57605
SRR12915196	High	4.76152
SRR12915197	High	4.58164
SRR12915198	High	3.63943
SRR12915199	High	4.54217
SRR12915200	High	4.77937
SRR12915201	High	3.15662
SRR12915202	High	2.94748
SRR12915203	High	3.38723
SRR12915204	High	4.61775
SRR12915205	High	4.5269
SRR12915206	High	3.60243
SRR12915207	High	3.38005
SRR12915208	High	2.66486
SRR12915209	High	3.37431
SRR12915210	High	4.17514
SRR12915211	High	4.37151
SRR12915212	High	2.44908
SRR12915213	High	0.936125
SRR12915214	High	3.90864
SRR12915215	High	4.60682
SRR12915216	High	4.52588
SRR12915217	High	4.0136
SRR12915218	High	3.79492
SRR12915219	High	3.44015
SRR12915220	High	3.40686
SRR12915221	High	4.56142
SRR12915222	High	4.77228
SRR12915223	High	4.26643
SRR12915224	High	2.97337
SRR12915225	High	3.07564
SRR12915226	High	3.00088
SRR12915227	High	3.9264
SRR12915228	High	4.85306
SRR12915229	High	4.77867
SRR12915230	High	4.21334
SRR12915231	High	4.74119
SRR12915232	High	4.59621
SRR12915233	High	1.28144
SRR12915234	High	1.6685
SRR12915235	High	1.44664
SRR12915236	High	3.69719
SRR12915237	High	4.034
SRR12915238	High	4.7554
SRR12915239	High	4.82509
SRR12915240	High	3.8143
SRR12915241	High	3.88212
SRR12915242	High	3.70909
SRR12915243	High	3.8287
SRR12915244	High	4.81232
SRR12915245	High	4.71889
SRR12915246	High	4.13752
SRR12915247	High	3.88652
SRR12915248	High	3.77879
SRR12915249	High	3.37058
SRR12915250	High	3.36696
SRR12915251	High	4.83386
SRR12915252	High	4.80541
SRR12915253	High	4.7528
SRR12915254	High	1.84509
SRR12915255	High	1.91705
SRR12915256	High	1.88462
SRR12915257	High	4.06462
SRR12915258	High	4.70671
SRR12915259	High	4.57127
SRR12915260	High	4.77061
SRR12915261	High	4.0758
SRR12915262	High	4.08721
SRR12915263	High	4.39359
SRR12915264	High	4.22759
SRR12915265	High	4.62702
SRR12915266	High	4.61573
SRR12915267	High	2.63829
SRR12915268	High	3.90004
SRR12915269	High	2.30228
SRR12915270	High	4.72485
SRR12915271	High	4.83207
SRR12915272	High	4.7716
SRR12915273	High	4.8136
SRR12915274	High	4.79724
SRR12915275	High	4.25136
SRR12915276	High	4.76117
SRR12915277	High	3.66126
SRR12915278	High	3.4912
SRR12915279	High	3.38663
SRR12915280	High	2.75273
SRR12915281	High	4.75815
SRR12915282	High	4.04152
SRR12915283	High	3.31636
SRR12915284	High	4.66472
SRR12915285	High	3.5161
SRR12915286	High	3.93732
SRR12915287	High	4.67253
SRR12915288	High	4.82472
SRR12915289	High	4.76312
SRR12915290	High	4.76206
SRR12915291	High	4.52162
SRR12915292	High	4.18379
SRR12915293	High	4.79928
SRR12915294	High	4.01
SRR12915295	High	4.66062
SRR12915296	High	4.35944
SRR12915297	High	4.35432
SRR12915298	High	4.48848
SRR12915299	High	4.10383
SRR12915300	High	3.45554
SRR12915301	High	4.75434
SRR12915302	High	4.87597
SRR12915303	High	3.66215
SRR12915304	High	4.29021
SRR12915305	High	4.30834
SRR12915306	High	4.22504
SRR12915307	High	3.86761
SRR12915308	High	4.76025
SRR12915309	High	4.88818
SRR12915310	High	3.84787
SRR12915311	High	3.74484
SRR12915312	High	3.74272
SRR12915313	High	4.42681
SRR12915314	High	3.6556
SRR12915315	High	4.49894
SRR12915316	High	2.54343
SRR12915317	High	3.87312
SRR12915318	High	2.8574
SRR12915319	High	3.64327
SRR12915320	High	4.56726
SRR12915321	High	4.66005
SRR12915322	High	3.29323
SRR12915323	High	3.32204
SRR12915324	High	3.69806
SRR12915325	High	3.71493
SRR12915326	High	3.7444
SRR12915327	High	4.47874
SRR12915328	High	4.53793
SRR12915329	High	1.54877
SRR12915330	High	1.97131
SRR12915331	High	3.56728
SRR12915332	High	4.43568
SRR12915333	High	4.37583
SRR12915334	High	4.75241
SRR12915335	High	3.38739
SRR12915336	High	3.50061
SRR12915337	High	3.51455
SRR12915338	High	3.24686
SRR12915339	High	4.40389
SRR12915340	High	4.37958
SRR12915341	High	3.53918
SRR12915342	High	3.47962
SRR12915343	High	3.49196
SRR12915344	High	3.50387
SRR12915345	High	2.4931
SRR12915346	High	3.71732
SRR12915347	High	4.81941
SRR12964292	Medium	4.29401
SRR12964293	Medium	4.36949
SRR12964294	Medium	4.31225
SRR12964295	Medium	4.43561
SRR12977023	Medium	4.43943
SRR12977024	Medium	4.51133
SRR12977025	Medium	4.56694
SRR12977026	Medium	4.36561
SRR13100614	Low	3.53868
SRR13100615	Low	3.44436
SRR13100616	Low	3.36395
SRR13100617	High	3.30807
SRR13100618	Low	3.33923
SRR13100619	Low	3.40509
SRR13100620	Low	3.57267
SRR13100621	Low	4.45829
SRR13100623	Low	3.34695
SRR13100628	Low	3.43566
SRR13100630	Low	4.4312
SRR13100631	Low	4.22511
SRR13336280	Low	4.32256
SRR13336281	Low	4.13118
SRR13336282	Low	4.2199
SRR13336283	Low	4.36121
SRR13336284	High	4.33784
SRR13336285	Low	4.21728
SRR13336286	Low	4.35924
SRR13336287	High	4.54617
SRR13336288	High	4.55837
SRR13336289	High	4.38662
SRR13336290	High	4.31821
SRR13336291	High	4.31001
SRR13336292	High	4.30636
SRR13336293	High	4.38054
SRR13336294	High	4.30602
SRR13336295	High	4.36324
SRR13336296	High	4.55913
SRR13336297	High	4.38705
SRR13336298	High	4.31889
SRR13336299	High	4.31266
SRR13336300	High	4.30834
SRR13336301	High	4.38428
SRR13336302	High	4.36592
SRR13336303	High	4.56013
SRR13336304	High	4.38811
SRR13336305	High	4.32542
SRR13336306	High	4.32169
SRR13336307	High	4.31324
SRR13336308	High	4.31097
SRR13336309	High	4.3837
SRR13336310	High	4.36533
SRR13336311	High	4.55993
SRR13336312	High	4.38771
SRR13336313	High	4.32036
SRR13336314	High	4.31287
SRR13336315	High	4.30818
SRR13336316	High	4.13307
SRR13336317	High	4.38313
SRR13336318	High	4.3663
SRR13336319	High	4.5455
SRR13336320	High	4.30353
SRR13336321	High	4.32192
SRR13336322	High	4.13027
SRR13336323	High	4.33786
SRR13336324	High	4.21874
SRR13336325	High	4.35974
SRR13336326	High	4.54471
SRR13336327	High	4.34049
SRR13336328	High	4.30343
SRR13336329	High	4.32155
SRR13336330	High	4.1292
SRR13336331	High	4.33796
SRR13336332	High	4.21783
SRR13336333	High	4.35719
SRR13336334	High	4.54439
SRR13336335	High	4.30682
SRR13614379	High	4.6702
SRR13614380	High	4.69627
SRR13614381	High	4.68705
SRR13614382	High	4.6892
SRR13614383	High	4.68966
SRR13614384	High	4.66617
SRR13614385	High	4.69045
SRR13614386	High	4.63728
SRR13614387	High	4.58806
SRR13614388	High	4.64637
SRR13614389	High	4.66101
SRR13614390	High	4.70619
SRR13614391	High	4.66086
SRR13614392	High	4.65344
SRR13614393	High	4.67835
SRR13614394	High	4.68191
SRR13614395	High	4.66368
SRR13614396	High	4.69327
SRR13614397	High	4.67834
SRR13614398	High	4.67677
SRR13614399	High	4.68099
SRR13614400	High	4.67227
SRR13614401	High	4.71974
SRR13614402	High	4.7088
SRR13646113	Low	4.63927
SRR13646114	Low	4.571
SRR13646115	Low	4.61174
SRR13646116	Low	4.59196
SRR13646117	Low	4.63054
SRR13646118	Low	4.26542
SRR13646119	Low	4.58199
SRR13646120	Low	4.58295
SRR13646121	Low	4.29633
SRR13646122	Low	4.69286
SRR13646123	Low	4.6361
SRR13646124	Low	4.60676
SRR13646125	Low	4.71348
SRR13646126	Low	4.53354
SRR13646127	Low	4.67802
SRR13646128	Low	4.59351
SRR13646129	Low	4.64456
SRR13646130	Low	4.59213
SRR13646131	Low	4.51181
SRR13646132	Low	4.58836
SRR14320320	High	4.32588
SRR14320321	High	4.12959
SRR14320322	High	4.02883
SRR14320323	High	3.95908
SRR14320324	High	4.4818
SRR14320325	High	4.42079
SRR14320326	High	4.44442
SRR14320327	High	4.65697
SRR14320328	High	4.40139
SRR14320329	High	4.29943
SRR14320330	High	4.67924
SRR14320331	High	4.66188
SRR14509065	High	4.56839
SRR14509066	High	4.58874
SRR14509067	High	4.52
SRR14509068	High	4.51751
SRR14509069	High	4.56404
SRR14509070	High	4.52358
SRR14509071	High	4.57022
SRR14509072	High	2.97703
SRR14555685	High	4.48787
SRR14555686	High	4.48009
SRR14555687	High	4.10768
SRR14555688	High	4.03621
SRR14555689	High	4.52785
SRR14555690	High	4.3464
SRR14555691	High	4.35734
SRR14555692	High	4.33717
SRR14555693	High	3.8048
SRR14555694	High	3.81756
SRR14555695	High	3.78656
SRR14555696	High	4.17301
SRR14555697	High	4.37008
SRR14555698	High	4.35556
SRR14555699	High	4.36295
SRR14555700	High	4.35888
SRR14555701	High	4.31248
SRR14555702	High	4.31618
SRR14660885	High	4.69705
SRR14660886	High	4.71332
SRR14660887	High	4.80192
SRR14660888	High	4.82174
SRR14660889	High	4.7258
SRR14660890	High	4.71501
SRR14660891	High	4.68304
SRR14660892	High	4.67476
SRR14660893	High	4.69209
SRR14660894	High	4.68237
SRR14660895	High	4.8093
SRR14660896	High	4.7935
SRR15522079	High	4.48666
SRR15522080	High	4.26851
SRR15522081	High	4.59872
SRR15947147	Medium	4.343
SRR15947148	Medium	4.31436
SRR15947149	Medium	4.35416
SRR15947150	Medium	4.28329
SRR15947151	Medium	4.3813
SRR15947152	Medium	4.24309
SRR15947153	Medium	4.28534
SRR15947154	Medium	4.258
SRR15947155	Medium	4.39169
SRR15947156	Medium	4.4384
SRR15947157	Medium	4.37489
SRR15947158	Medium	4.43802
SRR17036897	High	4.18852
SRR17036898	High	4.26883
SRR17036899	High	4.47931
SRR17036900	High	4.34961
SRR17036901	High	4.2821
SRR17036902	High	4.3672
SRR17036903	High	4.35181
SRR17036904	High	4.34771
SRR18503729	Medium	4.49298
SRR18503730	Medium	4.48042
SRR18503731	Medium	4.33752
SRR18503732	Medium	4.36614
SRR18503733	Medium	4.3991
SRR18503734	Medium	4.44148
SRR18503735	Medium	4.34564
SRR18503736	Medium	4.37295
SRR18503737	Medium	4.45349
SRR18503738	Medium	4.37451
SRR18503739	Medium	4.39044
SRR18503740	Medium	4.28174
SRR18673640	Medium	4.32601
SRR18673641	Medium	4.33489
SRR18673642	Medium	4.29776
SRR18673643	Medium	4.33785
SRR18673644	Medium	4.01435
SRR18673645	Medium	4.40859
SRR18673646	Medium	4.46133
SRR18673647	Medium	4.46212
SRR19161315	High	4.50187
SRR19161316	High	4.56259
SRR19161317	High	4.44894
SRR19161318	High	4.44658
SRR19161319	High	4.56814
SRR19161320	High	4.5361
SRR19161321	High	4.54392
SRR19161322	High	4.53684
SRR19161323	High	4.48018
SRR19161324	High	4.38759
SRR19161325	High	4.47044
SRR19161326	High	4.56796
SRR19161327	High	4.42148
SRR19161329	High	4.56593
SRR19161330	High	4.53402
SRR19161331	High	4.57108
SRR19161332	High	4.58551
SRR19161333	High	4.48481
SRR19161334	High	4.54079
SRR19161335	High	4.51588
SRR21169165	Low	4.59579
SRR21169166	Low	4.56816
SRR21169167	Low	4.61223
SRR21169168	Low	4.39799
SRR21169169	Low	4.45181
SRR21169170	Low	4.48497
SRR21169171	Low	4.47644
SRR21169172	Low	4.51858
SRR21169173	Low	4.52203
SRR22277740	High	4.37901
SRR22277741	High	4.37525
SRR22277742	High	4.40006
SRR22277743	High	4.39982
SRR22277744	High	4.41005
SRR22277745	High	4.41698
SRR22277746	High	4.39562
SRR22277747	High	4.42096
SRR22277748	High	4.41292
SRR22277749	High	4.44117
SRR22277750	High	4.4413
SRR22277751	High	4.4416
SRR22277752	High	4.33594
SRR22277753	High	4.45084
SRR22277754	High	4.4385
SRR22277755	High	4.42561
SRR22277756	High	4.42579
SRR22277757	High	4.40116
SRR22277758	High	4.42612
SRR22277759	High	4.4729
SRR22277760	High	4.48253
SRR22277761	High	4.47471
SRR22277762	High	4.49998
SRR22277763	High	4.55311
SRR22277764	High	4.49049
SRR22277765	High	4.50033
SRR22277766	High	4.50114
SRR22277767	High	4.50445
SRR22277768	High	4.49089
SRR22277769	High	4.46043
SRR22277770	High	4.47423
SRR22277771	High	4.46501
SRR22277772	High	4.44258
SRR22277773	High	4.40145
SRR22277774	High	4.43341
SRR22277775	High	4.39247
SRR22277776	High	4.22144
SRR22277777	High	4.2582
SRR22277778	High	4.2317
SRR22277779	High	4.49404
SRR22277780	High	4.34593
SRR22277781	High	4.51335
SRR22277782	High	4.50383
SRR22277783	High	4.43632
SRR22277784	High	4.44633
SRR22277785	High	4.43203
SRR22277786	High	4.40307
SRR22277787	High	4.41795
SRR22277788	High	4.42397
SRR22277789	High	4.36956
SRR22277790	High	4.43388
SRR22277791	High	4.44329
SRR22277792	High	4.55374
SRR22277793	High	4.55134
SRR5639132	High	4.70742
SRR5639133	High	4.72923
SRR5639135	High	4.7257
SRR5639136	High	4.71283
SRR5639137	High	4.71976
SRR5639138	High	4.73352
SRR5639139	High	4.68659
SRR5639141	High	4.73234
SRR5639169	High	4.71274
SRR5639170	High	4.71536
SRR5639171	High	4.71469
SRR5639172	High	4.68582
SRR5639177	High	4.70301
SRR5639178	High	4.67598
SRR5639179	High	4.67295
SRR5639180	High	4.70257
SRR5639191	High	4.70474
SRR5687767	High	4.68268
SRR5688572	High	4.72713
SRR5823595	High	4.76013
SRR5823596	High	4.92034
SRR5823597	High	4.91936
SRR5823598	High	4.91629
SRR5823599	High	4.82904
SRR5823600	High	4.87636
SRR5823601	High	4.83882
SRR5823602	High	4.64696
SRR5823603	High	4.99612
SRR5823604	High	4.3694
SRR5823605	High	4.37096
SRR5823606	High	4.81977
SRR5823607	High	4.2215
SRR5823608	High	4.75179
SRR5823609	High	4.85418
SRR5823610	High	4.85638
SRR5823611	High	3.97306
SRR5823612	High	4.88229
SRR5823613	High	4.86784
SRR5915934	Medium	3.86498
SRR5915956	Medium	3.23551
SRR5915983	Medium	3.73463
SRR5916017	Medium	3.16635
SRR5916050	Medium	3.78987
SRR5916057	High	3.34098
SRR5916140	High	4.05936
SRR5916156	Medium	3.85347
SRR5916161	Medium	3.90186
SRR5916184	High	3.60658
SRR5916193	Medium	3.84717
SRR5916217	Medium	3.85889
SRR5916236	Medium	3.9094
SRR5916247	Medium	3.84014
SRR5916262	Medium	2.27926
SRR5916267	Medium	3.85007
SRR5916294	Medium	2.43938
SRR5916354	High	2.21068
SRR5916384	Medium	3.28075
SRR5918907	Medium	3.44246
SRR5918908	Medium	3.57162
SRR5918913	Medium	3.27636
SRR5918914	Medium	3.77701
SRR5918926	Medium	3.63936
SRR5918956	Low	2.98826
SRR5918957	High	4.01184
SRR5918959	Low	3.81252
SRR5918960	High	2.15441
SRR5918963	High	3.48528
SRR5918977	Low	3.80549
SRR5918992	High	3.66085
SRR5918993	High	2.69477
SRR5918994	High	2.92935
SRR5918995	High	3.69798
SRR5918996	High	3.7966
SRR5918997	High	3.13327
SRR5918998	High	1.86047
SRR5918999	High	3.52468
SRR5919011	Medium	3.91919
SRR5919014	Medium	3.94873
SRR5919015	Medium	3.54087
SRR5919017	High	3.58291
SRR5919067	Medium	3.70125
SRR5919070	Medium	3.71892
SRR5919072	Medium	3.86109
SRR5919086	Medium	3.85767
SRR5919087	Medium	3.63599
SRR5919088	Medium	3.71043
SRR5919090	Medium	3.73344
SRR5919091	Medium	3.32749
SRR5919092	Medium	2.04876
SRR5919093	Medium	3.75285
SRR5919094	Medium	3.59672
SRR5919095	Medium	3.32195
SRR5919099	High	3.76362
SRR5919104	High	3.89771
SRR5919106	High	3.78035
SRR5919107	High	2.43247
SRR5919112	High	2.78725
SRR5919124	Medium	3.89095
SRR5919194	Low	3.65892
SRR5919212	High	2.44157
SRR5919214	High	3.62545
SRR5919248	Medium	3.94018
SRR5919249	Medium	2.60732
SRR5919258	High	3.94746
SRR5919290	Medium	4.06324
SRR5919291	Medium	3.98745
SRR5919311	Low	3.57944
SRR5919314	Low	1.97549
SRR5919315	Low	3.88093
SRR5919317	Low	3.82209
SRR5919345	Medium	3.78335
SRR5919346	Medium	3.82322
SRR5919350	High	3.71097
SRR5919353	High	3.8715
SRR5919357	High	3.89341
SRR5922963	High	3.89447
SRR5923059	High	3.78489
SRR5923070	High	3.76883
SRR5923080	High	3.72674
SRR5923105	High	3.87879
SRR5923115	High	3.35251
SRR5923116	High	3.73033
SRR5923119	High	4.01199
SRR5923242	High	3.27334
SRR5923263	High	3.69711
SRR5923294	High	3.6897
SRR5923360	High	3.89305
SRR5923390	High	3.24751
SRR5923793	High	3.64816
SRR606427	Low	4.44979
SRR606447	Medium	4.43324
SRR606448	Medium	4.52001
SRR606449	Medium	4.3613
SRR606450	Medium	4.46568
SRR606451	Medium	4.43046
SRR606794	Medium	4.43017
SRR606797	Medium	4.42683
SRR606798	Medium	4.41604
SRR606801	Medium	4.39439
SRR606802	Medium	4.42106
SRR606803	Medium	4.41381
SRR606806	Medium	4.30034
SRR606807	Medium	4.27903
SRR606808	Medium	4.27661
SRR606821	Medium	4.50569
SRR606822	Medium	4.49587
SRR606825	Medium	4.4913
SRR606826	Medium	4.45421
SRR606827	Medium	4.48529
SRR606828	Medium	4.40566
SRR606829	Medium	4.51491
SRR606832	Medium	4.47024
SRR606833	Medium	4.39341
SRR606836	Medium	4.42073
SRR606837	Medium	3.96395
SRR606840	Medium	4.41492
SRR606841	Medium	4.22602
SRR606844	Medium	4.39412
SRR606845	Medium	4.37671
SRR6866878	High	4.60895
SRR6866879	High	4.61635
SRR7013862	High	3.82108
SRR7013867	High	3.77787
SRR7013873	High	3.74927
SRR7013874	High	3.97811
SRR7013889	High	3.59537
SRR7013893	High	3.78128
SRR7013894	High	3.58556
SRR7013900	High	3.70714
SRR7013901	High	2.07269
SRR7013903	High	3.70871
SRR7013908	High	3.71189
SRR7013912	High	2.96513
SRR7013913	High	3.83024
SRR7013914	High	2.66405
SRR7013915	High	3.7606
SRR7013916	High	3.70781
SRR7013917	High	3.1986
SRR7013925	High	3.83067
SRR7595447	Medium	3.98156
SRR7595448	Medium	3.82512
SRR7595449	Medium	3.48248
SRR7595450	Medium	3.93159
SRR7595452	Medium	2.2203
SRR7595453	Medium	3.95085
SRR7595454	Medium	3.82257
SRR7595455	Medium	3.51774
SRR7595456	Medium	3.91935
SRR7595457	Medium	3.48397
SRR7595508	High	3.88144
SRR7595517	Medium	3.68077
SRR7595519	Medium	3.3157
SRR7595520	High	4.09062
SRR7595530	Medium	3.97776
SRR7595531	Medium	3.78977
SRR7595534	Medium	3.77451
SRR7595535	Medium	3.80518
SRR7595538	Medium	3.70269
SRR7595539	Medium	3.98139
SRR7595540	Medium	3.40865
SRR7595565	High	3.91899
SRR7595570	Medium	3.85296
SRR7595573	Medium	4.05319
SRR7595575	Medium	3.74761
SRR7595576	High	3.94918
SRR7595577	High	3.89638
SRR7595581	Medium	3.77301
SRR7595582	Medium	3.85906
SRR7595583	Medium	3.83829
SRR7595584	Medium	3.5984
SRR7595585	Medium	3.57781
SRR7595586	Medium	3.72003
SRR7664615	High	3.7971
SRR7664616	High	3.74369
SRR7664617	High	3.96916
SRR7664618	High	3.9855
SRR7664619	High	3.80249
SRR7664620	High	3.92603
SRR8100008	Low	4.21991
SRR8100009	Low	4.22052
SRR8100010	Low	4.21783
SRR8100011	Low	4.23172
SRR8100012	Low	4.21443
SRR8100013	Low	4.2224
SRR8100014	Low	4.23137
SRR8100015	Low	4.23323
SRR8100016	Low	4.23276
SRR8100017	Low	4.23691
SRR8100018	Low	4.18851
SRR8100019	Low	4.19543
SRR8100020	Low	4.19685
SRR8100021	Low	4.20088
SRR8100022	Low	4.13901
SRR8100023	Low	4.13066
SRR8100024	Low	4.21576
SRR8100025	Low	4.21528
SRR8100026	Low	4.1128
SRR8100027	Low	4.11602
SRR8100028	Low	4.12097
SRR8100029	Low	4.10893
SRR8100030	Low	4.13574
SRR8100031	Low	4.13173
SRR8487010	High	4.57865
SRR8487011	High	4.53808
SRR8487012	High	4.32412
SRR8487013	High	4.41639
SRR8487014	High	4.14681
SRR8487015	High	4.25729
SRR8487016	High	4.59788
SRR8487017	High	4.47199
SRR8487018	High	4.25865
SRR8487019	High	4.53871
SRR8487020	High	4.56416
SRR8487021	High	4.17737
SRR8487022	High	4.5475
SRR8487023	High	4.12834
SRR8487024	High	4.48392
SRR8487025	High	4.54387
SRR8487026	High	4.51676
SRR8487027	High	4.38995
SRR8487028	High	4.50273
SRR8487029	High	4.49716
SRR8487030	High	4.30713
SRR8487031	High	4.32632
SRR8487032	High	4.59019
SRR8487033	High	4.57335
SRR8487034	High	4.3195
SRR8487035	High	4.2727
SRR8487036	High	4.29316
SRR8487037	High	4.47852
SRR8487038	High	4.38765
SRR8487039	High	4.35663
SRR8487040	High	4.29491
SRR8821118	Medium	3.03899
SRR8821120	Medium	3.72382
SRR8821121	Medium	3.70564
SRR8821122	Medium	3.18123
SRR8821123	Medium	3.66828
SRR8821124	Medium	3.7906
SRR8821125	Medium	3.44951
SRR8821127	Medium	3.84316
SRR8821129	Medium	3.65814
SRR8821130	Medium	3.7542
SRR8821131	Medium	3.92897
SRR8821132	Medium	4.01258
SRR8821133	Medium	3.39075
SRR8821135	Medium	3.88107
SRR8821138	High	2.89285
SRR8821139	High	3.73303
SRR8821140	Medium	2.75026
SRR8821143	Medium	3.67462
SRR8821145	Medium	3.44599
SRR8821148	Medium	1.83265
SRR8821149	Medium	3.77807
SRR8821152	High	3.62445
SRR8821154	High	3.79067
SRR8821156	Medium	3.42123
SRR8821163	Medium	2.60725
SRR8821166	Medium	3.45493
SRR8821169	Medium	3.67728
SRR8821170	High	3.65721
SRR8929680	High	4.65002
SRR8929681	High	4.70896
SRR8929682	High	4.70678
SRR8929683	High	4.70656
SRR8929684	High	4.71613
SRR8929685	High	4.74204
SRR8929686	High	4.74098
SRR8929687	High	4.65817
SRR8987900	Medium	4.63758
SRR8987901	Medium	4.68253
SRR8987902	Medium	4.28504
SRR8987903	Medium	4.29361

## Sheet: Figure 2c
SampleID	NMDS1	NMDS2	PR_class
ERR2041960	-0.0924325	-0.155646	Low
ERR2041961	-0.260358	-0.194486	Low
ERR2041962	-0.0943977	-0.134152	Low
ERR2041963	-0.145946	-0.180424	Low
ERR2041964	-0.176605	-0.155987	Low
ERR2041965	-0.136926	-0.147062	Low
ERR2041966	-0.240168	-0.189762	Low
ERR2041967	-0.0577822	-0.159856	Low
ERR2041968	-0.162242	-0.160222	Low
ERR2041969	-0.18643	-0.288509	Low
ERR2041970	-0.0350514	-0.41027	Low
ERR2041971	-0.570844	0.0665626	Low
ERR2041972	-0.26718	0.16344	Low
ERR2041973	-0.314021	-0.213986	Low
ERR2041974	-0.520958	-0.280801	Low
ERR2041975	-0.028832	-0.231968	Low
ERR2041976	-0.452553	0.148877	Low
ERR2041977	-0.249019	-0.248543	Low
ERR2767294	2.18378	-0.481237	High
ERR2767295	2.36385	-0.234466	High
ERR2767296	2.46567	-0.472976	High
ERR3029102	-0.492693	-0.203101	High
ERR3029103	-0.482014	-0.21027	High
ERR3029104	-0.483463	-0.208421	High
ERR3029105	-0.489325	-0.208268	High
ERR3029106	-0.457013	-0.184186	High
ERR3029107	-0.462141	-0.184424	High
ERR3029108	-0.460851	-0.197177	High
ERR3029109	-0.461914	-0.194883	High
ERR3029110	-0.458771	-0.194022	High
ERR3029111	-0.324275	-0.217088	High
ERR3029112	-0.288772	-0.21746	High
ERR3029113	-0.2793	-0.2162	High
ERR3029114	-0.467881	-0.174432	High
ERR3029115	-0.468402	-0.177579	High
ERR3029116	-0.462759	-0.173551	High
ERR3029117	-0.33161	-0.196125	High
ERR3029118	-0.318992	0.0536627	High
ERR3029119	-0.310722	0.0534154	High
ERR3029120	-0.446808	-0.188988	High
ERR3029121	-0.446095	-0.18598	High
ERR3029122	-0.441546	-0.185506	High
ERR3029123	-0.328784	-0.20383	High
ERR3029124	-0.314211	0.0343372	High
ERR3029125	-0.304952	0.038419	High
ERR3029126	-0.4481	-0.176465	High
ERR3029127	-0.452026	-0.175278	High
ERR3029128	-0.432312	-0.202317	High
ERR3029129	-0.437318	-0.200437	High
ERR3029160	-0.409668	-0.205688	High
ERR3029161	-0.411736	-0.208108	High
ERR3029162	-0.405221	-0.206801	High
ERR3029163	-0.264658	-0.228699	High
ERR3029164	-0.229525	-0.229726	High
ERR3029165	-0.219059	-0.227159	High
ERR3029166	-0.421068	-0.194349	High
ERR3029167	-0.421568	-0.197117	High
ERR3029168	-0.42134	-0.196679	High
ERR3029169	-0.278417	-0.220533	High
ERR3029170	-0.238092	-0.219488	High
ERR3029171	-0.228971	-0.218276	High
ERR4245117	-0.878364	-0.10463	Medium
ERR4245118	-0.875634	-0.103387	Medium
ERR4245119	-0.888947	-0.107244	Medium
ERR4245120	-0.884868	-0.104585	Medium
ERR4245121	-0.884963	-0.0934756	Medium
ERR4245122	-0.881496	-0.0908159	Medium
ERR4245123	-0.865203	-0.0987498	Medium
ERR4245124	-0.859863	-0.0969175	Medium
ERR4245125	-0.886424	-0.10636	Medium
ERR4245126	-0.880832	-0.103681	Medium
ERR4245127	-0.893273	-0.104681	Medium
ERR4245128	-0.884921	-0.100983	Medium
ERR4245129	-0.902393	-0.100747	Medium
ERR4245130	-0.896038	-0.097473	Medium
ERR4245131	-0.891533	-0.100485	Medium
ERR4245132	-0.888517	-0.0971011	Medium
ERR4245133	-0.934065	-0.127451	Medium
ERR4245134	-0.931988	-0.125733	Medium
ERR4245135	-0.920593	-0.112874	Medium
ERR4245136	-0.914279	-0.109384	Medium
ERR4245137	-0.934263	-0.0646323	Medium
ERR4245138	-0.931864	-0.0630133	Medium
ERR4245139	-0.929519	-0.0833475	Medium
ERR4245140	-0.924247	-0.0816079	Medium
ERR4245141	-0.836266	-0.0643144	Medium
ERR4245142	-0.829253	-0.0635564	Medium
ERR4245143	-0.859155	-0.0947521	Medium
ERR4245144	-0.855072	-0.0941084	Medium
ERR4245145	-0.942725	-0.11873	Medium
ERR4245146	-0.939134	-0.117829	Medium
ERR4245147	-0.896652	-0.101869	Medium
ERR4245148	-0.892364	-0.099667	Medium
SRR10034925	-0.491769	-0.0829888	Low
SRR10034926	-0.473676	-0.0873751	Low
SRR10034927	-0.318524	-0.0652565	Low
SRR10034928	-0.320401	-0.0662393	Low
SRR10034932	-0.454188	-0.0744424	Low
SRR10034943	-0.375612	-0.0831227	Low
SRR10034954	-0.508872	-0.0486075	Low
SRR10034965	-0.412147	-0.0818319	Low
SRR10034970	-0.469929	-0.0806073	Low
SRR10034971	-0.418021	-0.0779074	Low
SRR10034972	-0.452872	-0.0571169	Low
SRR10034973	-0.667495	-0.156085	Low
SRR10034974	-0.511302	-0.0772029	Low
SRR10034975	-0.582482	-0.0485017	Low
SRR10034976	-0.417294	-0.0703984	Low
SRR10034977	-0.440112	-0.0936644	Low
SRR10161434	-0.588887	0.00348438	High
SRR10161435	-0.517225	-0.0606723	High
SRR10161436	-0.535392	-0.0579776	High
SRR10161437	-0.498247	-0.0626851	High
SRR10161438	-0.614369	-0.0887131	High
SRR10161439	-0.60086	-0.0946883	High
SRR10161440	-0.624284	-0.0969947	High
SRR10161441	-0.558355	-0.0800467	High
SRR10161442	-0.608658	-0.0850886	High
SRR10161443	-0.585452	-0.0803073	High
SRR10161444	-0.637793	-0.092882	High
SRR10161445	-0.685999	-0.121053	High
SRR10161446	-0.614046	-0.103262	High
SRR10161447	-0.666233	-0.119716	High
SRR10161448	-0.596895	-0.0359122	High
SRR10161449	-0.616636	0.00122454	High
SRR10161450	-0.561014	-0.061517	High
SRR10161451	-0.548992	-0.0781249	High
SRR10418054	-1.2643	-0.292229	Medium
SRR10418081	-0.87908	-0.26014	Medium
SRR11128411	-0.802105	-0.0762532	High
SRR11128412	-0.705113	-0.257693	High
SRR11128413	1.69843	1.99705	High
SRR11128414	-0.838392	-0.0998364	High
SRR11128415	0.357949	3.02098	High
SRR11449177	-1.08826	-0.5412	High
SRR11449178	-1.16608	-0.569027	High
SRR11449179	-1.19501	0.462903	High
SRR11449180	-1.18207	0.456114	High
SRR11449181	-1.55728	0.539379	High
SRR11449182	-1.60459	0.586807	High
SRR11449183	-1.52453	0.532256	High
SRR11449184	-1.30682	0.398514	High
SRR11449185	-1.15457	-0.489405	High
SRR11449186	-1.12075	0.405399	High
SRR11449187	-1.30845	0.397063	High
SRR11449188	-1.30345	0.401478	High
SRR11467474	-1.93391	-0.467815	Low
SRR11467475	-1.66021	-0.375495	Low
SRR11467476	-1.7756	-0.418415	Low
SRR11467477	-2.00906	-0.421238	Low
SRR11467478	-1.79025	-0.400861	Low
SRR11467479	-1.91996	-0.526515	Low
SRR11467480	-1.51179	-0.463539	Low
SRR11467481	-1.93143	-0.460444	Low
SRR11823711	-0.52325	-0.0690364	Medium
SRR11823712	-0.566924	-0.0517088	Medium
SRR11823713	-0.561175	-0.042313	Medium
SRR11823714	-0.499549	-0.0527499	Medium
SRR11823715	-0.527943	-0.0342523	Medium
SRR11823716	-0.423115	-0.0520414	Medium
SRR11823717	-0.430688	-0.0537598	Medium
SRR11823718	-0.472504	-0.059363	Medium
SRR11823719	-0.519813	-0.07233	Medium
SRR11823720	-0.5304	-0.0718495	Medium
SRR11823721	-0.484259	-0.0696984	Medium
SRR11823722	-0.504518	-0.0657926	Medium
SRR11843815	-0.662414	-0.262406	High
SRR11843816	-0.638273	-0.233789	High
SRR11843817	-0.645106	0.0447652	High
SRR11843818	-0.869241	0.181801	High
SRR11843819	-0.766484	-0.412559	High
SRR11843820	-0.81565	-0.420469	High
SRR11843828	-1.09471	0.0876302	High
SRR11843839	-1.05097	-0.45575	High
SRR11843840	-1.0355	-0.46261	High
SRR11844047	-0.72382	-0.271041	High
SRR11844048	-0.753224	-0.0676104	High
SRR11844049	-0.662004	-0.22291	High
SRR11844050	-0.66445	-0.521482	High
SRR11844051	-1.00123	0.339574	High
SRR11844052	-0.966801	0.330233	High
SRR11844053	-1.34803	0.517949	High
SRR11844054	-0.988859	0.275071	High
SRR12042674	3.0179	0.309209	High
SRR12042675	2.97046	0.354193	High
SRR12042676	-1.49394	-0.14894	High
SRR12042677	-1.68447	-0.317384	High
SRR12042678	-0.914794	-0.142357	High
SRR12042679	-0.976349	-0.221418	High
SRR12052858	-0.70344	-0.331669	High
SRR12052859	-0.439248	-0.132448	High
SRR12052860	-0.494138	-0.138643	High
SRR12052861	-0.833392	0.31942	High
SRR12052862	-0.545226	-0.131548	High
SRR12052863	-0.557892	-0.144439	High
SRR12052864	-0.904393	0.150117	High
SRR12052865	-0.471701	-0.127332	High
SRR12052866	-0.46131	-0.126892	High
SRR12052867	-0.529842	-0.159279	High
SRR12052868	-0.635889	-0.221355	High
SRR12052869	-0.832629	0.129754	High
SRR12358471	-0.785576	-0.279143	High
SRR12358472	-0.713456	-0.128284	Medium
SRR12550785	-0.301365	-0.0235956	Low
SRR12550786	-0.332182	-0.0140526	Low
SRR12550787	-0.330338	-0.0342964	Low
SRR12550788	-0.296901	-0.0295065	Low
SRR12550789	-0.330404	-0.0342441	Low
SRR12550790	-0.305359	-0.0327115	Low
SRR12550791	-0.300537	-0.0297131	Low
SRR12550792	-0.404179	-0.00405469	Low
SRR12550793	-0.395621	-0.00290525	Low
SRR12550794	-0.39968	-0.00334399	Low
SRR12550795	-0.382543	0.00184223	Low
SRR12550796	-0.394946	-0.00367111	Low
SRR12550797	-0.329993	-0.0139938	Low
SRR12550798	-0.318614	-0.0264887	Low
SRR12550799	-0.299763	-0.0293392	Low
SRR12550800	-0.335895	-0.0359601	Low
SRR12550801	-0.321757	-0.033729	Low
SRR12550802	-0.298302	-0.0289752	Low
SRR12550803	-0.348563	0.0236341	Low
SRR12550804	-0.339939	0.0253591	Low
SRR12550805	-0.313227	0.0268735	Low
SRR12550806	-0.356716	0.0243225	Low
SRR12550807	-0.376865	0.021326	Low
SRR12550808	-0.333742	-0.0144346	Low
SRR12550809	-0.271323	-0.0385635	Low
SRR12550810	-0.329982	-0.0461258	Low
SRR12550811	-0.297482	-0.0431131	Low
SRR12550812	-0.278641	-0.0416786	Low
SRR12550813	-0.299638	-0.0449469	Low
SRR12550814	-0.28573	-0.0421519	Low
SRR12550815	-0.238717	-0.0334792	Low
SRR12550816	-0.258038	-0.0370443	Low
SRR12550817	-0.256426	-0.022518	Low
SRR12550818	-0.26126	-0.0232287	Low
SRR12550819	-0.25423	-0.0210738	Low
SRR12550820	-0.208853	0.00875855	Low
SRR12550821	-0.241215	0.0431827	Low
SRR12550822	-0.22516	0.018903	Low
SRR12550823	-0.245	0.0431909	Low
SRR12550824	-0.238379	-0.019623	Low
SRR12550825	-0.337986	-0.0272775	Low
SRR12550826	-0.362126	-0.028134	Low
SRR12550827	-0.355064	-0.0303033	Low
SRR12550828	-0.354017	-0.030009	Low
SRR12550829	-0.248181	-0.0184296	Low
SRR12550830	-0.352101	-0.0311893	Low
SRR12550831	-0.408179	0.0612362	Low
SRR12550832	-0.391937	0.0670279	Low
SRR12550833	-0.394161	0.0607416	Low
SRR12550834	-0.390512	0.0629856	Low
SRR12550835	-0.409956	0.0645836	Low
SRR12550836	-0.255573	-0.0116001	Low
SRR12550837	-0.247291	-0.0161379	Low
SRR12550838	-0.259868	-0.0203784	Low
SRR12550839	-0.243988	-0.0157049	Low
SRR12550840	-0.253413	-0.0212422	Low
SRR12550841	-0.225723	-0.012532	Low
SRR12550842	-0.295287	-0.0181164	Low
SRR12550843	-0.289277	-0.0149794	Low
SRR12550844	-0.297559	-0.0172223	Low
SRR12550845	-0.281434	-0.017615	Low
SRR12550846	-0.296787	-0.0228143	Low
SRR12550847	-0.289998	-0.0201592	Low
SRR12550848	-0.312226	-0.0244558	Low
SRR12550849	-0.285641	-0.0188859	Low
SRR12550850	-0.281642	-0.0414627	Low
SRR12550851	-0.280225	-0.0419771	Low
SRR12550852	-0.325302	-0.0126474	Low
SRR12550853	-0.328175	-0.0127649	Low
SRR12588180	-1.01092	-0.398935	High
SRR12588181	-1.15185	-0.29843	High
SRR12588182	-0.933051	-0.248979	High
SRR12588183	-0.864099	-0.136641	High
SRR12588184	-0.829596	-0.10296	High
SRR12588185	-0.925416	-0.199566	High
SRR12714263	-1.03717	-0.241779	Medium
SRR12738803	-0.742418	-0.18904	High
SRR12738804	-0.514431	-0.450238	High
SRR12738805	-0.857169	-0.476725	High
SRR12738806	-0.795322	-0.15036	High
SRR12738807	-0.801222	-0.149636	High
SRR12738808	-0.745568	0.0151393	High
SRR12738809	-0.647104	0.256604	High
SRR12738810	-0.791263	-0.00724265	High
SRR12738811	-0.840754	-0.134223	High
SRR12738812	-0.832695	-0.115066	High
SRR12738813	-0.776347	-0.189822	High
SRR12738814	-0.788853	-0.171078	High
SRR12738815	-0.847696	-0.151333	High
SRR12738816	-0.851658	-0.216017	High
SRR12738817	-0.872752	-0.246373	High
SRR12738818	-0.868183	-0.229462	High
SRR12738819	-0.812522	-0.332029	High
SRR12738820	-0.604647	-0.402693	High
SRR12738821	-0.914041	-0.343665	High
SRR12738822	-1.0641	-0.0112716	High
SRR12738823	-0.852645	-0.228734	High
SRR12738824	-0.859678	-0.234889	High
SRR12738825	-0.845586	-0.367754	High
SRR12738826	-0.864097	0.154121	High
SRR12738827	-0.848688	-0.120536	High
SRR12738828	-0.859525	-0.126717	High
SRR12738829	-0.70116	0.121112	High
SRR12738830	-0.725242	-0.312464	High
SRR12738831	-0.834284	-0.243117	High
SRR12738832	-0.770087	0.160213	High
SRR12738833	-0.784509	-0.309189	High
SRR12738834	-0.786402	-0.186722	High
SRR12738835	-0.845446	-0.227477	High
SRR12738836	-0.816043	-0.22763	High
SRR12738837	-1.02436	-0.344116	High
SRR12738838	-1.06468	-0.288827	High
SRR12738839	-0.717743	0.168447	High
SRR12738840	-0.838333	0.156338	High
SRR12823096	-0.323679	-0.0692082	High
SRR12823097	-0.377471	-0.0568815	High
SRR12823098	-0.343306	-0.0608657	High
SRR12823099	-0.417129	-0.0561308	High
SRR12823100	-0.512229	-0.0299597	High
SRR12823101	-0.354104	-0.020561	High
SRR12823102	-0.34259	-0.0444582	High
SRR12823103	-0.349562	-0.00138236	High
SRR12823104	-0.31832	-0.056918	High
SRR12823105	-0.32092	-0.0592647	High
SRR12823106	-0.286586	-0.0255001	High
SRR12823107	-0.526083	-0.0854932	High
SRR12823108	-0.438467	0.0140273	High
SRR12823109	-0.458899	0.00923998	High
SRR12823110	-0.409848	-0.0315629	High
SRR12823111	-0.339977	-0.0669834	High
SRR12823112	-0.372583	0.0285031	High
SRR12823113	-0.280749	-0.0528773	High
SRR12823114	-0.431595	-0.039402	High
SRR12823115	-0.375056	-0.0137001	High
SRR12823116	-0.41271	-0.0128326	High
SRR12823117	-0.38549	-0.0543569	High
SRR12823118	-0.52021	-0.114638	High
SRR12823119	-0.442684	-0.0574713	High
SRR12876854	-0.888388	-0.0419373	High
SRR12876855	-1.13154	0.158446	High
SRR12876856	-1.10004	0.1876	High
SRR12876857	-1.1046	0.183411	High
SRR12876858	-1.04163	0.0271523	High
SRR12876859	-1.02265	0.0293419	High
SRR12876860	-1.02964	0.0339422	High
SRR12876861	-1.18368	0.0391906	High
SRR12876862	-0.831056	-0.0960732	High
SRR12876863	-0.839175	-0.0264972	High
SRR12876864	-1.2911	0.0696779	High
SRR12876865	-1.19765	0.0489178	High
SRR12915119	0.847514	1.1296	High
SRR12915120	0.688358	0.985735	High
SRR12915121	1.11194	1.05333	High
SRR12915122	-0.122637	0.00889525	High
SRR12915123	-0.252147	0.0412081	High
SRR12915124	0.195368	1.40453	High
SRR12915125	0.137448	1.4843	High
SRR12915126	1.19434	1.07284	High
SRR12915127	-0.194016	-0.0370462	High
SRR12915128	-0.0220878	-0.0141101	High
SRR12915129	-0.607258	-1.57935	High
SRR12915130	-0.769016	0.96091	High
SRR12915131	1.64076	0.917017	High
SRR12915132	0.444468	0.86691	High
SRR12915133	-0.0915937	-0.0262281	High
SRR12915134	-0.252415	-0.0480572	High
SRR12915135	-0.641971	1.21643	High
SRR12915136	-0.921392	1.28023	High
SRR12915137	-0.902054	1.28098	High
SRR12915138	0.775377	0.625449	High
SRR12915139	-0.12232	-0.0407705	High
SRR12915140	-0.20049	-0.0400382	High
SRR12915141	0.281221	0.681339	High
SRR12915142	-0.023805	-0.0610513	High
SRR12915143	-0.071983	-0.0143393	High
SRR12915144	-0.14681	-0.0328318	High
SRR12915145	0.285172	1.20442	High
SRR12915146	0.424642	1.06487	High
SRR12915147	0.228523	1.17677	High
SRR12915148	-0.818644	2.08505	High
SRR12915149	0.0404124	-0.0520685	High
SRR12915150	-0.0157531	-0.0490519	High
SRR12915151	0.625118	0.99104	High
SRR12915152	0.686251	0.948138	High
SRR12915153	0.50052	1.88295	High
SRR12915154	0.220162	1.51501	High
SRR12915155	1.05609	0.796949	High
SRR12915156	0.0340797	-0.0809349	High
SRR12915157	0.0539738	-0.0332477	High
SRR12915158	-0.115067	-0.0642134	High
SRR12915159	0.0448598	-0.0347772	High
SRR12915160	-0.571601	0.796898	High
SRR12915161	-0.44738	1.61698	High
SRR12915162	-0.333279	1.28973	High
SRR12915163	1.62851	0.964743	High
SRR12915164	0.0718369	-0.0583136	High
SRR12915165	-0.107537	-0.109417	High
SRR12915166	1.06331	0.894263	High
SRR12915167	1.0177	0.913607	High
SRR12915168	0.854591	1.14496	High
SRR12915169	1.59773	0.850276	High
SRR12915170	-0.155021	-0.0651228	High
SRR12915171	0.858688	0.945562	High
SRR12915172	0.00771471	-0.041313	High
SRR12915173	0.593101	1.18158	High
SRR12915174	0.549651	0.675026	High
SRR12915175	0.692007	0.755432	High
SRR12915176	1.52084	0.767033	High
SRR12915177	0.0453651	-0.112149	High
SRR12915178	0.0893915	-0.0465128	High
SRR12915179	1.24545	0.410558	High
SRR12915180	-0.00759437	-0.0766187	High
SRR12915181	-0.0548834	-0.0767573	High
SRR12915182	0.915191	0.811332	High
SRR12915183	0.637845	0.660228	High
SRR12915184	1.54642	0.953005	High
SRR12915185	0.161892	-0.0788386	High
SRR12915186	-0.0468761	-0.0487232	High
SRR12915187	-0.182159	-0.0848399	High
SRR12915188	1.01464	0.439376	High
SRR12915189	0.888871	0.532091	High
SRR12915190	0.869042	0.546624	High
SRR12915191	1.52202	0.83605	High
SRR12915192	0.0296234	-0.0860989	High
SRR12915193	-0.131113	-0.0889396	High
SRR12915194	0.623156	0.475688	High
SRR12915195	0.892066	0.493891	High
SRR12915196	-0.00387589	-0.0148273	High
SRR12915197	0.905119	0.48166	High
SRR12915198	0.0273264	1.23844	High
SRR12915199	0.137285	-0.138943	High
SRR12915200	-0.0630597	-0.0679897	High
SRR12915201	-0.527507	-1.49468	High
SRR12915202	-0.739932	1.43693	High
SRR12915203	-0.514514	1.24114	High
SRR12915204	-0.039249	-0.0428235	High
SRR12915205	-0.345163	0.212659	High
SRR12915206	0.766528	0.646505	High
SRR12915207	0.558741	0.883002	High
SRR12915208	0.147587	0.876131	High
SRR12915209	-0.262263	0.868045	High
SRR12915210	-0.19726	-0.103322	High
SRR12915211	-0.230603	-0.0775458	High
SRR12915212	0.01211	2.33838	High
SRR12915213	-1.32246	2.42699	High
SRR12915214	-0.21359	0.757137	High
SRR12915215	-0.296101	0.0100244	High
SRR12915216	-0.341112	-0.0556852	High
SRR12915217	1.07113	0.829992	High
SRR12915218	0.923761	1.0196	High
SRR12915219	0.747086	1.25422	High
SRR12915220	0.840085	1.36528	High
SRR12915221	0.0297941	0.0812073	High
SRR12915222	-0.0459325	-0.0562185	High
SRR12915223	0.908644	0.740264	High
SRR12915224	1.1906	1.29502	High
SRR12915225	1.11752	1.22246	High
SRR12915226	1.16444	1.28573	High
SRR12915227	1.65276	0.999482	High
SRR12915228	1.19891	0.46094	High
SRR12915229	1.20173	0.463824	High
SRR12915230	1.61145	0.799503	High
SRR12915231	0.182599	-0.115503	High
SRR12915232	-0.202507	-0.0902416	High
SRR12915233	0.220689	2.01358	High
SRR12915234	0.368331	1.82647	High
SRR12915235	0.131856	1.99037	High
SRR12915236	0.472862	0.876936	High
SRR12915237	1.60973	0.8499	High
SRR12915238	-0.0621966	-0.0779875	High
SRR12915239	-0.0853981	-0.0494125	High
SRR12915240	0.821692	1.12014	High
SRR12915241	0.948815	1.08589	High
SRR12915242	0.662812	1.25098	High
SRR12915243	1.39457	0.994872	High
SRR12915244	-0.0312367	-0.0472123	High
SRR12915245	-0.204897	-0.0704821	High
SRR12915246	0.902126	0.935857	High
SRR12915247	0.32635	0.840882	High
SRR12915248	0.683992	1.2013	High
SRR12915249	0.43774	1.59728	High
SRR12915250	1.60349	1.21081	High
SRR12915251	-0.0996246	-0.0407502	High
SRR12915252	0.00865243	-0.0355549	High
SRR12915253	-0.0436567	-0.0522286	High
SRR12915254	0.530607	1.71707	High
SRR12915255	0.532478	1.70192	High
SRR12915256	0.400194	1.77977	High
SRR12915257	1.25943	0.884279	High
SRR12915258	-0.0180661	0.0616609	High
SRR12915259	-0.0922948	-0.0811683	High
SRR12915260	-0.0184909	-0.0379487	High
SRR12915261	0.957773	0.733956	High
SRR12915262	0.938929	0.642523	High
SRR12915263	0.884474	0.496733	High
SRR12915264	1.55202	0.789364	High
SRR12915265	-0.0560247	-0.0889156	High
SRR12915266	-0.0966166	-0.0794652	High
SRR12915267	-0.357594	1.70548	High
SRR12915268	1.50403	0.867373	High
SRR12915269	0.376121	1.89085	High
SRR12915270	0.0277205	-0.0737098	High
SRR12915271	0.1422	-0.051232	High
SRR12915272	1.23833	0.469987	High
SRR12915273	1.20921	0.456842	High
SRR12915274	1.0395	0.416644	High
SRR12915275	1.65662	0.845761	High
SRR12915276	-0.1622	-0.038135	High
SRR12915277	0.670768	1.01687	High
SRR12915278	0.585454	1.1202	High
SRR12915279	0.101957	1.17406	High
SRR12915280	1.36358	1.36467	High
SRR12915281	-0.0727147	-0.0604319	High
SRR12915282	0.342499	0.735582	High
SRR12915283	0.660527	1.20209	High
SRR12915284	-0.109802	-0.0713979	High
SRR12915285	-0.606774	0.910983	High
SRR12915286	1.44839	0.810593	High
SRR12915287	-0.0297173	-0.0648493	High
SRR12915288	0.0674237	-0.0231138	High
SRR12915289	0.675588	0.342875	High
SRR12915290	0.656048	0.342021	High
SRR12915291	0.613775	0.377564	High
SRR12915292	1.55946	0.838791	High
SRR12915293	0.0434137	-0.0555086	High
SRR12915294	1.50664	0.950735	High
SRR12915295	-0.135742	-0.0383259	High
SRR12915296	1.10112	0.770225	High
SRR12915297	0.570868	0.65771	High
SRR12915298	-0.0109856	0.59799	High
SRR12915299	1.60264	0.870334	High
SRR12915300	0.75257	1.3493	High
SRR12915301	0.145356	-0.0745371	High
SRR12915302	0.0380252	-0.0304303	High
SRR12915303	0.673663	1.10867	High
SRR12915304	1.07872	0.571891	High
SRR12915305	0.974302	0.562564	High
SRR12915306	0.940614	0.616174	High
SRR12915307	0.275585	0.914979	High
SRR12915308	-0.0589089	-0.0550187	High
SRR12915309	0.0412225	-0.0417094	High
SRR12915310	0.345333	0.93205	High
SRR12915311	0.197654	1.04032	High
SRR12915312	1.20378	0.662701	High
SRR12915313	0.134073	-0.0976568	High
SRR12915314	0.612901	1.13013	High
SRR12915315	-0.198705	-0.0609146	High
SRR12915316	0.295431	1.47946	High
SRR12915317	0.727491	0.803534	High
SRR12915318	0.479385	1.37369	High
SRR12915319	1.25413	0.761831	High
SRR12915320	0.0553176	-0.0610251	High
SRR12915321	0.0184094	-0.0190385	High
SRR12915322	0.873277	1.09301	High
SRR12915323	0.79829	1.07286	High
SRR12915324	0.649117	0.787035	High
SRR12915325	0.61647	0.769207	High
SRR12915326	1.32341	0.880839	High
SRR12915327	-0.101409	-0.065955	High
SRR12915328	-0.20657	-0.0400476	High
SRR12915329	0.342241	2.44332	High
SRR12915330	0.0571287	2.46223	High
SRR12915331	0.887954	1.23646	High
SRR12915332	-0.211026	-0.0838934	High
SRR12915333	-0.218228	-0.110889	High
SRR12915334	-0.0550431	-0.0582397	High
SRR12915335	0.445966	1.38465	High
SRR12915336	0.477882	1.31094	High
SRR12915337	0.381159	1.22159	High
SRR12915338	1.1476	0.905834	High
SRR12915339	-0.112146	-0.0605613	High
SRR12915340	-0.235355	-0.0888084	High
SRR12915341	0.754409	1.00428	High
SRR12915342	0.703984	1.04666	High
SRR12915343	0.686658	1.08079	High
SRR12915344	0.87221	1.09637	High
SRR12915345	0.515368	1.76648	High
SRR12915346	0.852182	0.975435	High
SRR12915347	-0.0339792	-0.00571418	High
SRR12964292	-0.811072	-0.0522804	Medium
SRR12964293	-0.745345	-0.189196	Medium
SRR12964294	-0.814146	-0.0705663	Medium
SRR12964295	-0.662679	-0.143349	Medium
SRR12977023	-0.796637	-0.200028	Medium
SRR12977024	-0.729443	-0.108701	Medium
SRR12977025	-0.644215	-0.0804335	Medium
SRR12977026	-0.802524	-0.241927	Medium
SRR13100614	1.90335	0.820275	Low
SRR13100615	-0.788256	-0.771123	Low
SRR13100616	-1.06344	0.50526	Low
SRR13100617	-0.944576	0.497207	High
SRR13100618	-1.07484	0.618207	Low
SRR13100619	-0.771779	-1.00535	Low
SRR13100620	-0.860001	0.479969	Low
SRR13100621	-0.0268674	-0.24512	Low
SRR13100623	-0.0553514	1.01906	Low
SRR13100628	2.01022	0.931854	Low
SRR13100630	-0.355763	0.166197	Low
SRR13100631	-0.276221	-0.307599	Low
SRR13336280	-1.1093	-0.0881224	Low
SRR13336281	-1.23666	-0.0864047	Low
SRR13336282	-1.24765	-0.0490713	Low
SRR13336283	-1.03098	-0.0679057	Low
SRR13336284	-1.07601	-0.106985	High
SRR13336285	-1.25865	-0.0564642	Low
SRR13336286	-1.0403	-0.0757649	Low
SRR13336287	-0.711387	-0.135084	High
SRR13336288	-0.697893	-0.128076	High
SRR13336289	-0.975198	-0.0581935	High
SRR13336290	-1.14729	-0.0992667	High
SRR13336291	-1.10981	-0.100627	High
SRR13336292	-1.10507	-0.116233	High
SRR13336293	-1.03355	-0.0841415	High
SRR13336294	-1.10206	-0.053925	High
SRR13336295	-1.07435	-0.0331468	High
SRR13336296	-0.691208	-0.127367	High
SRR13336297	-0.969118	-0.052876	High
SRR13336298	-1.14139	-0.0952474	High
SRR13336299	-1.10395	-0.095836	High
SRR13336300	-1.09865	-0.112123	High
SRR13336301	-1.02704	-0.0789007	High
SRR13336302	-1.06786	-0.0289252	High
SRR13336303	-0.678088	-0.128741	High
SRR13336304	-0.956793	-0.0414859	High
SRR13336305	-1.09837	-0.0826153	High
SRR13336306	-1.12911	-0.0875806	High
SRR13336307	-1.09314	-0.0896755	High
SRR13336308	-1.08664	-0.105439	High
SRR13336309	-1.0169	-0.0717276	High
SRR13336310	-1.05642	-0.0208075	High
SRR13336311	-0.700517	-0.126693	High
SRR13336312	-0.977382	-0.0589786	High
SRR13336313	-1.1489	-0.0987864	High
SRR13336314	-1.11058	-0.100052	High
SRR13336315	-1.10603	-0.115839	High
SRR13336316	-1.22797	-0.0774652	High
SRR13336317	-1.03481	-0.0847403	High
SRR13336318	-1.07558	-0.0334117	High
SRR13336319	-0.719148	-0.13555	High
SRR13336320	-1.11229	-0.0586407	High
SRR13336321	-1.10965	-0.0871524	High
SRR13336322	-1.23742	-0.0834651	High
SRR13336323	-1.0763	-0.105361	High
SRR13336324	-1.25813	-0.054899	High
SRR13336325	-1.04062	-0.0733215	High
SRR13336326	-0.719342	-0.135913	High
SRR13336327	-1.06573	-0.101871	High
SRR13336328	-1.11224	-0.0601553	High
SRR13336329	-1.10946	-0.0873008	High
SRR13336330	-1.23745	-0.0850084	High
SRR13336331	-1.07586	-0.106134	High
SRR13336332	-1.25799	-0.0548592	High
SRR13336333	-1.04106	-0.0742619	High
SRR13336334	-0.719473	-0.135962	High
SRR13336335	-1.07895	-0.0459262	High
SRR13614379	-0.628104	-0.0859341	High
SRR13614380	-0.563998	-0.0855442	High
SRR13614381	-0.585403	-0.091584	High
SRR13614382	-0.589309	-0.0888585	High
SRR13614383	-0.665489	-0.0569117	High
SRR13614384	-0.647929	-0.077762	High
SRR13614385	-0.619698	-0.0750505	High
SRR13614386	-0.692229	-0.0848528	High
SRR13614387	-0.726797	-0.0990903	High
SRR13614388	-0.67412	-0.0877422	High
SRR13614389	-0.628342	-0.0760715	High
SRR13614390	-0.578946	-0.0715978	High
SRR13614391	-0.626134	-0.0833906	High
SRR13614392	-0.659032	-0.0882056	High
SRR13614393	-0.592965	-0.0873337	High
SRR13614394	-0.595363	-0.0867593	High
SRR13614395	-0.62894	-0.0814386	High
SRR13614396	-0.576383	-0.0672738	High
SRR13614397	-0.604577	-0.0883554	High
SRR13614398	-0.601362	-0.0799545	High
SRR13614399	-0.611367	-0.0923314	High
SRR13614400	-0.632885	-0.0872121	High
SRR13614401	-0.56275	-0.0814258	High
SRR13614402	-0.57434	-0.058912	High
SRR13646113	-0.664039	-0.091043	Low
SRR13646114	-0.765149	-0.108817	Low
SRR13646115	-0.674622	-0.107554	Low
SRR13646116	-0.703901	-0.095067	Low
SRR13646117	-0.670746	-0.110013	Low
SRR13646118	-1.02943	0.046334	Low
SRR13646119	-0.769476	-0.0901224	Low
SRR13646120	-0.769028	-0.0855548	Low
SRR13646121	-0.581262	0.295022	Low
SRR13646122	-0.533647	0.104329	Low
SRR13646123	-0.451255	-0.288103	Low
SRR13646124	-0.518567	0.17489	Low
SRR13646125	-0.477746	-0.239722	Low
SRR13646126	-0.773123	0.0585614	Low
SRR13646127	-0.650734	0.0114882	Low
SRR13646128	-0.701987	0.051541	Low
SRR13646129	-0.748777	-0.016231	Low
SRR13646130	-0.660697	-0.0143442	Low
SRR13646131	-0.907347	0.0202658	Low
SRR13646132	-0.730091	-0.0955961	Low
SRR14320320	-0.846791	0.136642	High
SRR14320321	-1.14562	0.136665	High
SRR14320322	-1.07741	0.127194	High
SRR14320323	-1.1576	0.149126	High
SRR14320324	-0.770608	0.09673	High
SRR14320325	-0.816292	0.125151	High
SRR14320326	-0.725706	0.135549	High
SRR14320327	-0.567229	-0.0756262	High
SRR14320328	-0.755223	0.11254	High
SRR14320329	-0.83011	-0.27745	High
SRR14320330	-0.563633	-0.0744539	High
SRR14320331	-0.572908	-0.0809455	High
SRR14509065	-0.147559	-0.14843	High
SRR14509066	0.11278	-0.1609	High
SRR14509067	-0.521053	-0.113717	High
SRR14509068	-0.325649	-0.15855	High
SRR14509069	-0.267472	-0.134606	High
SRR14509070	-0.194122	-0.170037	High
SRR14509071	-0.114874	-0.144459	High
SRR14509072	-0.532968	-0.621789	High
SRR14555685	-0.655717	-0.110837	High
SRR14555686	-0.626501	-0.0999594	High
SRR14555687	-0.986156	-0.241482	High
SRR14555688	-1.00239	-0.255663	High
SRR14555689	-0.632701	-0.101966	High
SRR14555690	-0.811232	-0.191639	High
SRR14555691	-0.807947	-0.18397	High
SRR14555692	-0.827767	-0.19922	High
SRR14555693	-1.1478	-0.367865	High
SRR14555694	-1.14388	-0.361633	High
SRR14555695	-1.17188	-0.362351	High
SRR14555696	-1.03328	-0.236521	High
SRR14555697	-0.778238	-0.182488	High
SRR14555698	-0.800244	-0.192991	High
SRR14555699	-0.814581	-0.195451	High
SRR14555700	-0.772846	-0.143332	High
SRR14555701	-0.778761	-0.165441	High
SRR14555702	-0.776223	-0.165235	High
SRR14660885	-0.444953	-0.0604662	High
SRR14660886	-0.414846	-0.0575999	High
SRR14660887	-0.38446	-0.0560211	High
SRR14660888	-0.357075	-0.0530777	High
SRR14660889	-0.39096	-0.0607203	High
SRR14660890	-0.408258	-0.0570209	High
SRR14660891	-0.49237	-0.0499796	High
SRR14660892	-0.506433	-0.0480404	High
SRR14660893	-0.491722	-0.0416813	High
SRR14660894	-0.502911	-0.0476953	High
SRR14660895	-0.384286	-0.0545676	High
SRR14660896	-0.394659	-0.0569071	High
SRR15522079	-0.70748	-0.193145	High
SRR15522080	-0.926303	-0.00612851	High
SRR15522081	-0.744754	-0.0375323	High
SRR15947147	-0.79055	-0.23263	Medium
SRR15947148	-0.833384	-0.166122	Medium
SRR15947149	-0.771863	-0.198814	Medium
SRR15947150	-0.762987	-0.177276	Medium
SRR15947151	-0.71665	-0.150217	Medium
SRR15947152	-0.661412	-0.198295	Medium
SRR15947153	-0.660416	-0.18924	Medium
SRR15947154	-0.829599	-0.198405	Medium
SRR15947155	-0.767907	-0.187085	Medium
SRR15947156	-0.75985	-0.0814662	Medium
SRR15947157	-0.816982	-0.165122	Medium
SRR15947158	-0.847168	-0.136603	Medium
SRR17036897	-1.13558	-0.391633	High
SRR17036898	-1.09099	-0.382065	High
SRR17036899	-1.00172	-0.16406	High
SRR17036900	-1.09337	-0.30245	High
SRR17036901	-1.06654	-0.276916	High
SRR17036902	-1.03614	-0.278198	High
SRR17036903	-0.88419	-0.24264	High
SRR17036904	-0.869494	-0.277253	High
SRR18503729	-0.317861	-0.0968646	Medium
SRR18503730	-0.443346	-0.122872	Medium
SRR18503731	-0.256337	-0.157141	Medium
SRR18503732	-0.308423	-0.170928	Medium
SRR18503733	-0.403221	-0.115291	Medium
SRR18503734	-0.250783	-0.120247	Medium
SRR18503735	-0.186882	-0.13467	Medium
SRR18503736	-0.20303	0.0744355	Medium
SRR18503737	-0.324262	-0.13244	Medium
SRR18503738	-0.345828	-0.146469	Medium
SRR18503739	-0.398576	-0.133948	Medium
SRR18503740	-0.352953	-0.293956	Medium
SRR18673640	-0.79275	-0.306102	Medium
SRR18673641	-0.821805	-0.267381	Medium
SRR18673642	-0.745873	-0.316016	Medium
SRR18673643	-0.767814	-0.248677	Medium
SRR18673644	-0.909532	-0.293626	Medium
SRR18673645	-0.87212	-0.179117	Medium
SRR18673646	-0.728469	-0.138505	Medium
SRR18673647	-0.685751	-0.134867	Medium
SRR19161315	-0.686569	-0.133901	High
SRR19161316	-0.617107	-0.111773	High
SRR19161317	-0.694443	-0.155731	High
SRR19161318	-0.693513	-0.158842	High
SRR19161319	-0.624714	-0.111731	High
SRR19161320	-0.664486	-0.12184	High
SRR19161321	-0.693643	-0.0856608	High
SRR19161322	-0.705133	-0.0671233	High
SRR19161323	-0.708643	-0.144198	High
SRR19161324	-0.784563	-0.195588	High
SRR19161325	-0.682743	-0.16374	High
[truncated: 385 more rows]

## Sheet: Figure 2d
PBB-up	Beneficial traits		PBB-down	Beneficial traits
[truncated: 53 more rows]

[truncated: 12 more sheets: Figure 2e, Figure 3, Figure 4a, Figure 4b, Figure 4c, Figure 5a, Figure 5b, Figure 5c, Figure S1, Figure S2, Figure S3, Figure S4]
